# Supplementary material for: Genetic diversity of Collaborative Cross mice implicates FFAR3 as a target for ILC2 anti-inflammatory reprogramming
Source: Nat Commun. 2026 Jan 3;17:1053. doi: 10.1038/s41467-025-67813-2 (PMC12847941; doi:10.1038/s41467-025-67813-2)
Supplement: Supplementary file 3 — Supplementary Data 1 [file 41467_2025_67813_MOESM3_ESM.csv]

	baseMean	log2FoldChange	lfcSE	stat	pvalue	padj	symbol	entrez	genename	genetype
ENSMUSG00000022587	17613.1152798559	-7.68484084090116	0.33081582797704	-23.229967223438	2.26790924041223e-119	1.10322444999853e-114	Ly6e	17069	lymphocyte antigen 6 family member E	protein-coding
ENSMUSG00000022108	14585.2288631196	-8.695685934322	0.379046650894553	-22.9409385726008	1.81472501800785e-116	4.41386492504958e-112	Itm2b	16432	integral membrane protein 2B	protein-coding
ENSMUSG00000029580	12356.7970549133	-8.66838505700742	0.386043209209086	-22.454442534469	1.15800318490001e-111	1.87770216431537e-107	Actb	11461	actin, beta	protein-coding
ENSMUSG00000024661	12112.9865794678	-8.63946972647732	0.397895669785268	-21.7129021060716	1.54957817781891e-104	1.88448076150002e-100	Fth1	14319	ferritin heavy polypeptide 1	protein-coding
ENSMUSG00000067274	3584.76481284734	-7.34908885567668	0.36996770288772	-19.8641362430142	8.31705418491798e-88	5.05728876031669e-84	Rplp0	11837	ribosomal protein lateral stalk subunit P0	protein-coding
ENSMUSG00000052477	966.650601322753	9.32420643325648	0.473300113905993	19.7004102878971	2.1387984564296e-86	1.1560205657002e-82	Sp140l2	620078	Sp140 nuclear body protein like 2	protein-coding
ENSMUSG00000032399	4175.22045533383	-7.19747936946561	0.374739932766463	-19.206598336962	3.25935678568484e-82	1.58551410839639e-78	Rpl4	67891	ribosomal protein L4	protein-coding
ENSMUSG00000061232	4695.11656973879	-7.80283952724167	0.416547246362232	-18.7321836727646	2.70586163533583e-78	1.19660581137192e-74	H2-K1	14972	histocompatibility 2, K1, K region	protein-coding
ENSMUSG00000019505	12701.7860151728	-9.53083050737692	0.512016963075266	-18.6142866246716	2.46115957765821e-77	9.97692563793197e-74	Ubb	22187	ubiquitin B	protein-coding
ENSMUSG00000018293	6310.96021786308	-7.86469199768627	0.434126365771781	-18.1161353416178	2.37717658631924e-73	8.89521192626919e-70	Pfn1	18643	profilin 1	protein-coding
ENSMUSG00000030220	13973.0478769112	-8.31192594424651	0.467092017168675	-17.7950503085668	7.7198025693825e-71	2.6823556856258e-67	Arhgdib	11857	Rho, GDP dissociation inhibitor beta	protein-coding
ENSMUSG00000057058	2216.42426510444	-4.46556774286403	0.254880279742309	-17.5202559702886	1.00372793025233e-68	3.25508967780831e-65	Skap1	78473	src family associated phosphoprotein 1	protein-coding
ENSMUSG00000051747	1241.38680913034	11.5239301264309	0.668887212447585	17.2285101463709	1.6227742145217e-66	4.93374072908801e-63	Ttn	22138	titin	protein-coding
ENSMUSG00000004980	2476.68562926781	-4.51116879574706	0.262328402320432	-17.1966464776342	2.81350757169132e-66	8.05076916617201e-63	Hnrnpa2b1	53379	heterogeneous nuclear ribonucleoprotein A2/B1	protein-coding
ENSMUSG00000036478	1915.37099529526	-7.30134314739646	0.425656612817141	-17.1531298411498	5.95566077608996e-66	1.60951732473831e-62	Btg1	12226	BTG anti-proliferation factor 1	protein-coding
ENSMUSG00000037742	5856.24746141369	-7.51852901285713	0.443113743272022	-16.9674922681006	1.42905666283319e-64	3.47582306817602e-61	Eef1a1	13627	eukaryotic translation elongation factor 1 alpha 1	protein-coding
ENSMUSG00000023048	4285.33475007548	-7.5699836653415	0.446985497476783	-16.9356359615106	2.45688717181786e-64	5.69120364157524e-61	Prr13	66151	proline rich 13	protein-coding
ENSMUSG00000060802	40284.6884224024	-11.9004657378777	0.7112231886864	-16.7323927666888	7.61179259340459e-63	1.60989413350507e-59	B2m	12010	beta-2 microglobulin	protein-coding
ENSMUSG00000030057	6600.15019265181	-7.23255256925049	0.432551400690672	-16.720677722236	9.26594890687898e-63	1.87809201906303e-59	Cnbp	12785	cellular nucleic acid binding protein	protein-coding
ENSMUSG00000047867	1268.2110341747	-5.45607367121377	0.33036130015368	-16.5154746293699	2.8391854608745e-61	5.52448706976961e-58	Gimap6	231931	GTPase, IMAP family member 6	protein-coding
ENSMUSG00000040385	2389.12911866029	-6.30758312772173	0.382500963995631	-16.4903718459485	4.30293199750598e-61	8.05062026994916e-58	Ppp1ca	19045	protein phosphatase 1 catalytic subunit alpha	protein-coding
ENSMUSG00000000346	1621.23059627801	-6.70317301030772	0.41555240697754	-16.1307524580648	1.55118961806451e-58	2.79472662854623e-55	Dazap2	23994	DAZ associated protein 2	protein-coding
ENSMUSG00000028822	1794.29279683435	-6.77362204677005	0.420411989652876	-16.1118669626023	2.10569097841074e-58	3.65826205874251e-55	Tmem50a	71817	transmembrane protein 50A	protein-coding
ENSMUSG00000033940	1007.79773903727	-6.33128042578084	0.396900689680874	-15.9518000104043	2.76802335668593e-57	4.48834987286624e-54	Brk1	101314	BRICK1, SCAR/WAVE actin-nucleating complex subunit	protein-coding
ENSMUSG00000026034	1563.93489974347	-3.96821694637008	0.251152669297508	-15.8000189982829	3.11022827951023e-56	4.88055015021856e-53	Clk1	12747	CDC-like kinase 1	protein-coding
ENSMUSG00000055681	1144.56113517014	-6.71510773991021	0.427350330806264	-15.7133556612466	1.22518862139025e-55	1.86247814023527e-52	Cope	59042	coatomer protein complex, subunit epsilon	protein-coding
ENSMUSG00000030744	4349.53628502407	-5.84080045688922	0.374455637918306	-15.5981106049296	7.49805021221161e-55	1.10528076537283e-51	Rps3	27050	ribosomal protein S3	protein-coding
ENSMUSG00000056201	7568.74051842292	-7.40196953925679	0.476210010123342	-15.5434984185646	1.76101895834614e-54	2.51955197731611e-51	Cfl1	12631	cofilin 1, non-muscle	protein-coding
ENSMUSG00000044533	1322.95348041265	-5.84725259839006	0.37720507034285	-15.5015217400852	3.38772384039211e-54	4.70845217759641e-51	Rps2	16898	ribosomal protein S2	protein-coding
ENSMUSG00000020577	3986.66331213993	-6.60644874985783	0.43837025392815	-15.0704768187594	2.53278487108966e-51	3.4224255570599e-48	Tspan13	66109	tetraspanin 13	protein-coding
ENSMUSG00000052681	2389.53902817066	-6.47738631415807	0.430537784242343	-15.0448730662674	3.7304845075934e-51	4.90457888842922e-48	Rap1b	215449	RAS related protein 1b	protein-coding
ENSMUSG00000021886	817.293611075533	-6.50129137161047	0.432356225607116	-15.0368862214979	4.208867908271e-51	5.38790472099587e-48	Gpr65	14744	G-protein coupled receptor 65	protein-coding
ENSMUSG00000020321	4288.59689075103	-7.84479751538824	0.525075158995551	-14.940332599994	1.80074207261519e-50	2.24607943903502e-47	Mdh1	17449	malate dehydrogenase 1, NAD (soluble)	protein-coding
ENSMUSG00000042262	3099.6343849458	-8.44358234178389	0.567835804478247	-14.8697603694474	5.17984078414956e-50	6.29933387362388e-47	Ccr8	12776	C-C motif chemokine receptor 8	protein-coding
ENSMUSG00000020644	14146.2030515287	-8.49549970752908	0.571894022351787	-14.8550244896655	6.4544347621452e-50	7.65795070742813e-47	Id2	15902	inhibitor of DNA binding 2	protein-coding
ENSMUSG00000057841	4857.42175796152	-8.69259950888833	0.586227313983855	-14.8280356468135	9.65161729804338e-50	1.1178641034841e-46	Rpl32	19951	ribosomal protein L32	protein-coding
ENSMUSG00000027404	1747.57737410467	-5.95589182870721	0.402283521210397	-14.8052095467073	1.35563904479334e-49	1.53360607753423e-46	Snrpb	20638	small nuclear ribonucleoprotein B	protein-coding
ENSMUSG00000024399	6842.79913947925	-8.2802569412185	0.561124032145651	-14.7565537507921	2.79186788752635e-49	3.08660030428908e-46	Ltb	16994	lymphotoxin B	protein-coding
ENSMUSG00000019726	305.60186445632	4.67898859576794	0.318064836900358	14.7108012358932	5.49528799352132e-49	5.94040632099655e-46	Lyst	17101	lysosomal trafficking regulator	protein-coding
ENSMUSG00000026009	2133.09511654985	-7.10188151271879	0.48372849332268	-14.6815447317083	8.46400425795584e-49	8.9506845027883e-46	Icos	54167	inducible T cell co-stimulator	protein-coding
ENSMUSG00000019179	1471.80733021306	-5.29325750082778	0.360705358286563	-14.6747404196379	9.35729639268684e-49	9.68480176643088e-46	Mdh2	17448	malate dehydrogenase 2, NAD (mitochondrial)	protein-coding
ENSMUSG00000022234	973.699687147155	-4.46462317182007	0.305893729078211	-14.595340627851	3.00707034047598e-48	3.04747784817612e-45	Cct5	12465	chaperonin containing TCP1 subunit 5	protein-coding
ENSMUSG00000023088	232.001190749388	5.23956306595667	0.360476126946663	14.535118068254	7.25882726646737e-48	7.20623780361847e-45	Abcc1	17250	ATP-binding cassette, sub-family C member 1	protein-coding
ENSMUSG00000021728	3083.18949392053	-5.81966736794079	0.402922780652575	-14.4436295175846	2.74972369640417e-47	2.67520618423162e-44	Emb	13723	embigin	protein-coding
ENSMUSG00000006333	3603.65450392621	-9.85672544186395	0.684574888351949	-14.3983158155174	5.30198238491456e-47	5.05715555125821e-44	Rps9	76846	ribosomal protein S9	protein-coding
ENSMUSG00000044408	1811.97415984557	-6.74686662275695	0.473402961598958	-14.2518470944264	4.36579133700015e-46	4.08411383823793e-43	Sptssa	104725	serine palmitoyltransferase, small subunit A	protein-coding
ENSMUSG00000031848	1562.04193819077	-7.64107239832105	0.536245436518497	-14.2492073180701	4.53398447832039e-46	4.16142782920558e-43	Lsm4	50783	LSM4 homolog, U6 small nuclear RNA and mRNA degradation associated	protein-coding
ENSMUSG00000003380	2516.36525861997	-6.44937313204384	0.453360649801769	-14.225701182632	6.34650179010155e-46	5.64393759720025e-43	Rabac1	14470	Rab acceptor 1 (prenylated)	protein-coding
ENSMUSG00000026547	3122.18038986572	-7.27632050583221	0.511504906909996	-14.2253190683712	6.38126360049366e-46	5.64393759720025e-43	Tagln2	21346	transgelin 2	protein-coding
ENSMUSG00000036438	6034.95473011578	-8.56445340639729	0.604868499048067	-14.1591989331167	1.63851258329184e-45	1.42331151096842e-42	Calm2	12314	calmodulin 2	protein-coding
ENSMUSG00000046908	970.951782896143	-6.36399042209302	0.449742223849748	-14.1503067415328	1.85944440372969e-45	1.58688900034089e-42	Ltb4r1	16995	leukotriene B4 receptor 1	protein-coding
ENSMUSG00000020719	2446.42741644295	-5.86807548872245	0.417154409560939	-14.0669146825001	6.06586176329069e-45	5.0874800944013e-42	Ddx5	13207	DEAD box helicase 5	protein-coding
ENSMUSG00000033220	2637.41637161563	-7.11813064598694	0.507688929567733	-14.0206536550789	1.16536330087667e-44	9.60832165612637e-42	Rac2	19354	Rac family small GTPase 2	protein-coding
ENSMUSG00000022216	1992.95174997395	-5.51249357489699	0.393768205674677	-13.9993364000833	1.573329340022e-44	1.27557676242283e-41	Psme1	19186	proteasome (prosome, macropain) activator subunit 1 (PA28 alpha)	protein-coding
ENSMUSG00000063229	2330.86543208723	-6.73110055991154	0.483019181552171	-13.9354725795388	3.85639351598344e-44	3.07531578008221e-41	Ldha	16828	lactate dehydrogenase A	protein-coding
ENSMUSG00000031353	1200.06281976059	-4.33492804284842	0.311804968580231	-13.9026907190961	6.10041794039343e-44	4.78636823726514e-41	Rbbp7	245688	retinoblastoma binding protein 7, chromatin remodeling factor	protein-coding
ENSMUSG00000022876	5157.4803278683	-7.07737223389466	0.510319375639317	-13.8685156232375	9.82898232696048e-44	7.58937849674591e-41	Samsn1	67742	SAM domain, SH3 domain and nuclear localization signals, 1	protein-coding
ENSMUSG00000020737	834.913990039528	-4.89685184527823	0.353172337638566	-13.865332370084	1.02749054721651e-43	7.80973088583546e-41	Jpt1	15374	Jupiter microtubule associated homolog 1	protein-coding
ENSMUSG00000022884	1038.49707147103	-4.32505398404104	0.312967520747842	-13.8194978626096	1.94421290909796e-43	1.45501903020108e-40	Eif4a2	13682	eukaryotic translation initiation factor 4A2	protein-coding
ENSMUSG00000031304	4134.48780457549	-9.18866485707806	0.666446600709683	-13.7875485407132	3.02878431924519e-43	2.23235171529822e-40	Il2rg	16186	interleukin 2 receptor, gamma chain	protein-coding
ENSMUSG00000027248	995.912357778907	-4.05539215414358	0.294197391309502	-13.7845959003668	3.15528434200066e-43	2.29087771368092e-40	Pdia3	14827	protein disulfide isomerase associated 3	protein-coding
ENSMUSG00000070319	1914.27062823711	-6.04942897182992	0.44058708303129	-13.7303820398209	6.67804518211442e-43	4.77725746888171e-40	Eif3g	53356	eukaryotic translation initiation factor 3, subunit G	protein-coding
ENSMUSG00000013236	275.671403008237	5.32259592592621	0.390307415756443	13.6369326101853	2.41507034084756e-42	1.70262459029753e-39	Ptprs	19280	protein tyrosine phosphatase receptor type S	protein-coding
ENSMUSG00000007041	2375.6371251508	-6.04020294452241	0.443678900889981	-13.613906211015	3.31065145725191e-42	2.30066628768599e-39	Clic1	114584	chloride intracellular channel 1	protein-coding
ENSMUSG00000035530	3946.94423921029	-7.03881188998741	0.518016042588801	-13.5880191177299	4.71673894673008e-42	3.23163050793922e-39	Eif1	20918	eukaryotic translation initiation factor 1	protein-coding
ENSMUSG00000026360	7457.47116564231	-8.7030395196164	0.641807819857473	-13.5601955138987	6.89520561801374e-42	4.65857329567053e-39	Rgs2	19735	regulator of G-protein signaling 2	protein-coding
ENSMUSG00000063856	3027.2897373664	-6.95051758122945	0.512649946831983	-13.5580187302886	7.10288055581341e-42	4.73314554298005e-39	Gpx1	14775	glutathione peroxidase 1	protein-coding
ENSMUSG00000024097	3038.61570980056	-6.42335029552602	0.474988544185912	-13.5231688724937	1.14150718789464e-41	7.50386718312632e-39	Srsf7	225027	serine and arginine-rich splicing factor 7	protein-coding
ENSMUSG00000049775	146462.554700401	-19.382490656532	1.44612851312171	-13.4030208799989	5.80512848485394e-41	3.71566414665421e-38	Tmsb4x	19241	thymosin, beta 4, X chromosome	protein-coding
ENSMUSG00000017707	4770.97111701038	-6.92828507831423	0.517581423401321	-13.3858843557107	7.31218113307137e-41	4.61949417166567e-38	Serinc3	26943	serine incorporator 3	protein-coding
ENSMUSG00000032518	1037.05416808316	-5.23550793704587	0.391456018917039	-13.3744474067096	8.52851586940102e-41	5.31884172393606e-38	Rpsa	16785	ribosomal protein SA	protein-coding
ENSMUSG00000016559	11733.6621284493	-8.01478086122227	0.602056496490928	-13.3123401340841	1.96237549296339e-40	1.20835133993929e-37	H3f3b	15081	H3.3 histone B	protein-coding
ENSMUSG00000001175	10169.3189973959	-7.58458999518267	0.5706156256875	-13.291942340423	2.57798121597151e-40	1.54822094136956e-37	Calm1	12313	calmodulin 1	protein-coding
ENSMUSG00000024953	878.310904891817	-5.94197255574551	0.449045661219601	-13.2324462051525	5.70014980210461e-40	3.3815095990656e-37	Prdx5	54683	peroxiredoxin 5	protein-coding
ENSMUSG00000028745	1895.70073617824	-5.10571559444353	0.386152000872113	-13.2220358379923	6.5467659596582e-40	3.83695698924787e-37	Capzb	12345	capping actin protein of muscle Z-line subunit beta	protein-coding
ENSMUSG00000025794	1307.97101395412	-6.34116868088913	0.480295618720032	-13.2026369463625	8.47167075501402e-40	4.90600504616258e-37	Rpl14	67115	ribosomal protein L14	protein-coding
ENSMUSG00000003882	2116.02867079232	-6.10296576703412	0.463494032381758	-13.167301714054	1.35349020035145e-39	7.74594479954073e-37	Il7r	16197	interleukin 7 receptor	protein-coding
ENSMUSG00000006699	4446.43948993938	-7.30960452682913	0.555695769577695	-13.1539682808529	1.61472520853701e-39	9.13352415921893e-37	Cdc42	12540	cell division cycle 42	protein-coding
ENSMUSG00000021025	3477.95153796207	-6.4935856351107	0.495189788195912	-13.1133270311738	2.76210260907256e-39	1.54439633814178e-36	Nfkbia	18035	nuclear factor of kappa light polypeptide gene enhancer in B cells inhibitor, alpha	protein-coding
ENSMUSG00000036117	784.541702910369	-5.32318313605746	0.407269537116712	-13.0704181160792	4.85976753455248e-39	2.68640217861711e-36	Il5	16191	interleukin 5	protein-coding
ENSMUSG00000006304	3453.41191184616	-6.46320942176273	0.49476103674923	-13.0632950893395	5.33668721666399e-39	2.91688932196202e-36	Arpc2	76709	actin related protein 2/3 complex, subunit 2	protein-coding
ENSMUSG00000049553	251.662580085873	4.66773598338153	0.359002639815193	13.0019544864193	1.1925595795697e-38	6.4457845275742e-36	Polr1a	20019	polymerase (RNA) I polypeptide A	protein-coding
ENSMUSG00000037072	2159.28922691006	-5.34793392408718	0.411980916040519	-12.9810234306125	1.56771645231672e-38	8.38039195856556e-36	Selenof	93684	selenoprotein F	protein-coding
ENSMUSG00000071172	1588.17021313844	-3.75578479938088	0.291082644861906	-12.9028125368404	4.33964343730302e-38	2.26991349470544e-35	Srsf3	20383	serine and arginine-rich splicing factor 3	protein-coding
ENSMUSG00000021306	159.713722834246	8.44888995472864	0.654857639129115	12.9018727886639	4.39289791234714e-38	2.27332466963964e-35	Gpr137b	83924	G protein-coupled receptor 137B	protein-coding
ENSMUSG00000024830	4984.76205318879	-6.25236428200924	0.485582898496073	-12.8759976954991	6.14399755316596e-38	3.14605011551324e-35	Rps6kb2	58988	ribosomal protein S6 kinase, polypeptide 2	protein-coding
ENSMUSG00000020372	2287.86473386505	-6.0500806894869	0.471246842193955	-12.8384535402294	9.98491097573147e-38	5.05954160848393e-35	Rack1	14694	receptor for activated C kinase 1	protein-coding
ENSMUSG00000020886	324.416380503214	8.90414554277673	0.693668296761662	12.8363161245008	1.02643673483671e-37	5.14752731609605e-35	Dlg4	13385	discs large MAGUK scaffold protein 4	protein-coding
ENSMUSG00000019987	4319.6155787338	-8.08815520745152	0.632762283704331	-12.7822966313695	2.05898443595376e-37	1.02203365190787e-34	Arg1	11846	arginase, liver	protein-coding
ENSMUSG00000063450	420.305618324228	5.52245394143213	0.432365020830354	12.7726658618829	2.33034100932306e-37	1.14504483230829e-34	Syne2	319565	spectrin repeat containing, nuclear envelope 2	protein-coding
ENSMUSG00000031513	947.994486837875	-6.18066114685982	0.48454553004085	-12.7555838691542	2.90192304675762e-37	1.41164046609525e-34	Leprotl1	68192	leptin receptor overlapping transcript-like 1	protein-coding
ENSMUSG00000020077	4387.12840186676	-7.06552469350107	0.554527585966804	-12.7415206606584	3.47553746179497e-37	1.67393583989125e-34	Srgn	19073	serglycin	protein-coding
ENSMUSG00000078921	583.866260762252	-4.66769148016215	0.36749076553645	-12.7015204677277	5.79919431203595e-37	2.71251737797104e-34	Tgtp2	100039796	T cell specific GTPase 2	protein-coding
ENSMUSG00000000682	5955.5495098807	-8.42441243332505	0.663529914319159	-12.6963566397293	6.19471105113279e-37	2.86992113411766e-34	Cd52	23833	CD52 antigen	protein-coding
ENSMUSG00000040249	367.22998570523	10.570198502355	0.832709889068128	12.6937348062288	6.40567428886985e-37	2.9396606205856e-34	Lrp1	16971	low density lipoprotein receptor-related protein 1	protein-coding
ENSMUSG00000028639	769.520558255148	-5.06703737349451	0.399899009238398	-12.670792516202	8.58427084445514e-37	3.90263416101421e-34	Ybx1	22608	Y box protein 1	protein-coding
ENSMUSG00000034353	5301.23286809297	-7.02832004603382	0.554994137551763	-12.6637734896404	9.38761210555728e-37	4.22833695254476e-34	Ramp1	51801	receptor (calcitonin) activity modifying protein 1	protein-coding
ENSMUSG00000027312	297.51120760406	5.15583068941122	0.408543948390279	12.6200148349423	1.63790425252468e-36	7.2432593058239e-34	Atrn	11990	attractin	protein-coding
ENSMUSG00000028266	825.908840183904	-4.98408854193402	0.394960098076065	-12.6192204382483	1.65450967308049e-36	7.25077685108114e-34	Lmo4	16911	LIM domain only 4	protein-coding
ENSMUSG00000042678	368.447640326616	10.5755981256047	0.839900556814272	12.5914884087204	2.35196210522782e-36	1.02152854115007e-33	Myo15a	17910	myosin XVA	protein-coding
ENSMUSG00000031214	204.975460678879	9.47429707586627	0.753243512651785	12.5780002306454	2.79003419606257e-36	1.20107268555277e-33	Ophn1	94190	oligophrenin 1	protein-coding
ENSMUSG00000045232	771.016091048299	-8.14924699417254	0.650975989721195	-12.5185062473084	5.91376244214552e-36	2.52346468419446e-33	Rln3	212108	relaxin 3	protein-coding
ENSMUSG00000008475	2449.99052507405	-6.97541364067739	0.557730752660961	-12.5067760875608	6.85503477895584e-36	2.8746824726061e-33	Arpc5	67771	actin related protein 2/3 complex, subunit 5	protein-coding
ENSMUSG00000030110	162.229043960375	5.5375735807611	0.444103605811696	12.4691029487139	1.10058013098878e-35	4.53709495524994e-33	Ret	19713	ret proto-oncogene	protein-coding
ENSMUSG00000015092	2278.40974733957	-6.77425556003745	0.543519435701697	-12.4636859605429	1.17797498634911e-35	4.81534396730692e-33	Edf1	59022	endothelial differentiation-related factor 1	protein-coding
ENSMUSG00000031818	3777.62931721936	-6.97796628614122	0.559991791397921	-12.4608367360564	1.22082932908797e-35	4.94893689279038e-33	Cox4i1	12857	cytochrome c oxidase subunit 4I1	protein-coding
ENSMUSG00000030583	260.840638607917	6.99915702765414	0.562164439062278	12.4503731316216	1.39192892974367e-35	5.59589940391576e-33	Sipa1l3	74206	signal-induced proliferation-associated 1 like 3	protein-coding
ENSMUSG00000010358	669.499510017366	-5.01136513177901	0.402556716812311	-12.4488424176897	1.41888124797984e-35	5.64931993573104e-33	Ifi35	70110	interferon-induced protein 35	protein-coding
ENSMUSG00000064330	6984.96652105729	-6.68303557360787	0.536863041776511	-12.448306278438	1.42844352368161e-35	5.64931993573104e-33	Pde6h	78600	phosphodiesterase 6H, cGMP-specific, cone, gamma	protein-coding
ENSMUSG00000024659	4296.60374431249	-6.96909788070853	0.562318902992219	-12.3934974329059	2.83408150684227e-35	1.11180560403502e-32	Anxa1	16952	annexin A1	protein-coding
ENSMUSG00000002458	419.636955041374	-4.90265517762092	0.396025444640026	-12.3796469241447	3.36821285120168e-35	1.31077371317364e-32	Rgs19	56470	regulator of G-protein signaling 19	protein-coding
ENSMUSG00000024194	632.154504749925	-5.03944178490853	0.407290094100107	-12.3731017717065	3.65431880276048e-35	1.41082808063717e-32	Cuta	67675	cutA divalent cation tolerance homolog	protein-coding
ENSMUSG00000061904	1738.89533007567	-5.2060251390589	0.421094387427136	-12.3630836565347	4.13966313401155e-35	1.58562136341726e-32	Slc25a3	18674	solute carrier family 25 (mitochondrial carrier, phosphate carrier), member 3	protein-coding
ENSMUSG00000029810	3219.97177961483	-5.89177706740045	0.476900330397704	-12.354315339826	4.61669874648826e-35	1.75452586346032e-32	Tmem176b	65963	transmembrane protein 176B	protein-coding
ENSMUSG00000024008	142.259925697805	6.36611753748465	0.515402042915468	12.3517506866552	4.76627994644744e-35	1.79733091468942e-32	Cpne5	240058	copine V	protein-coding
ENSMUSG00000025781	1922.75282798125	-6.54585682767131	0.530037776160148	-12.3497930187027	4.88369115397956e-35	1.82743966296412e-32	Atp5f1c	11949	ATP synthase F1 subunit gamma	protein-coding
ENSMUSG00000053469	187.048121811961	6.44097209067482	0.522873750817535	12.3184078003612	7.21038205224032e-35	2.67747354909336e-32	Tg	21819	thyroglobulin	protein-coding
ENSMUSG00000037143	142.998512966678	8.67888906002997	0.70492590509839	12.311774893304	7.8282463239677e-35	2.88488668507128e-32	Cfap61	78774	cilia and flagella associated protein 61	protein-coding
ENSMUSG00000031897	1649.81195242306	-5.92027030968853	0.482304930827628	-12.2749529007083	1.23463634013265e-34	4.51570562148517e-32	Psmb10	19171	proteasome (prosome, macropain) subunit, beta type 10	protein-coding
ENSMUSG00000035969	116.049445511191	7.98333321057023	0.650437682452578	12.2737864455636	1.25255789581194e-34	4.54706558520685e-32	Rusc2	100213	RUN and SH3 domain containing 2	protein-coding
ENSMUSG00000039899	1302.3604389476	-5.51699821477284	0.449531462910454	-12.2727743661222	1.26831685911986e-34	4.57016841569525e-32	Fgl2	14190	fibrinogen-like protein 2	protein-coding
ENSMUSG00000021690	184.092567479	3.40676450023939	0.278167096584461	12.2471871837832	1.73924174172629e-34	6.22098636222612e-32	Jmy	57748	junction-mediating and regulatory protein	protein-coding
ENSMUSG00000041355	885.180852377515	-6.0933647705326	0.498078756388461	-12.2337375211808	2.05271624382836e-34	7.28864099861538e-32	Ssr2	66256	signal sequence receptor, beta	protein-coding
ENSMUSG00000038462	617.340683991819	-5.43694509644205	0.445099177949558	-12.2151317409492	2.58083077513779e-34	9.09742848236071e-32	Uqcrfs1	66694	ubiquinol-cytochrome c reductase, Rieske iron-sulfur polypeptide 1	protein-coding
ENSMUSG00000026609	293.829953619378	9.8948173372721	0.811178691583346	12.1980735440157	3.18264713813166e-34	1.10585621453153e-31	Ush2a	22283	usherin	protein-coding
ENSMUSG00000006728	811.893031341056	-4.75558724587314	0.390281437825425	-12.1850203083456	3.73560263415904e-34	1.28878290878487e-31	Cdk4	12567	cyclin dependent kinase 4	protein-coding
ENSMUSG00000035278	591.624559738518	-5.28052714440828	0.434098651442847	-12.1643481887285	4.81271545248704e-34	1.64869396610023e-31	Plekhj1	78670	pleckstrin homology domain containing, family J member 1	protein-coding
ENSMUSG00000000001	544.786153879058	-3.85717390345944	0.318516792061884	-12.109797660872	9.37250776731934e-34	3.16615028014756e-31	Gnai3	14679	G protein subunit alpha i3	protein-coding
ENSMUSG00000020444	633.825071049925	-4.62756267539346	0.383866074026885	-12.0551488878628	1.82202949614681e-33	6.11259481655598e-31	Guk1	14923	guanylate kinase 1	protein-coding
ENSMUSG00000026341	1570.6038030943	-5.75566250217617	0.479517627678827	-12.0030258950798	3.42539977620574e-33	1.14129158981869e-30	Actr3	74117	ARP3 actin-related protein 3	protein-coding
ENSMUSG00000030313	208.366593523423	9.78624739837598	0.816731363990283	11.9822108343722	4.40419539807877e-33	1.45742915060913e-30	Dennd5b	320560	DENN domain containing 5B	protein-coding
ENSMUSG00000024856	2672.53249896117	-6.66266453036605	0.557336431487509	-11.9544751678688	6.15210127472807e-33	2.02208761154829e-30	Cdk2ap2	52004	cyclin dependent kinase 2 associated protein 2	protein-coding
ENSMUSG00000019872	677.559637150242	-4.86147270525986	0.408411595141838	-11.9033660236104	1.13668007543796e-32	3.6862534846453e-30	Smpdl3a	57319	sphingomyelin phosphodiesterase, acid-like 3A	protein-coding
ENSMUSG00000000171	1048.58091634606	-5.59163638170767	0.469783273455363	-11.9025872091612	1.14734037543825e-32	3.69618361345652e-30	Sdhd	66925	succinate dehydrogenase complex, subunit D, integral membrane protein	protein-coding
ENSMUSG00000029048	1236.65975884239	-5.42262792850116	0.456662792776225	-11.8744684574256	1.60651938806066e-32	5.10778664262817e-30	Rer1	67830	retention in endoplasmic reticulum sorting receptor 1	protein-coding
ENSMUSG00000037706	1348.6936778317	-4.86401896551448	0.41036671826258	-11.8528592818342	2.07971406266171e-32	6.56933055702459e-30	Cd81	12520	CD81 antigen	protein-coding
ENSMUSG00000025647	2822.21531079625	-6.93677792946688	0.585445293931927	-11.8487209673829	2.18500279423255e-32	6.857384575835e-30	Shisa5	66940	shisa family member 5	protein-coding
ENSMUSG00000051331	371.307737188708	10.5624986160439	0.892158132095384	11.839267318268	2.44580242371144e-32	7.6266704424002e-30	Cacna1c	12288	calcium channel, voltage-dependent, L type, alpha 1C subunit	protein-coding
ENSMUSG00000057378	255.923931986339	9.41158629155666	0.79611944154744	11.8218269776996	3.01064956823677e-32	9.32821963355909e-30	Ryr3	20192	ryanodine receptor 3	protein-coding
ENSMUSG00000048521	7092.41153604144	-15.0143918434744	1.27093732685533	-11.8136366964879	3.31888827160222e-32	1.02181848083601e-29	Cxcr6	80901	C-X-C motif chemokine receptor 6	protein-coding
ENSMUSG00000028821	1027.79011177984	-5.35940666672675	0.454122821431793	-11.801667773113	3.82651461451546e-32	1.17069687687487e-29	Syf2	68592	SYF2 homolog, RNA splicing factor (S. cerevisiae)	protein-coding
ENSMUSG00000041028	1108.04983592727	-4.66907270284143	0.395895614804006	-11.7936964397874	4.20663867814388e-32	1.27894961561443e-29	Ghitm	66092	growth hormone inducible transmembrane protein	protein-coding
ENSMUSG00000031626	219.84280753819	9.86368496021768	0.836664510601521	11.7892952733542	4.43234289517184e-32	1.33920074618406e-29	Sorbs2	234214	sorbin and SH3 domain containing 2	protein-coding
ENSMUSG00000022427	767.071641084153	-5.45549999916704	0.462823239973101	-11.7874374663729	4.53118833127676e-32	1.36061516280838e-29	Tomm22	223696	translocase of outer mitochondrial membrane 22	protein-coding
ENSMUSG00000047193	163.314928463074	5.40248150392982	0.458946066529135	11.7714953846039	5.47453853575943e-32	1.63379709860134e-29	Dync2h1	110350	dynein cytoplasmic 2 heavy chain 1	protein-coding
ENSMUSG00000041954	5038.20431916024	-14.5210371287317	1.23484984626255	-11.7593545261245	6.32157166276854e-32	1.8750783752157e-29	Tnfrsf18	21936	tumor necrosis factor receptor superfamily, member 18	protein-coding
ENSMUSG00000018326	1279.87807422516	-4.54790285205391	0.387233468288705	-11.7446017054063	7.52763170964344e-32	2.21928269403397e-29	Ywhab	54401	tyrosine 3-monooxygenase/tryptophan 5-monooxygenase activation protein, beta polypeptide	protein-coding
ENSMUSG00000109564	287.984819183982	9.8596057466479	0.839729162287321	11.741411623471	7.81706750995398e-32	2.29073041579344e-29	Muc16	73732	mucin 16	protein-coding
ENSMUSG00000022105	798.771607300552	-3.11325760104369	0.265948443213144	-11.7062448775027	1.18408549331614e-31	3.44909214505172e-29	Rb1	19645	RB transcriptional corepressor 1	protein-coding
ENSMUSG00000033705	198.853358025693	7.50070330517413	0.640887927092339	11.7036114866514	1.22142254839704e-31	3.53667261111751e-29	Stard9	668880	StAR related lipid transfer domain containing 9	protein-coding
ENSMUSG00000041697	4562.5076750672	-9.27634927555755	0.793101995212003	-11.6962879069267	1.33151692656493e-31	3.78781525688604e-29	Cox6a1	12861	cytochrome c oxidase subunit 6A1	protein-coding
ENSMUSG00000068220	6537.27373716314	-8.15968020002035	0.697602333816455	-11.6967501461474	1.32428578915462e-31	3.78781525688604e-29	Lgals1	16852	lectin, galactose binding, soluble 1	protein-coding
ENSMUSG00000021313	378.702806992717	11.0382116090937	0.943953726679586	11.6935939730025	1.37444681748514e-31	3.88720729282354e-29	Ryr2	20191	ryanodine receptor 2, cardiac	protein-coding
ENSMUSG00000000184	1424.20706335464	-3.96301455125366	0.339180799215093	-11.6840769301345	1.53740691961531e-31	4.30213608447862e-29	Ccnd2	12444	cyclin D2	protein-coding
ENSMUSG00000031708	1208.98345364606	-4.43993557694304	0.380241065485255	-11.6766335358252	1.67810790071269e-31	4.66466050458106e-29	Tecr	106529	trans-2,3-enoyl-CoA reductase	protein-coding
ENSMUSG00000027091	441.41313438845	-4.99011433510418	0.42738070288543	-11.6760403579614	1.68985569237985e-31	4.67062671339875e-29	Zc3h15	69082	zinc finger CCCH-type containing 15	protein-coding
ENSMUSG00000039703	152.881693869008	4.86125551740905	0.416732915860967	11.6651585041362	1.92045107780411e-31	5.27798546213453e-29	Nploc4	217365	NPL4 homolog, ubiquitin recognition factor	protein-coding
ENSMUSG00000063457	2005.34801226475	-8.44011693143399	0.724187818398393	-11.6545966626449	2.17407403103014e-31	5.94145119322815e-29	Rps15	20054	ribosomal protein S15	protein-coding
ENSMUSG00000043421	1276.98371279425	-6.738212591197	0.579092428666701	-11.6358153856562	2.70988044690294e-31	7.36436504690467e-29	Hilpda	69573	hypoxia inducible lipid droplet associated	protein-coding
ENSMUSG00000018287	679.576433744323	-5.84730330217986	0.503148619355145	-11.6214237250099	3.20746084361775e-31	8.66816292987696e-29	Spag7	216873	sperm associated antigen 7	protein-coding
ENSMUSG00000036199	2663.96309169895	-8.82802916560092	0.76183793339316	-11.5878046742588	4.75155178890463e-31	1.2770123578523e-28	Ndufa13	67184	NADH:ubiquinone oxidoreductase subunit A13	protein-coding
ENSMUSG00000051212	1255.99598440845	-3.95203100967986	0.341602321145168	-11.5690988176875	5.91001541932277e-31	1.57963022018108e-28	Gpr183	321019	G protein-coupled receptor 183	protein-coding
ENSMUSG00000033916	2749.16454280645	-7.70303455738039	0.66714459667773	-11.5462743695148	7.70903154840405e-31	2.04921223864544e-28	Chmp2a	68953	charged multivesicular body protein 2A	protein-coding
ENSMUSG00000023367	1327.64463333236	-4.748466006519	0.41129693066975	-11.5451044061687	7.81465229076621e-31	2.06599869937132e-28	Tmem176a	66058	transmembrane protein 176A	protein-coding
ENSMUSG00000030789	122.405101221297	8.27446970978107	0.717131853154578	11.5382822187895	8.45977516295719e-31	2.2244635827138e-28	Itgax	16411	integrin alpha X	protein-coding
ENSMUSG00000017405	95.2782080061958	6.23582469807842	0.542536925457818	11.4938254070289	1.4169530516931e-30	3.68597225666369e-28	Nek8	140859	NIMA (never in mitosis gene a)-related expressed kinase 8	protein-coding
ENSMUSG00000034724	591.866170741875	-6.86746875889123	0.597660004433678	-11.4905944984534	1.47096131381407e-30	3.80611239949389e-28	Cnot6l	231464	CCR4-NOT transcription complex, subunit 6-like	protein-coding
ENSMUSG00000012848	3709.78850505168	-8.03872783084335	0.699846811584873	-11.4864105941111	1.54394649762475e-30	3.97382419983893e-28	Rps5	20103	ribosomal protein S5	protein-coding
ENSMUSG00000021831	482.260863396456	-5.49493475072237	0.478632487816812	-11.4804884553208	1.65343766082301e-30	4.23323552688081e-28	Ero1a	50527	endoplasmic reticulum oxidoreductase 1 alpha	protein-coding
ENSMUSG00000078812	3182.04218384379	-6.43679343284753	0.56182794336458	-11.4568766272107	2.17207242019727e-30	5.53196140735582e-28	Eif5a	276770	eukaryotic translation initiation factor 5A	protein-coding
ENSMUSG00000014856	512.623238103905	-4.8006385063598	0.419157489123843	-11.4530662839747	2.269720887254e-30	5.75055065419119e-28	Tmem208	66320	transmembrane protein 208	protein-coding
ENSMUSG00000030742	793.10757035891	-5.02194098629424	0.438918331391319	-11.4416296315884	2.58974800332049e-30	6.52737262287695e-28	Lat	16797	linker for activation of T cells	protein-coding
ENSMUSG00000030114	758.145124480566	-6.75339588124754	0.591427674106065	-11.4188026312012	3.3684265475805e-30	8.44624275294091e-28	Klrg1	50928	killer cell lectin-like receptor subfamily G, member 1	protein-coding
ENSMUSG00000003534	89.3602045385193	7.78754708683494	0.683188382129858	11.3988283327609	4.23783987376468e-30	1.05717805466299e-27	Ddr1	12305	discoidin domain receptor family, member 1	protein-coding
ENSMUSG00000031438	717.578881033742	-4.87467625313408	0.427777560354315	-11.3953528770807	4.41039465860763e-30	1.09461044983657e-27	Rnf128	66889	ring finger protein 128	protein-coding
ENSMUSG00000009687	7201.72819949492	-5.7863875240204	0.508512518473947	-11.3790463632743	5.31780395803317e-30	1.3131196626321e-27	Fxyd5	18301	FXYD domain-containing ion transport regulator 5	protein-coding
ENSMUSG00000027447	2236.01352173123	-8.40357379241493	0.73915756698088	-11.3691236724257	5.95827708103257e-30	1.46384034649914e-27	Cst3	13010	cystatin C	protein-coding
ENSMUSG00000026374	826.226964812696	-4.08043098103084	0.360409760874733	-11.3216439286423	1.02530947350277e-29	2.49730486668778e-27	Tsn	22099	translin	protein-coding
ENSMUSG00000002799	166.540300421763	9.5129747308551	0.840494133700506	11.3183118708653	1.06503029015242e-29	2.57753226191366e-27	Jag2	16450	jagged 2	protein-coding
ENSMUSG00000032047	684.047364368103	-3.60117374297931	0.318279208968039	-11.3145114148532	1.11220168356974e-29	2.67836885629952e-27	Acat1	110446	acetyl-Coenzyme A acetyltransferase 1	protein-coding
ENSMUSG00000028081	2137.05223063247	-9.43176862174879	0.835112732017109	-11.2940064977426	1.4048366248452e-29	3.3335745178339e-27	Rps3a1	20091	ribosomal protein S3A1	protein-coding
ENSMUSG00000024387	533.654181814663	-4.31462989590931	0.382080478661412	-11.2924635956939	1.42972187028783e-29	3.37615632913356e-27	Csnk2b	13001	casein kinase 2, beta polypeptide	protein-coding
ENSMUSG00000028333	532.842681724357	-3.56237061385711	0.31587052076269	-11.2779458027787	1.68637825796236e-29	3.96298890621154e-27	Anp32b	67628	acidic nuclear phosphoprotein 32 family member B	protein-coding
ENSMUSG00000028618	3496.12024540604	-6.27073825785637	0.556657840510341	-11.2649778760098	1.95401015513608e-29	4.56984730752859e-27	Tmem59	56374	transmembrane protein 59	protein-coding
ENSMUSG00000024696	754.234758498993	-5.46159379542993	0.485370028167926	-11.252433150941	2.2529003173413e-29	5.24365243718028e-27	Lpxn	107321	leupaxin	protein-coding
ENSMUSG00000029378	1219.02259860009	-6.4635844884366	0.575018692522256	-11.2406510822888	2.57476332819156e-29	5.93598872511271e-27	Areg	11839	amphiregulin	protein-coding
ENSMUSG00000032826	332.057737342814	10.8454369823574	0.965983778363034	11.2273489734333	2.99324936520532e-29	6.83599133194427e-27	Ank2	109676	ankyrin 2, brain	protein-coding
ENSMUSG00000028837	2607.46765755958	-7.44496518273129	0.663289250030386	-11.2243115388802	3.09789766428253e-29	7.04192672331886e-27	Psmb2	26445	proteasome (prosome, macropain) subunit, beta type 2	protein-coding
ENSMUSG00000020758	169.019185502375	8.75248134989421	0.78036486099085	11.2158834763279	3.40766417705857e-29	7.71003832060531e-27	Itgb4	192897	integrin beta 4	protein-coding
ENSMUSG00000040054	258.181116390749	3.28814751076833	0.293373820004196	11.2080468213602	3.72318550112443e-29	8.38492401399064e-27	Baz2a	116848	bromodomain adjacent to zinc finger domain, 2A	protein-coding
ENSMUSG00000060373	1038.43764415885	-4.88029573770995	0.435916511042923	-11.195482653396	4.29059274753904e-29	9.61824351170675e-27	Hnrnpc	15381	heterogeneous nuclear ribonucleoprotein C	protein-coding
ENSMUSG00000000399	603.663685825506	-4.14307939506174	0.370395271628992	-11.1855623233	4.79853872898823e-29	1.0707564975763e-26	Ndufa9	66108	NADH:ubiquinone oxidoreductase subunit A9	protein-coding
ENSMUSG00000027322	179.457785515444	9.62639516824464	0.860778569972433	11.183358303812	4.91925077705953e-29	1.09268015547973e-26	Siglec1	20612	sialic acid binding Ig-like lectin 1, sialoadhesin	protein-coding
ENSMUSG00000024743	151.848247093757	9.37653227574777	0.83937165889275	11.1708945333188	5.66078917926937e-29	1.25167768011618e-26	Syt7	54525	synaptotagmin VII	protein-coding
ENSMUSG00000021377	518.604994199234	-3.21578691474136	0.288302658412257	-11.1542048639141	6.83006805415109e-29	1.50338760404606e-26	Dek	110052	DEK proto-oncogene	protein-coding
ENSMUSG00000024048	1992.43534235115	-5.91840810951943	0.530720321784487	-11.1516515697373	7.02894580437253e-29	1.5401940029446e-26	Myl12a	67268	myosin, light chain 12A, regulatory, non-sarcomeric	protein-coding
ENSMUSG00000028249	1924.39850518102	-3.89226583080805	0.349045093094415	-11.1511833508435	7.06603413617637e-29	1.54137771549013e-26	Sdcbp	53378	syndecan binding protein	protein-coding
ENSMUSG00000026131	639.622653472494	4.69456965030224	0.421139675408869	11.147298448536	7.38134701177131e-29	1.602971541909e-26	Dst	13518	dystonin	protein-coding
ENSMUSG00000047187	1069.49036735727	-4.89349761505703	0.43903176481801	-11.1461128947823	7.48032226633774e-29	1.61724567398222e-26	Rab2a	59021	RAB2A, member RAS oncogene family	protein-coding
ENSMUSG00000016918	234.095613924063	10.3493008713821	0.929767318404028	11.1310654467259	8.85704509396057e-29	1.90642017077749e-26	Sulf1	240725	sulfatase 1	protein-coding
ENSMUSG00000040721	270.412102080233	4.87801142775468	0.439065433283583	11.1099873913419	1.12175353020804e-28	2.39332019635834e-26	Zfhx2	239102	zinc finger homeobox 2	protein-coding
ENSMUSG00000004187	73.7651911105615	7.30954914095096	0.658179469490971	11.1057082145149	1.17680694432479e-28	2.49981545007333e-26	Kifc2	16581	kinesin family member C2	protein-coding
ENSMUSG00000021282	803.226207953509	-3.35665174958178	0.302301798605958	-11.1036446526641	1.2043053258476e-28	2.54710576416767e-26	Eif5	217869	eukaryotic translation initiation factor 5	protein-coding
ENSMUSG00000020267	1015.45437452665	-6.62616661644974	0.596963444672782	-11.0997862190403	1.25744296842796e-28	2.64797892637134e-26	Hint1	15254	histidine triad nucleotide binding protein 1	protein-coding
ENSMUSG00000031347	1663.35134237511	-7.60227245538981	0.685233312732996	-11.0944291734282	1.33509597921481e-28	2.79938551331484e-26	Cetn2	26370	centrin 2	protein-coding
ENSMUSG00000037139	191.956214168317	9.61495191453352	0.86779614183109	11.0797357248507	1.57336274027053e-28	3.28481675967639e-26	Myom3	242702	myomesin family, member 3	protein-coding
ENSMUSG00000050075	1109.09046283691	-5.27192984607791	0.475945101959483	-11.0767603750373	1.62651750990572e-28	3.38127966963092e-26	Gpr171	229323	G protein-coupled receptor 171	protein-coding
ENSMUSG00000029390	388.780051640022	-4.16935782873817	0.376543184781076	-11.0727215290386	1.70153260509363e-28	3.52217249254381e-26	Tmed2	56334	transmembrane p24 trafficking protein 2	protein-coding
ENSMUSG00000059355	1115.12257216323	-7.02011825035625	0.634746166163976	-11.0597253273409	1.96698951895187e-28	4.05441547243278e-26	Wdr83os	414077	WD repeat domain 83 opposite strand	protein-coding
ENSMUSG00000023826	103.372446436695	8.21695548950054	0.743807912027445	11.0471471957095	2.26291955454491e-28	4.62519839205199e-26	Prkn	50873	parkin RBR E3 ubiquitin protein ligase	protein-coding
ENSMUSG00000028438	121.804660448718	8.75531031089171	0.792539871399343	11.0471543790383	2.26273853882327e-28	4.62519839205199e-26	Kif24	109242	kinesin family member 24	protein-coding
ENSMUSG00000030306	126.519774508751	8.80878808687142	0.797708863345322	11.0426102700305	2.38016522999333e-28	4.84448274531488e-26	Tmtc1	387314	transmembrane and tetratricopeptide repeat containing 1	protein-coding
ENSMUSG00000027254	144.523439325432	7.61153182330806	0.689758772054809	11.0350634623074	2.58868690931593e-28	5.24694477931972e-26	Map1a	17754	microtubule-associated protein 1 A	protein-coding
ENSMUSG00000026605	139.29646163304	8.50411035737836	0.770767384732643	11.0333033361657	2.63986905082398e-28	5.32848257167356e-26	Cenpf	108000	centromere protein F	protein-coding
ENSMUSG00000021553	116.472477247536	8.15689722234837	0.739844503018427	11.025150810839	2.89033629369163e-28	5.80993425647229e-26	Slc28a3	114304	solute carrier family 28 (sodium-coupled nucleoside transporter), member 3	protein-coding
ENSMUSG00000020736	1203.56023779548	-5.67313018031549	0.51516792933768	-11.0121959408636	3.33767829976136e-28	6.65415413491358e-26	Nt5c	50773	5',3'-nucleotidase, cytosolic	protein-coding
ENSMUSG00000028358	217.423466275418	5.73229034099441	0.52053331050378	11.0123410458528	3.33230595240617e-28	6.65415413491358e-26	Zfp618	72701	zinc finger protein 618	protein-coding
ENSMUSG00000069170	198.013198324739	9.69771677735056	0.881734248457201	10.9984576354145	3.88723655510671e-28	7.71814784584351e-26	Adgrv1	110789	adhesion G protein-coupled receptor V1	protein-coding
ENSMUSG00000009863	1796.907474254	-6.01796679937732	0.547381709767896	-10.9940955132189	4.07983275267165e-28	8.06762049811839e-26	Sdhb	67680	succinate dehydrogenase complex, subunit B, iron sulfur (Ip)	protein-coding
ENSMUSG00000026494	169.228936543023	9.1781747806607	0.835713138369809	10.9824464391743	4.64180101404156e-28	9.14171701733002e-26	Kif26b	269152	kinesin family member 26B	protein-coding
ENSMUSG00000043716	2646.68464405614	-5.6369396676537	0.513939124581036	-10.9681076961186	5.43989486426937e-28	1.06703099061445e-25	Rpl7	19989	ribosomal protein L7	protein-coding
ENSMUSG00000020219	1042.24719596591	-6.61833922140816	0.603601122041971	-10.9647563261951	5.6452417615399e-28	1.10286259232975e-25	Timm13	30055	translocase of inner mitochondrial membrane 13	protein-coding
ENSMUSG00000001025	2823.31638128283	-6.38390286168794	0.582274756751851	-10.9637293866211	5.70969041744662e-28	1.11099156142676e-25	S100a6	20200	S100 calcium binding protein A6 (calcyclin)	protein-coding
ENSMUSG00000004667	870.070724617603	-4.50022965127134	0.410731785216067	-10.9566140563092	6.17672910907531e-28	1.1970796315178e-25	Polr2e	66420	polymerase (RNA) II (DNA directed) polypeptide E	protein-coding
ENSMUSG00000024769	151.457949023855	8.46414494050952	0.773852234835298	10.9376759017966	7.61263838655751e-28	1.46951108854798e-25	Cdc42bpg	240505	CDC42 binding protein kinase gamma	protein-coding
ENSMUSG00000059734	1319.21754834694	-6.13676805010866	0.561283482639514	-10.9334556243302	7.97523133518842e-28	1.53341947944759e-25	Ndufs8	225887	NADH:ubiquinone oxidoreductase core subunit S8	protein-coding
ENSMUSG00000095595	63.1906892830643	6.47323519602358	0.593103359594274	10.9141772531043	9.86181704479559e-28	1.87393785212532e-25	Fam177a	73385	family with sequence similarity 177, member A	protein-coding
ENSMUSG00000059920	320.619603743468	-3.63135147038399	0.332808294837783	-10.9112408756337	1.01856412468088e-27	1.92793976050977e-25	4930453N24Rik	67609	RIKEN cDNA 4930453N24 gene	protein-coding
ENSMUSG00000026701	1604.80138015518	-5.74443066558478	0.526540936208747	-10.9097513043267	1.03539210458285e-27	1.95219569486173e-25	Prdx6	11758	peroxiredoxin 6	protein-coding
ENSMUSG00000053898	1385.74945359756	-5.58404558948293	0.511968164844857	-10.9070172188833	1.06700029569538e-27	2.00402430054447e-25	Ech1	51798	enoyl coenzyme A hydratase 1, peroxisomal	protein-coding
ENSMUSG00000003970	2160.55380747379	-6.98053808433974	0.640038372950351	-10.9064368315323	1.07383218368012e-27	2.00909871442767e-25	Rpl8	26961	ribosomal protein L8	protein-coding
ENSMUSG00000096265	437.039134612762	13.6896265711612	1.25532506395305	10.9052443580249	1.08800553216983e-27	2.0278172073717e-25	Potefam3e	626415	POTE ankyrin domain family member 3E	protein-coding
ENSMUSG00000023150	382.647096619129	-4.72778846482969	0.433635490588899	-10.902678787682	1.11913112217036e-27	2.07786768847241e-25	Ivns1abp	117198	influenza virus NS1A binding protein	protein-coding
ENSMUSG00000068966	87.5169400291936	7.60969000202308	0.698772293578772	10.8900854712627	1.28519598817434e-27	2.37712391044642e-25	Zbtb34	241311	zinc finger and BTB domain containing 34	protein-coding
ENSMUSG00000003161	2519.93019465271	-5.55099708264309	0.510269866074522	-10.8785516286639	1.45862139656091e-27	2.6876756755949e-25	Sri	109552	sorcin	protein-coding
ENSMUSG00000019877	340.704338301259	-3.82084080041483	0.351522523338796	-10.8694053630592	1.612483425785e-27	2.95997193386081e-25	Serinc1	56442	serine incorporator 1	protein-coding
ENSMUSG00000030603	1141.1270532777	-4.66585858636954	0.429562908041136	-10.8618749408474	1.75116297798732e-27	3.20245575429298e-25	Psmc4	23996	proteasome (prosome, macropain) 26S subunit, ATPase, 4	protein-coding
ENSMUSG00000060743	1435.53360524012	-5.06823164391563	0.466706263788714	-10.8595749342891	1.79583157945186e-27	3.27184371469796e-25	H3f3a	15078	H3.3 histone A	protein-coding
ENSMUSG00000024914	625.882923850022	-4.52900781518788	0.417084015605671	-10.8587422335307	1.81228060150742e-27	3.28949215896748e-25	Drap1	66556	DR1 associated protein 1	protein-coding
ENSMUSG00000022312	615.790199537185	-4.46021689668438	0.410768619814024	-10.8582220781708	1.82263138657443e-27	3.29598155390012e-25	Eif3h	68135	eukaryotic translation initiation factor 3, subunit H	protein-coding
ENSMUSG00000014602	147.220620918899	8.22335862158538	0.758009939757493	10.8486158165897	2.02468213801161e-27	3.64780231865091e-25	Kif1a	16560	kinesin family member 1A	protein-coding
ENSMUSG00000049086	501.909270542037	-4.75023384749859	0.438034012715476	-10.8444406361295	2.11928248848286e-27	3.80415116797966e-25	Bmyc	107771	brain expressed myelocytomatosis oncogene	protein-coding
ENSMUSG00000017146	158.455608498158	9.37879600377781	0.865190668872805	10.8401492771492	2.22108340326848e-27	3.97222802029394e-25	Brca1	12189	breast cancer 1, early onset	protein-coding
ENSMUSG00000039264	1165.6126597707	-5.52844847165235	0.510017370010289	-10.8397258539269	2.23138707944122e-27	3.97603752671861e-25	Gimap3	83408	GTPase, IMAP family member 3	protein-coding
ENSMUSG00000049103	3115.23670002006	-13.8274493766086	1.27583611827785	-10.837951033455	2.27509421252125e-27	4.03912255358014e-25	Ccr2	12772	C-C motif chemokine receptor 2	protein-coding
ENSMUSG00000024608	5842.5304602113	-6.13293467612109	0.566168106997856	-10.8323563272424	2.41850327964043e-27	4.26261203036625e-25	Rps14	20044	ribosomal protein S14	protein-coding
ENSMUSG00000028461	545.436175102358	-4.23668245532832	0.391217334127381	-10.8294855205696	2.49553483355206e-27	4.38250151545632e-25	Ccdc107	622404	coiled-coil domain containing 107	protein-coding
ENSMUSG00000018770	1832.3191641733	-6.09263962636097	0.562683231585573	-10.8278322231012	2.54099628187613e-27	4.44628647956347e-25	Atp5mc3	228033	ATP synthase membrane subunit c locus 3	protein-coding
ENSMUSG00000031207	737.666704074725	-3.69576208502941	0.341799574762654	-10.8126585224565	2.99851976851981e-27	5.22806430608051e-25	Msn	17698	moesin	protein-coding
ENSMUSG00000021484	664.692162517208	-3.16856361103964	0.293175750407638	-10.8077274693899	3.16411389977719e-27	5.49708288052361e-25	Lman2	66890	lectin, mannose-binding 2	protein-coding
ENSMUSG00000006024	614.07167951522	-4.63928226348865	0.429288559431603	-10.8069086901157	3.19247466309103e-27	5.52661672548267e-25	Napa	108124	N-ethylmaleimide sensitive fusion protein attachment protein alpha	protein-coding
ENSMUSG00000026207	315.073706899593	10.7549875375303	0.995386460796523	10.8048360723372	3.26539739073337e-27	5.63281049901506e-25	Speg	11790	SPEG complex locus	protein-coding
ENSMUSG00000022018	2027.78261900722	-9.02247024629779	0.835370115339184	-10.8005662168492	3.42087442336e-27	5.85945198325166e-25	Rgcc	66214	regulator of cell cycle	protein-coding
ENSMUSG00000028367	1808.61864107144	-6.91944849816591	0.640677602704569	-10.8002035172699	3.43441471438826e-27	5.86200364145323e-25	Txn1	22166	thioredoxin 1	protein-coding
ENSMUSG00000009076	585.51090075166	-4.87429295653725	0.45157914563609	-10.7938840923917	3.67904528731142e-27	6.25759293710714e-25	Zmat5	67178	zinc finger, matrin type 5	protein-coding
ENSMUSG00000027712	1059.63805506808	-5.03816215341768	0.466944920290162	-10.7896283576379	3.85344668149401e-27	6.53139072548001e-25	Anxa5	11747	annexin A5	protein-coding
ENSMUSG00000050732	1660.80567625953	-5.07064043276831	0.469998579135983	-10.7886292807307	3.89556307672153e-27	6.57984950927496e-25	Vamp8	22320	vesicle-associated membrane protein 8	protein-coding
ENSMUSG00000031590	1020.81305497155	-6.64644745591725	0.616167793208639	-10.7867492088583	3.97605956303667e-27	6.69257499805948e-25	Frg1	14300	FSHD region gene 1	protein-coding
ENSMUSG00000038770	80.2807543399397	6.86940570738748	0.63776233900036	10.7711059234929	4.71305549591063e-27	7.87857679032896e-25	Kpna7	381686	karyopherin subunit alpha 7	protein-coding
ENSMUSG00000038011	402.665286905912	11.7313002692098	1.0898729727537	10.7639152107509	5.09581320053243e-27	8.48924086095549e-25	Dnah10	56087	dynein, axonemal, heavy chain 10	protein-coding
ENSMUSG00000029430	1009.36475216164	-5.63726052605457	0.523964682807367	-10.7588559134377	5.38343504986112e-27	8.93778832766192e-25	Ran	19384	RAN, member RAS oncogene family	protein-coding
ENSMUSG00000056069	689.902575201089	-3.96995326962996	0.369102213255098	-10.7557016107249	5.57084491214955e-27	9.21747451535765e-25	Otulinl	223433	OTU deubiquitinase with linear linkage specificity like	protein-coding
ENSMUSG00000018286	3468.35348452376	-6.55102209748993	0.609508278481875	-10.7480444954854	6.05312949016671e-27	9.94778662328241e-25	Psmb6	19175	proteasome (prosome, macropain) subunit, beta type 6	protein-coding
ENSMUSG00000046792	159.897796022684	4.93608225204381	0.460351976937202	10.7224091550217	7.98947315272526e-27	1.30857886031758e-24	Zfp787	67109	zinc finger protein 787	protein-coding
ENSMUSG00000031558	219.011901071188	10.3444679653669	0.965825093757307	10.7104982384795	9.08714249593148e-27	1.47348015571529e-24	Slit2	20563	slit guidance ligand 2	protein-coding
ENSMUSG00000033152	118.860163957928	8.99574655789041	0.840598279175353	10.7016000160213	1.00035751160924e-26	1.6113374553719e-24	Podxl2	319655	podocalyxin-like 2	protein-coding
ENSMUSG00000006360	3646.71940643746	-7.01718345839095	0.655949375845893	-10.6977515594733	1.04277803491783e-26	1.66578634385896e-24	Crip1	12925	cysteine-rich protein 1	protein-coding
ENSMUSG00000026383	169.861301339142	9.91211896352595	0.926532095425789	10.6980848396523	1.03903490205871e-26	1.66578634385896e-24	Epb41l5	226352	erythrocyte membrane protein band 4.1 like 5	protein-coding
ENSMUSG00000016346	337.458232686029	13.3167447672682	1.2460645217247	10.687042713355	1.17043598154062e-26	1.86064896477266e-24	Kcnq2	16536	potassium voltage-gated channel, subfamily Q, member 2	protein-coding
ENSMUSG00000115987	3352.24499533012	-6.55077568649407	0.613039993155113	-10.6857232148581	1.18720093472089e-26	1.88115275144944e-24	Vps28	66914	vacuolar protein sorting 28	protein-coding
ENSMUSG00000031812	1738.8711679736	-4.28387734475884	0.401291840003781	-10.675216682	1.32946986793394e-26	2.0997422638197e-24	Map1lc3b	67443	microtubule-associated protein 1 light chain 3 beta	protein-coding
ENSMUSG00000015599	171.736536160817	9.90280766912469	0.928172865955935	10.6691415277753	1.41931600535384e-26	2.23438922590413e-24	Ttbk1	106763	tau tubulin kinase 1	protein-coding
ENSMUSG00000041578	349.080719418565	13.3653806295058	1.25402133548927	10.6580169342104	1.5997201319128e-26	2.51027051022252e-24	Crx	12951	cone-rod homeobox	protein-coding
ENSMUSG00000062382	1377.07136590292	-6.79971351452836	0.639176722992943	-10.6382370789235	1.97837003167531e-26	3.09446335018795e-24	Ftl1-ps2	434624	ferritin light polypeptide, pseudogene 2	protein-coding
ENSMUSG00000039860	128.695260897627	9.04855884729058	0.851315997729347	10.6289073286831	2.18659245251241e-26	3.40919198245083e-24	Srrm3	58212	serine/arginine repetitive matrix 3	protein-coding
ENSMUSG00000002010	795.483093955405	-4.06517984863627	0.382677088083723	-10.6230029840377	2.32944466035517e-26	3.62031423332196e-24	Idh3g	15929	isocitrate dehydrogenase 3 (NAD+), gamma	protein-coding
ENSMUSG00000074652	165.496309468383	7.2557103940539	0.683586006164585	10.6141880152926	2.56010562285095e-26	3.95353454043125e-24	Myh7b	668940	myosin, heavy chain 7B, cardiac muscle, beta	protein-coding
ENSMUSG00000027808	1803.50744403085	-5.6463162433243	0.53245858195165	-10.6042355869795	2.84783215129097e-26	4.3839492088465e-24	Serp1	28146	stress-associated endoplasmic reticulum protein 1	protein-coding
ENSMUSG00000021486	1268.2602191682	-5.74209606770577	0.542421420615901	-10.5860422348104	3.45909494470816e-26	5.30812850426903e-24	Prelid1	66494	PRELI domain containing 1	protein-coding
ENSMUSG00000071176	166.799936820063	7.80785203283887	0.73789376621176	10.5812684567363	3.6399659820145e-26	5.55066285878043e-24	Arhgef10	234094	Rho guanine nucleotide exchange factor 10	protein-coding
ENSMUSG00000022285	925.705510750757	-4.37171736964826	0.413264589782155	-10.5784949345714	3.74932391884221e-26	5.69955818850247e-24	Ywhaz	22631	tyrosine 3-monooxygenase/tryptophan 5-monooxygenase activation protein, zeta polypeptide	protein-coding
ENSMUSG00000038244	265.608052243796	10.497726211187	0.992848025125064	10.5733465198409	3.96102657427439e-26	6.00262111232329e-24	Mical2	320878	microtubule associated monooxygenase, calponin and LIM domain containing 2	protein-coding
ENSMUSG00000041144	384.60789046993	11.6603603020356	1.1030985470231	10.5705517730062	4.08086498525508e-26	6.16502103129606e-24	Dnah7b	227058	dynein, axonemal, heavy chain 7B	protein-coding
ENSMUSG00000019370	915.329484243285	-5.30739027255556	0.502139486839179	-10.5695537030239	4.12452734230822e-26	6.21169141073014e-24	Calm3	12315	calmodulin 3	protein-coding
ENSMUSG00000030551	115.873328247373	8.41035624604433	0.79576216114055	10.5689320964821	4.15195432105331e-26	6.23369808480366e-24	Nr2f2	11819	nuclear receptor subfamily 2, group F, member 2	protein-coding
ENSMUSG00000014294	1894.13808136205	-8.42473165217789	0.797596957130253	-10.5626426691621	4.43983380084829e-26	6.6306732608295e-24	Ndufa2	17991	NADH:ubiquinone oxidoreductase subunit A2	protein-coding
ENSMUSG00000025260	569.19474120439	-5.07443864785322	0.480417377516235	-10.5625626493532	4.44362109781153e-26	6.6306732608295e-24	Hsd17b10	15108	hydroxysteroid (17-beta) dehydrogenase 10	protein-coding
ENSMUSG00000054640	376.14724576653	13.4732492524755	1.27596976092635	10.5592230043869	4.60457343592196e-26	6.8498310333463e-24	Slc8a1	20541	solute carrier family 8 (sodium/calcium exchanger), member 1	protein-coding
ENSMUSG00000035885	2135.70270454909	-6.75571033991742	0.640510805744986	-10.5473791844304	5.22337849787052e-26	7.7231382075657e-24	Cox8a	12868	cytochrome c oxidase subunit 8A	protein-coding
ENSMUSG00000034687	301.858786227526	13.1557999898314	1.24780112129054	10.5431865425999	5.46163253502414e-26	8.05094286867423e-24	Fras1	231470	Fraser extracellular matrix complex subunit 1	protein-coding
ENSMUSG00000030592	309.610981735257	13.1922705803338	1.25150337196059	10.5411386624289	5.58189172584591e-26	8.20335719044635e-24	Ryr1	20190	ryanodine receptor 1, skeletal muscle	protein-coding
ENSMUSG00000028763	311.841092467032	13.2026924717158	1.25293209256395	10.5374365858076	5.80599030121198e-26	8.50699994585713e-24	Hspg2	15530	perlecan (heparan sulfate proteoglycan 2)	protein-coding
ENSMUSG00000041298	73.7847946843267	7.28377757129966	0.691519119942864	10.5330096612534	6.0857001632168e-26	8.89005658978022e-24	Katnal1	231912	katanin p60 subunit A-like 1	protein-coding
ENSMUSG00000073409	577.524583996591	-4.77445056518247	0.453381735759822	-10.5307518777327	6.23345756175109e-26	9.07863901471203e-24	H2-Q6	110557	histocompatibility 2, Q region locus 6	protein-coding
ENSMUSG00000042453	292.242657969803	13.1091360078101	1.24497468632223	10.5296406038067	6.30748363135742e-26	9.15903108201139e-24	Reln	19699	reelin	protein-coding
ENSMUSG00000030714	644.836156353243	-4.10325562062923	0.389727351279839	-10.5285287449146	6.38242064753162e-26	9.24026346426118e-24	Sgf29	75565	SAGA complex associated factor 29	protein-coding
ENSMUSG00000036192	143.71911805075	9.67480493113655	0.919270603079927	10.5244363288917	6.66592171845782e-26	9.62207008885402e-24	Rorb	225998	RAR-related orphan receptor beta	protein-coding
ENSMUSG00000028343	612.003272093732	-3.30364833997401	0.313964333857044	-10.5223682556193	6.81389919948233e-26	9.806571791681e-24	Erp44	76299	endoplasmic reticulum protein 44	protein-coding
ENSMUSG00000061360	392.223989047592	-2.77491422554435	0.263809067140624	-10.518646139123	7.08847874179145e-26	1.01716533449689e-23	Phf5a	68479	PHD finger protein 5A	protein-coding
ENSMUSG00000101337	291.235846489479	13.1040050109854	1.2464607340442	10.5129705678485	7.52841361412554e-26	1.07711670664452e-23	Dnah7c	100101919	dynein, axonemal, heavy chain 7C	protein-coding
ENSMUSG00000041482	304.757220511391	13.1693958923962	1.25324591226771	10.5082296806112	7.91656304537416e-26	1.12932905965462e-23	Piezo2	667742	piezo-type mechanosensitive ion channel component 2	protein-coding
ENSMUSG00000025967	814.873250312151	-4.93078870488871	0.469855402709631	-10.4942683992844	9.17859778659924e-26	1.30553476412023e-23	Eef1b2	55949	eukaryotic translation elongation factor 1 beta 2	protein-coding
ENSMUSG00000010376	2314.73617807388	-7.17788901800592	0.684039697732236	-10.4933807815576	9.2652613264942e-26	1.31401935051694e-23	Nedd8	18002	neural precursor cell expressed, developmentally down-regulated gene 8	protein-coding
ENSMUSG00000026840	158.961552457793	9.3328437700101	0.890769463978762	10.4772830091453	1.09854435254252e-25	1.55345029155322e-23	Lamc3	23928	laminin gamma 3	protein-coding
ENSMUSG00000041592	280.083746118598	13.0478532425989	1.2466360826066	10.4664492105163	1.23177051445646e-25	1.73177678253568e-23	Sdk2	237979	sidekick cell adhesion molecule 2	protein-coding
ENSMUSG00000003429	5060.52170403634	-14.5273932413418	1.38870058898503	-10.4611414127501	1.30276726978784e-25	1.82106648962153e-23	Rps11	27207	ribosomal protein S11	protein-coding
ENSMUSG00000028804	280.8681530446	13.0517485039133	1.24763195734368	10.4612168893955	1.30172981605253e-25	1.82106648962153e-23	Csmd2	329942	CUB and Sushi multiple domains 2	protein-coding
ENSMUSG00000029535	265.600770450774	-4.9033185052531	0.468845672683385	-10.4582782585782	1.34273338403175e-25	1.87155488441904e-23	Triap1	69076	TP53 regulated inhibitor of apoptosis 1	protein-coding
ENSMUSG00000043036	162.832388673925	5.16196775302067	0.493656912760661	10.456589626495	1.36687181697067e-25	1.8997565581868e-23	Ccdc63	330188	coiled-coil domain containing 63	protein-coding
ENSMUSG00000063882	1730.48998250143	-8.6679272340751	0.828998160236371	-10.4559064782528	1.37675893810933e-25	1.9080466821746e-23	Uqcrh	66576	ubiquinol-cytochrome c reductase hinge protein	protein-coding
ENSMUSG00000089844	582.09623355684	13.1412111114007	1.25693360090404	10.4549763821645	1.39033414014731e-25	1.921386484303e-23	Sp140l1	381287	Sp140 nuclear body protein like 1	protein-coding
ENSMUSG00000053310	1585.12677303734	-7.5342124326156	0.721466886621165	-10.4429081532771	1.57897998040552e-25	2.1759059814965e-23	Nrgn	64011	neurogranin	protein-coding
ENSMUSG00000020349	934.917325719077	-3.29292819571421	0.315733260602153	-10.4294624818243	1.81914444553792e-25	2.49274032544203e-23	Ppp2ca	19052	protein phosphatase 2 (formerly 2A), catalytic subunit, alpha isoform	protein-coding
ENSMUSG00000023944	961.435354260098	-4.58587963001282	0.440034414067007	-10.4216385887366	1.97520450301179e-25	2.69898379351147e-23	Hsp90ab1	15516	heat shock protein 90 alpha (cytosolic), class B member 1	protein-coding
ENSMUSG00000002015	2864.99436105651	-6.39722905759511	0.613913562504137	-10.4204067939157	2.00095510790575e-25	2.72651151888166e-23	Bcap31	27061	B cell receptor associated protein 31	protein-coding
ENSMUSG00000034427	382.076997911534	10.106706029395	0.970227839594791	10.4168377951471	2.07745833259672e-25	2.82284806114993e-23	Myo15b	217328	myosin XVB	protein-coding
ENSMUSG00000042425	186.789400426801	9.60093079461663	0.921927051174172	10.4139810003284	2.14077802413273e-25	2.90078403854977e-23	Frmpd3	245643	FERM and PDZ domain containing 3	protein-coding
ENSMUSG00000066392	267.798637614304	12.9832052735603	1.24747483876632	10.4075888908508	2.28946771563179e-25	3.09364325074746e-23	Nrxn3	18191	neurexin III	protein-coding
ENSMUSG00000041736	1370.11908079609	-6.57955866035196	0.632422369233638	-10.403741202774	2.38385837134459e-25	3.21226566410132e-23	Tspo	12257	translocator protein	protein-coding
ENSMUSG00000027070	276.124120276822	13.0274606212434	1.25241380314313	10.4018820205821	2.43083937814173e-25	3.26652435220179e-23	Lrp2	14725	low density lipoprotein receptor-related protein 2	protein-coding
ENSMUSG00000024985	94.0673770793013	8.38568277107392	0.806362905054156	10.3993905455147	2.49523985754574e-25	3.34382762728134e-23	Tcf7l2	21416	transcription factor 7 like 2, T cell specific, HMG box	protein-coding
ENSMUSG00000058740	309.980904966793	13.1943631181932	1.26881625582717	10.3989549768115	2.50667094967643e-25	3.34991781173105e-23	Kcnt1	227632	potassium channel, subfamily T, member 1	protein-coding
ENSMUSG00000025439	825.159045150895	-6.2210605456658	0.598671224982426	-10.391447402284	2.71205793863957e-25	3.60459176024923e-23	Clns1a	12729	chloride channel, nucleotide-sensitive, 1A	protein-coding
ENSMUSG00000013629	166.435089533256	4.04198040766372	0.389048951010542	10.3893877548437	2.77126264110588e-25	3.67148885240058e-23	Cad	69719	carbamoyl-phosphate synthetase 2, aspartate transcarbamylase, and dihydroorotase	protein-coding
ENSMUSG00000012443	113.92274419238	8.93844171328959	0.860573201009456	10.3866140646778	2.85302094781554e-25	3.75095145963479e-23	Kif11	16551	kinesin family member 11	protein-coding
ENSMUSG00000032796	317.228313862173	13.2276649591548	1.27350742417759	10.3867984654247	2.84751208240059e-25	3.75095145963479e-23	Lama1	16772	laminin, alpha 1	protein-coding
ENSMUSG00000028964	1803.47203740276	-6.45381513820192	0.621614876637979	-10.382337007614	2.9838009442447e-25	3.91231797662488e-23	Park7	57320	Parkinson disease (autosomal recessive, early onset) 7	protein-coding
ENSMUSG00000031633	628.364140603136	-5.34548025457136	0.515110168387812	-10.3773533947148	3.14369450369898e-25	4.09986646467659e-23	Slc25a4	11739	solute carrier family 25 (mitochondrial carrier, adenine nucleotide translocator), member 4	protein-coding
ENSMUSG00000026094	1042.63614044537	-4.02948670101895	0.388536287820187	-10.3709404432355	3.36199578611393e-25	4.37284184533455e-23	Stk17b	98267	serine/threonine kinase 17b (apoptosis-inducing)	protein-coding
ENSMUSG00000041959	3982.90165611185	-6.51380915457097	0.629402067488096	-10.3492020300587	4.21988208607777e-25	5.47403104206008e-23	S100a10	20194	S100 calcium binding protein A10 (calpactin)	protein-coding
ENSMUSG00000020176	248.423676132868	12.8747850483663	1.24461040081645	10.3444299034626	4.43548283510782e-25	5.73840591792074e-23	Grb10	14783	growth factor receptor bound protein 10	protein-coding
ENSMUSG00000016194	705.12344556483	-3.83563517554384	0.370811071751833	-10.3439068240952	4.45976896835743e-25	5.75452152429037e-23	Hsd11b1	15483	hydroxysteroid 11-beta dehydrogenase 1	protein-coding
ENSMUSG00000051313	264.787720736166	12.9668607624398	1.25375033054607	10.3424584995261	4.52770311920885e-25	5.82672270460091e-23	Or4c127	258976	olfactory receptor family 4 subfamily C member 127	protein-coding
ENSMUSG00000033066	105.055230258945	3.8560421741503	0.372979963872517	10.3384700189104	4.72012995237688e-25	6.05833038346631e-23	Gas7	14457	growth arrest specific 7	protein-coding
ENSMUSG00000048148	276.732105540476	13.030571307495	1.26051415888793	10.3375049106874	4.7678968381982e-25	6.10353530774083e-23	Nwd1	319555	NACHT and WD repeat domain containing 1	protein-coding
ENSMUSG00000006412	464.208935753161	-4.89592963897305	0.474217566205426	-10.3242266585548	5.47582748881195e-25	6.9730792720748e-23	Pfdn2	18637	prefoldin 2	protein-coding
ENSMUSG00000045948	520.726249485158	-4.68947340017315	0.454253751316495	-10.3234665351301	5.51936660594779e-25	7.01017202470836e-23	Mrps12	24030	mitochondrial ribosomal protein S12	protein-coding
ENSMUSG00000020708	504.36314621427	-4.61409619866372	0.447012375612918	-10.3220770841907	5.59984141527424e-25	7.09386160536499e-23	Psmc5	19184	protease (prosome, macropain) 26S subunit, ATPase 5	protein-coding
ENSMUSG00000001847	951.03218863911	-4.42053606538157	0.428450593594935	-10.3174931519895	5.87367021237096e-25	7.42142045404637e-23	Rac1	19353	Rac family small GTPase 1	protein-coding
ENSMUSG00000021071	282.092263015255	13.058351465696	1.26626361711683	10.3125062500246	6.18665376398918e-25	7.79662622666461e-23	Trim9	94090	tripartite motif-containing 9	protein-coding
ENSMUSG00000040212	3476.4726122976	-13.9857288926289	1.35704149806242	-10.3060436343308	6.61695194101198e-25	8.31735470724878e-23	Emp3	13732	epithelial membrane protein 3	protein-coding
ENSMUSG00000004110	323.530349245878	11.4091895311061	1.10810739103574	10.2961045322891	7.33726190551069e-25	9.17534975304801e-23	Cacna1e	12290	calcium channel, voltage-dependent, R type, alpha 1E subunit	protein-coding
ENSMUSG00000029797	354.043051383402	10.1219981913158	0.984047281881967	10.2860892740415	8.14162147691954e-25	1.01551070960193e-22	Sspo	243369	SCO-spondin	protein-coding
ENSMUSG00000004668	250.187141559089	12.8847058642206	1.25449710711773	10.2708135324631	9.53967700758712e-25	1.18684805123804e-22	Abca13	268379	ATP-binding cassette, sub-family A member 13	protein-coding
ENSMUSG00000041625	143.484037882288	9.18916601177801	0.894804325078079	10.2694698206518	9.67348081413483e-25	1.20042467909079e-22	Ggact	223267	gamma-glutamylamine cyclotransferase	protein-coding
ENSMUSG00000036251	138.14651906137	9.58289804783227	0.933475460564631	10.2658274937789	1.00455991641159e-24	1.24343046142092e-22	Trpm8	171382	transient receptor potential cation channel, subfamily M, member 8	protein-coding
ENSMUSG00000035403	100.59500706194	5.46963994503401	0.533161966491258	10.2588712038665	1.07961335628781e-24	1.33293887605636e-22	Crb2	241324	crumbs family member 2	protein-coding
ENSMUSG00000020376	1051.16553026007	-3.21022442317334	0.313130658957227	-10.2520284467317	1.15885637304094e-24	1.42665485746158e-22	Rnf130	59044	ring finger protein 130	protein-coding
ENSMUSG00000028798	819.431723051792	-4.52992248810321	0.441866743386973	-10.2517841767876	1.1617892337231e-24	1.42665485746158e-22	Eif3i	54709	eukaryotic translation initiation factor 3, subunit I	protein-coding
ENSMUSG00000059146	320.096986473687	11.4297849993553	1.11496216650372	10.2512760905571	1.16791321767472e-24	1.42665485746158e-22	Ntrk3	18213	neurotrophic tyrosine kinase, receptor, type 3	protein-coding
ENSMUSG00000091572	242.635316711155	12.840506228026	1.25259929694941	10.2510884840011	1.17018252261727e-24	1.42665485746158e-22	Vmn2r3	637004	vomeronasal 2, receptor 3	protein-coding
ENSMUSG00000021134	799.892180499486	-3.93478235682524	0.384133050776647	-10.2432798970821	1.26861267612199e-24	1.53511601069538e-22	Srsf5	20384	serine and arginine-rich splicing factor 5	protein-coding
ENSMUSG00000022174	4600.4512518997	-7.03882139482617	0.687158463739169	-10.243374368882	1.26737415052268e-24	1.53511601069538e-22	Dad1	13135	defender against cell death 1	protein-coding
ENSMUSG00000051124	1089.90127629777	-5.39264626627896	0.526453799665202	-10.2433419033321	1.2677996388256e-24	1.53511601069538e-22	Gimap9	317758	GTPase, IMAP family member 9	protein-coding
ENSMUSG00000005237	477.937719460119	12.8569334587828	1.25548717427288	10.2405932312522	1.30434125120237e-24	1.56665876949974e-22	Dnah2	327954	dynein, axonemal, heavy chain 2	protein-coding
ENSMUSG00000008668	3182.32486771107	-6.58563771887796	0.643064995390135	-10.2410141526714	1.29867848556115e-24	1.56665876949974e-22	Rps18	20084	ribosomal protein S18	protein-coding
ENSMUSG00000071226	279.198497972501	13.0432296890868	1.27365901679805	10.2407547994103	1.30216474560367e-24	1.56665876949974e-22	Cecr2	330409	CECR2, histone acetyl-lysine reader	protein-coding
ENSMUSG00000036513	581.399348145463	-4.18666177794439	0.408847300734577	-10.2401600069811	1.3101950762553e-24	1.5698137804049e-22	Commd2	52245	COMM domain containing 2	protein-coding
ENSMUSG00000090394	1248.79119770943	-4.28449690065241	0.41845092694066	-10.2389470898698	1.3267230959407e-24	1.58571117941118e-22	4930523C07Rik	67647	RIKEN cDNA 4930523C07 gene	protein-coding
ENSMUSG00000030761	77.4776812074747	6.71185632926913	0.655555946448555	10.2384188041163	1.33398629156272e-24	1.59048439100658e-22	Myo7a	17921	myosin VIIA	protein-coding
ENSMUSG00000024338	2647.65060844823	-5.95511550396729	0.581785874948571	-10.2359231469718	1.36883426917235e-24	1.62804261672101e-22	Psmb8	16913	proteasome (prosome, macropain) subunit, beta type 8 (large multifunctional peptidase 7)	protein-coding
ENSMUSG00000028447	774.318442490261	-5.2585941685078	0.514288457850072	-10.2249896692039	1.53244294105722e-24	1.81818748457874e-22	Dctn3	53598	dynactin 3	protein-coding
ENSMUSG00000036800	231.957226292221	12.7756900620391	1.24970291886455	10.2229816936386	1.56453002879767e-24	1.85174119831782e-22	Fam135b	70363	family with sequence similarity 135, member B	protein-coding
ENSMUSG00000033826	428.919311113585	8.01930391564861	0.784864051113977	10.2174432683808	1.65652387905356e-24	1.95586417710098e-22	Dnah8	13417	dynein, axonemal, heavy chain 8	protein-coding
ENSMUSG00000028197	174.73547527334	9.90774052133812	0.970477763448494	10.2091370812372	1.80462576092618e-24	2.12043526908826e-22	Col24a1	71355	collagen, type XXIV, alpha 1	protein-coding
ENSMUSG00000027620	2129.40059215029	-4.37912194175389	0.429265794465697	-10.2014229836424	1.95388517979397e-24	2.29028300171271e-22	Rbm39	170791	RNA binding motif protein 39	protein-coding
ENSMUSG00000037126	128.151831484142	7.74453744522675	0.759689301506002	10.194348439387	2.1014890584539e-24	2.45148525775756e-22	Psd	73728	pleckstrin and Sec7 domain containing	protein-coding
ENSMUSG00000028246	166.345199813253	9.84361655487651	0.965665585396041	10.1936081224635	2.11755946895713e-24	2.46432249682822e-22	Faxc	76132	failed axon connections homolog	protein-coding
ENSMUSG00000028125	272.251319544502	13.0069896219257	1.27907273317121	10.1690773984974	2.72477247916104e-24	3.16340232097348e-22	Abca4	11304	ATP-binding cassette, sub-family A member 4	protein-coding
ENSMUSG00000024044	234.933737414258	12.7944696165199	1.25839886213029	10.1672609548142	2.77605312067148e-24	3.21526438226343e-22	Epb41l3	13823	erythrocyte membrane protein band 4.1 like 3	protein-coding
ENSMUSG00000001435	249.323454562386	12.8799111992762	1.26893949531378	10.1501381640669	3.30894632589339e-24	3.82336565375497e-22	Col18a1	12822	collagen, type XVIII, alpha 1	protein-coding
ENSMUSG00000027406	564.62935489635	-4.1144019893554	0.405378105717579	-10.1495417027328	3.3292314171195e-24	3.83768867975777e-22	Idh3b	170718	isocitrate dehydrogenase 3 (NAD+) beta	protein-coding
ENSMUSG00000022231	225.050406325768	12.7320608204487	1.25525335362546	10.1430207564677	3.55919928702581e-24	4.09307918007968e-22	Sema5a	20356	sema domain, seven thrombospondin repeats (type 1 and type 1-like), transmembrane domain (TM) and short cytoplasmic domain, (semaphorin) 5A	protein-coding
ENSMUSG00000021097	134.785926754732	9.57561984203099	0.944537037211512	10.1378976840341	3.75084721484004e-24	4.29909027113526e-22	Clmn	94040	calmin	protein-coding
ENSMUSG00000118402	214.520290023928	12.6630358364838	1.24909564657081	10.1377631658938	3.75601472963817e-24	4.29909027113526e-22	Btbd35f22	100862323	BTB domain containing 35, family member 22	protein-coding
ENSMUSG00000047003	100.818418956751	8.79348019003737	0.86768522854558	10.1344126887778	3.8870232011979e-24	4.43859726812844e-22	Zfp41	22701	zinc finger protein 41	protein-coding
ENSMUSG00000015127	145.411819084342	3.6350316880349	0.358811278837369	10.1307620535599	4.03492449282956e-24	4.59669559610524e-22	Unkl	74154	unkempt family like zinc finger	protein-coding
ENSMUSG00000022836	273.567050530455	11.2278277454864	1.10867013324409	10.1272934201199	4.18061157640928e-24	4.75153855454274e-22	Mylk	107589	myosin, light polypeptide kinase	protein-coding
ENSMUSG00000014402	418.357910085828	-2.79196105316092	0.275718580405175	-10.1261258818976	4.23081232394362e-24	4.79738614215006e-22	Tsg101	22088	tumor susceptibility gene 101	protein-coding
ENSMUSG00000048078	239.465263394172	10.9829479424697	1.08519951136514	10.1206716621661	4.4733518980906e-24	5.06060937401436e-22	Tenm4	23966	teneurin transmembrane protein 4	protein-coding
ENSMUSG00000070448	213.070746313249	12.6531168707486	1.2503001077691	10.1200638087806	4.50122074095752e-24	5.08032211006678e-22	Vmn2r89	22301	vomeronasal 2, receptor 89	protein-coding
ENSMUSG00000037266	1479.82898836891	-5.0928765224339	0.503305420425816	-10.1188588792172	4.55697362712498e-24	5.13134217804386e-22	Rsrp1	27981	arginine/serine rich protein 1	protein-coding
ENSMUSG00000031320	1402.1015350685	-5.82503210779481	0.57577249461132	-10.1168988833464	4.64912871943111e-24	5.22302232232624e-22	Rps4x	20102	ribosomal protein S4, X-linked	protein-coding
ENSMUSG00000109901	474.931991030509	-4.05186938550383	0.400596460873315	-10.1145910692037	4.76000621751721e-24	5.33526503343606e-22	Chmp1b	67064	charged multivesicular body protein 1B	protein-coding
ENSMUSG00000052698	281.379638054255	13.0541921039385	1.2908106229159	10.1131737469355	4.82939464064222e-24	5.40059545503542e-22	Tln2	70549	talin 2	protein-coding
ENSMUSG00000034275	195.235844258554	9.27949296091543	0.917627892314515	10.1124791853373	4.86376343188795e-24	5.42655440697681e-22	Igsf9b	235086	immunoglobulin superfamily, member 9B	protein-coding
ENSMUSG00000038146	142.70558090488	9.62180840771781	0.95256899568243	10.1009044503119	5.47350206139528e-24	6.07896136476195e-22	Notch3	18131	notch 3	protein-coding
ENSMUSG00000035960	422.284682034257	-6.6194938215348	0.655504664072152	-10.0983168913138	5.61984110776601e-24	6.22727040289926e-22	Apex1	11792	apurinic/apyrimidinic endonuclease 1	protein-coding
ENSMUSG00000029119	118.710262097827	7.16523203468974	0.709590856374295	10.0976949890547	5.65558638603863e-24	6.25263635792839e-22	Man2b2	17160	mannosidase 2, alpha B2	protein-coding
ENSMUSG00000020747	108.635023789445	6.12920530214909	0.607018377046311	10.0972318696069	5.6823514554292e-24	6.26798155440711e-22	Tmem94	71947	transmembrane protein 94	protein-coding
ENSMUSG00000020589	150.741025041773	4.02602315278951	0.398901821190744	10.0927670391968	5.94690903861928e-24	6.54496357881527e-22	Cyria	76820	CYFIP related Rac1 interactor A	protein-coding
ENSMUSG00000063142	237.08490265765	10.9678937116936	1.08679966967189	10.0919185179776	5.99854933668159e-24	6.58689463843963e-22	Kcnma1	16531	potassium large conductance calcium-activated channel, subfamily M, alpha member 1	protein-coding
ENSMUSG00000110591	369.840205427123	12.4866835658256	1.23745329808055	10.0906301556544	6.07780832927035e-24	6.65889608507559e-22	9530057J20Rik	78672	RIKEN cDNA 9530057J20 gene	protein-coding
ENSMUSG00000020530	400.913931189217	-3.79026607690074	0.375744145140106	-10.0873589806368	6.28373896055879e-24	6.86904453340185e-22	Ggnbp2	217039	gametogenetin binding protein 2	protein-coding
ENSMUSG00000036751	2799.42187339097	-7.30278252141012	0.724331266816561	-10.0821031149268	6.62917633379082e-24	7.22122042148092e-22	Cox6b1	110323	cytochrome c oxidase, subunit 6B1	protein-coding
ENSMUSG00000055254	228.256191092736	12.7522980463763	1.26485696157949	10.0820080323169	6.63559570028157e-24	7.22122042148092e-22	Ntrk2	18212	neurotrophic tyrosine kinase, receptor, type 2	protein-coding
ENSMUSG00000037344	67.761665526333	6.98030155944316	0.692546457789108	10.0791816649054	6.82925112249328e-24	7.41537769762692e-22	Slc12a9	83704	solute carrier family 12 (potassium/chloride transporters), member 9	protein-coding
ENSMUSG00000027109	296.838362311396	-3.18448554738966	0.315981405970505	-10.0780789224253	6.90631710094123e-24	7.48235624443845e-22	Sp3	20687	trans-acting transcription factor 3	protein-coding
ENSMUSG00000063116	206.715278455865	12.6097085992477	1.25143435777688	10.076204573485	7.0392885000567e-24	7.60947086856129e-22	Or3a1	258702	olfactory receptor family 3 subfamily A member 1	protein-coding
ENSMUSG00000015087	96.3432256865302	3.85126645983595	0.382521208577337	10.0681122339843	7.64309595472174e-24	8.24386702255963e-22	Rabl6	227624	RAB, member RAS oncogene family-like 6	protein-coding
ENSMUSG00000027624	189.243909856744	10.0076455388689	0.994602101797272	10.0619589691041	8.1362990768956e-24	8.73709202197763e-22	Epb41l1	13821	erythrocyte membrane protein band 4.1 like 1	protein-coding
ENSMUSG00000033768	155.896764023614	9.74325184814169	0.968510718884437	10.060035122135	8.29687427718252e-24	8.88989976241286e-22	Nrxn2	18190	neurexin II	protein-coding
ENSMUSG00000030751	2458.73513821753	-7.49536660907739	0.745629150250396	-10.0524055511514	8.96517723864183e-24	9.58485817085125e-22	Psma1	26440	proteasome subunit alpha 1	protein-coding
ENSMUSG00000024421	263.521844059301	11.1100969941403	1.10534400279875	10.0512573153782	9.07026811318335e-24	9.67594720100448e-22	Lama3	16774	laminin, alpha 3	protein-coding
ENSMUSG00000042567	199.195898639801	12.5560511280141	1.24984976620252	10.0460483072008	9.5625451858387e-24	1.01787748482522e-21	Nek10	674895	NIMA (never in mitosis gene a)- related kinase 10	protein-coding
ENSMUSG00000042564	203.818624503869	12.5891684307664	1.25327616269093	10.04500748162	9.6640345773945e-24	1.02643441488506e-21	Fam227a	75729	family with sequence similarity 227, member A	protein-coding
ENSMUSG00000020135	111.918733077402	8.5651024665138	0.853170195099176	10.0391487134852	1.02555375915852e-23	1.08688589573565e-21	Apc2	23805	APC regulator of WNT signaling pathway 2	protein-coding
ENSMUSG00000032301	1010.40796036831	-4.64526430286461	0.462867346821295	-10.0358436056585	1.06048968556148e-23	1.12146784248126e-21	Psma4	26441	proteasome subunit alpha 4	protein-coding
ENSMUSG00000022452	1100.60039108349	-6.94764540615587	0.692312032529759	-10.0354248947092	1.06499886257865e-23	1.12379326833272e-21	Smdt1	69029	single-pass membrane protein with aspartate rich tail 1	protein-coding
ENSMUSG00000051506	140.187817381333	9.59933539134815	0.956676877363926	10.0340413973406	1.08003345488135e-23	1.13719106953903e-21	Wdfy4	545030	WD repeat and FYVE domain containing 4	protein-coding
ENSMUSG00000035227	5193.395235597	-7.07634697920876	0.705278083098232	-10.033413980657	1.08692074265463e-23	1.14197104808714e-21	Spcs2	66624	signal peptidase complex subunit 2 homolog (S. cerevisiae)	protein-coding
ENSMUSG00000079429	181.417137349181	9.16154699153096	0.913249952691681	10.0318066970916	1.10476330836419e-23	1.15821575722793e-21	Mroh2a	100040766	maestro heat-like repeat family member 2A	protein-coding
ENSMUSG00000035919	813.417125082442	-3.18428421377303	0.317446666080407	-10.0309266217541	1.1146556680389e-23	1.1660736553065e-21	Bbs9	319845	Bardet-Biedl syndrome 9	protein-coding
ENSMUSG00000017188	1364.67570888567	-7.51751898083592	0.749522711398181	-10.029741416124	1.12811654718387e-23	1.17762294930814e-21	Coa3	52469	cytochrome C oxidase assembly factor 3	protein-coding
ENSMUSG00000020658	195.646933892834	12.5302609760362	1.25020491424432	10.0225657676366	1.21312022392041e-23	1.26364525251838e-21	Efr3b	668212	EFR3 homolog B	protein-coding
ENSMUSG00000042632	138.494004445718	4.3948556367662	0.438673611504979	10.0185092549528	1.26394945465454e-23	1.31377823123226e-21	Pla2g6	53357	phospholipase A2, group VI	protein-coding
ENSMUSG00000029361	231.667177535974	12.7740324881499	1.27522478026044	10.017083016173	1.2823171834628e-23	1.3300281319733e-21	Nos1	18125	nitric oxide synthase 1, neuronal	protein-coding
ENSMUSG00000042010	192.955621893569	12.5101380203002	1.24929455509897	10.0137617419689	1.32612083665287e-23	1.3696209787469e-21	Acacb	100705	acetyl-Coenzyme A carboxylase beta	protein-coding
ENSMUSG00000019647	108.592691369297	8.90220446767835	0.889167049004508	10.0118470175487	1.35204379194821e-23	1.39343581057883e-21	Sema6a	20358	sema domain, transmembrane domain (TM), and cytoplasmic domain, (semaphorin) 6A	protein-coding
ENSMUSG00000028068	226.011153370562	12.7381144139425	1.27245418945799	10.0106664109994	1.36827716812388e-23	1.40718483812656e-21	Iqgap3	404710	IQ motif containing GTPase activating protein 3	protein-coding
ENSMUSG00000040774	599.133105003505	-3.43643792053204	0.343375662737986	-10.0078086289832	1.40837520898319e-23	1.44536734263686e-21	Cept1	99712	choline/ethanolaminephosphotransferase 1	protein-coding
ENSMUSG00000039375	81.5566301176516	6.88974352817875	0.688778700864623	10.0028405633479	1.48087169734553e-23	1.51656849931312e-21	Wdr17	244484	WD repeat domain 17	protein-coding
ENSMUSG00000061911	254.197621956225	11.0655570977259	1.10670072639334	9.99868964917713	1.54426854299454e-23	1.57817107718423e-21	Myt1l	17933	myelin transcription factor 1-like	protein-coding
ENSMUSG00000026193	191.827480698881	12.5016597531459	1.25060413959433	9.99649637910295	1.578844072635e-23	1.61012305897966e-21	Fn1	14268	fibronectin 1	protein-coding
ENSMUSG00000000385	88.8188834715527	8.60944420523235	0.86135565962069	9.99522567602753	1.59922549769947e-23	1.62749632501236e-21	Tmprss2	50528	transmembrane protease, serine 2	protein-coding
ENSMUSG00000058589	221.050435935939	10.8667153296539	1.0875874489535	9.99157846121717	1.65918335529454e-23	1.6849890254343e-21	Anks1b	77531	ankyrin repeat and sterile alpha motif domain containing 1B	protein-coding
ENSMUSG00000036377	206.122512535376	12.6053847235987	1.26174120179932	9.99046770100129	1.67788187616333e-23	1.70042841387428e-21	Cracd	320827	capping protein inhibiting regulator of actin	protein-coding
ENSMUSG00000022193	465.469041608704	-6.39739159865866	0.640431014932218	-9.9891970399587	1.69952817117187e-23	1.71878477934835e-21	Psmb5	19173	proteasome (prosome, macropain) subunit, beta type 5	protein-coding
ENSMUSG00000000088	1491.89638537552	-6.2828421549328	0.629106701118118	-9.98692613473396	1.7389050337905e-23	1.75495924001533e-21	Cox5a	12858	cytochrome c oxidase subunit 5A	protein-coding
ENSMUSG00000026442	204.956423537851	12.5973058735052	1.26170138170112	9.98437986690684	1.78413176074646e-23	1.79687555903751e-21	Nfasc	269116	neurofascin	protein-coding
ENSMUSG00000027674	129.747274821732	9.4899004351257	0.950734783599536	9.98164850895262	1.83394143467527e-23	1.83942435236657e-21	Pex5l	58869	peroxisomal biogenesis factor 5-like	protein-coding
ENSMUSG00000054423	198.528404423916	12.5510556048023	1.25754001846815	9.98064110921191	1.85265814272543e-23	1.85437356693165e-21	Cadps	27062	Ca2+-dependent secretion activator	protein-coding
ENSMUSG00000091455	198.82890443341	12.5531561212714	1.25915203636101	9.96953168383892	2.07203517300082e-23	2.06545391374231e-21	Otogl	628870	otogelin-like	protein-coding
ENSMUSG00000040687	245.803998970767	2.79368084900533	0.280275786531727	9.96761398326889	2.11242530669382e-23	2.10140959190431e-21	Madd	228355	MAP-kinase activating death domain	protein-coding
ENSMUSG00000073684	447.480083116658	-3.90297433251106	0.391596502915284	-9.96682632111099	2.12923983903315e-23	2.11381371366872e-21	Faap20	67513	Fanconi anemia core complex associated protein 20	protein-coding
ENSMUSG00000024425	1584.34430632278	-4.30385017206257	0.431968239753981	-9.96334863533889	2.20507773872587e-23	2.18020338618536e-21	Ndfip1	65113	Nedd4 family interacting protein 1	protein-coding
ENSMUSG00000090961	199.741567585539	12.5598403814393	1.26058833523735	9.96347501428733	2.20227553010936e-23	2.18020338618536e-21	Vmn2r8	627479	vomeronasal 2, receptor 8	protein-coding
ENSMUSG00000016319	2769.07636755091	-7.10034885636791	0.712675744820668	-9.96294444979966	2.2140634950215e-23	2.18464743844465e-21	Slc25a5	11740	solute carrier family 25 (mitochondrial carrier, adenine nucleotide translocator), member 5	protein-coding
ENSMUSG00000031543	342.187232154244	12.3744552843738	1.24296259787272	9.95561355229206	2.38348072402553e-23	2.34705303279802e-21	Ank1	11733	ankyrin 1, erythroid	protein-coding
ENSMUSG00000021116	1166.82791681483	-3.87512240933145	0.389331263366963	-9.95327828497287	2.44009819827087e-23	2.39311646884851e-21	Eif2s1	13665	eukaryotic translation initiation factor 2, subunit 1 alpha	protein-coding
ENSMUSG00000022205	8897.08737509282	-7.33023965438602	0.736651670836323	-9.95075412788242	2.50279344962202e-23	2.44966574158678e-21	Sub1	20024	SUB1 homolog, transcriptional regulator	protein-coding
ENSMUSG00000066108	245.621684681851	12.8579837656716	1.29260427399783	9.94734740115295	2.58994595657873e-23	2.529877932887e-21	Muc5b	74180	mucin 5, subtype B, tracheobronchial	protein-coding
ENSMUSG00000002249	105.573416386491	8.28663879652139	0.833307881584875	9.94427027470443	2.67124578351161e-23	2.59885502277845e-21	Tead3	21678	TEA domain family member 3	protein-coding
ENSMUSG00000047459	2210.25943491466	-7.37445354473541	0.742265835944335	-9.93505720946108	2.93007710914567e-23	2.84498205537707e-21	Dynlrb1	67068	dynein light chain roadblock-type 1	protein-coding
ENSMUSG00000036815	229.420283443779	12.7601718192594	1.28454374254755	9.93362187413954	2.97257785399692e-23	2.88049899816096e-21	Dpp10	269109	dipeptidylpeptidase 10	protein-coding
ENSMUSG00000072720	217.256360985633	10.8401686509063	1.0914069153867	9.93228877156744	3.01259793213747e-23	2.91347567413176e-21	Myo18b	74376	myosin XVIIIb	protein-coding
ENSMUSG00000068231	213.112567596536	10.841157295002	1.09155064399792	9.93188667389276	3.02477339797446e-23	2.91944646715214e-21	Vmn1r43	113847	vomeronasal 1 receptor 43	protein-coding
ENSMUSG00000059003	219.472951162554	10.8542090699493	1.09331096008968	9.9278334034619	3.15025968340735e-23	3.03454222374951e-21	Grin2a	14811	glutamate receptor, ionotropic, NMDA2A (epsilon 1)	protein-coding
ENSMUSG00000020609	223.688439710845	12.7238087349068	1.28179842043052	9.92652864296182	3.19174048346437e-23	3.06842323751233e-21	Apob	238055	apolipoprotein B	protein-coding
ENSMUSG00000036030	199.584192059665	12.5593000266459	1.26529030409677	9.92602249932778	3.20797693293061e-23	3.0741346709931e-21	Prtg	235472	protogenin	protein-coding
ENSMUSG00000053399	185.459046575329	12.4532941297261	1.25461991714277	9.9259496518171	3.21032051159317e-23	3.0741346709931e-21	Adamts18	208936	ADAM metallopeptidase with thrombospondin type 1 motif 18	protein-coding
ENSMUSG00000066129	226.98219488879	10.9013030025664	1.09843683436772	9.92437859100142	3.26127768107607e-23	3.1167947504115e-21	Kndc1	76484	kinase non-catalytic C-lobe domain (KIND) containing 1	protein-coding
ENSMUSG00000040797	226.571989233861	10.8983917177092	1.09851562282729	9.9210165893313	3.3730299441335e-23	3.21727532612498e-21	Iqsec3	243621	IQ motif and Sec7 domain 3	protein-coding
ENSMUSG00000050296	182.867286826421	12.4325123123526	1.25318774193269	9.9207101189635	3.38340357522155e-23	3.22085453848635e-21	Abca12	74591	ATP-binding cassette, sub-family A member 12	protein-coding
ENSMUSG00000023011	200.833266261741	12.5680688194121	1.26741513074253	9.91630012500241	3.53622133293733e-23	3.359755600405e-21	Faim2	72393	Fas apoptotic inhibitory molecule 2	protein-coding
ENSMUSG00000062296	269.440105267951	11.1354462726773	1.12365033688597	9.91006357327987	3.76406589550164e-23	3.56925897634848e-21	Trank1	320429	tetratricopeptide repeat and ankyrin repeat containing 1	protein-coding
ENSMUSG00000055333	235.192013695025	10.9502350327661	1.10563962936679	9.90398204072828	4.00022878384689e-23	3.78581963405121e-21	Fat2	245827	FAT atypical cadherin 2	protein-coding
ENSMUSG00000092111	458.055592707105	12.7956438322906	1.29328473616026	9.89391081060817	4.42399771654696e-23	4.17064668452378e-21	Vmn2r113	434701	vomeronasal 2, receptor 113	protein-coding
ENSMUSG00000025969	204.753199891061	12.5957292721945	1.2734016584396	9.89140322593036	4.53624223971855e-23	4.268191561917e-21	Nrp2	18187	neuropilin 2	protein-coding
ENSMUSG00000029765	291.687291068869	13.1061308325046	1.32531691578265	9.88905421520631	4.64394446477656e-23	4.3610941793254e-21	Plxna4	243743	plexin A4	protein-coding
ENSMUSG00000078776	198.754671693797	12.5531968874804	1.26956111740919	9.88782400102007	4.70135605373218e-23	4.40650222030447e-21	Fcgbpl1	319482	Fc fragment of IgG binding protein like 1	protein-coding
ENSMUSG00000079173	312.636437159072	12.2442436381489	1.23849932653887	9.88635470022163	4.77084677357333e-23	4.46303540962452e-21	Zan	22635	zonadhesin	protein-coding
ENSMUSG00000005354	1091.68552628491	-4.11580196616409	0.416320451792113	-9.88613926711266	4.78112082508108e-23	4.4640618528996e-21	Txn2	56551	thioredoxin 2	protein-coding
ENSMUSG00000031197	1102.64110873352	-6.02725670778296	0.609682162222374	-9.88589970520508	4.79257130872082e-23	4.46618067648897e-21	Vbp1	22327	von Hippel-Lindau binding protein 1	protein-coding
ENSMUSG00000019820	334.14162864773	2.48996540356154	0.252019960294377	9.88003252065068	5.08164155753005e-23	4.72194666762395e-21	Utrn	22288	utrophin	protein-coding
ENSMUSG00000028339	195.018279742546	12.5258887444684	1.26781047471574	9.87993788841101	5.08644270497471e-23	4.72194666762395e-21	Col15a1	12819	collagen, type XV, alpha 1	protein-coding
ENSMUSG00000026640	224.577106682736	9.81839058487738	0.993936439293552	9.87828818496269	5.17086530069829e-23	4.79117604861845e-21	Plxna2	18845	plexin A2	protein-coding
ENSMUSG00000115027	173.05840898581	12.3533322523227	1.25069259944518	9.87719305111646	5.22767274297372e-23	4.83460343311704e-21	Vmn1r81	171244	vomeronasal 1 receptor 81	protein-coding
ENSMUSG00000033192	1082.25416420636	-4.6548132952838	0.471447151208227	-9.87345725465606	5.42614702188741e-23	5.0058798917311e-21	Lpcat2	270084	lysophosphatidylcholine acyltransferase 2	protein-coding
ENSMUSG00000075387	205.692926963551	12.6027637842422	1.276446106565	9.87332228084204	5.43345581834519e-23	5.0058798917311e-21	Or1j13	258952	olfactory receptor family 1 subfamily J member 13	protein-coding
ENSMUSG00000009292	240.066637309485	10.9773012535605	1.11193982572925	9.87220800942281	5.49416686851957e-23	5.0522447508343e-21	Trpm2	28240	transient receptor potential cation channel, subfamily M, member 2	protein-coding
ENSMUSG00000031442	317.73428155246	12.2676408721253	1.24274480639819	9.87140787792167	5.53817582336191e-23	5.0831049608951e-21	Mcf2l	17207	mcf.2 transforming sequence-like	protein-coding
ENSMUSG00000020866	185.921198838483	12.4569689283373	1.26203617180555	9.87053240361208	5.58672870925385e-23	5.11801163957916e-21	Cacna1g	12291	calcium channel, voltage-dependent, T type, alpha 1G subunit	protein-coding
ENSMUSG00000047879	484.106358445423	-2.80582745488492	0.284404134626094	-9.86563524673696	5.86619389015188e-23	5.36392860500824e-21	Usp14	59025	ubiquitin specific peptidase 14	protein-coding
ENSMUSG00000062006	846.725719084242	-6.30856816019523	0.639556607703206	-9.8639715143445	5.96425271319432e-23	5.44335972295193e-21	Rpl34	68436	ribosomal protein L34	protein-coding
ENSMUSG00000051177	182.07274381059	12.4266588647952	1.25986428254437	9.86349008934428	5.99292896244311e-23	5.45928893966377e-21	Plcb1	18795	phospholipase C, beta 1	protein-coding
ENSMUSG00000053852	114.632945392798	9.02563270515672	0.915324988042354	9.86057719724252	6.16937100715337e-23	5.60951500267245e-21	Adgrg4	236798	adhesion G protein-coupled receptor G4	protein-coding
ENSMUSG00000029064	716.647428981992	-3.07490875377552	0.312074058262199	-9.85313797275658	6.6436678562979e-23	6.01827230669667e-21	Gnb1	14688	guanine nucleotide binding protein (G protein), beta 1	protein-coding
ENSMUSG00000019362	1799.0672405592	-10.5775438464195	1.07372345597062	-9.85127388956747	6.76806362729877e-23	6.11956236338194e-21	D8Ertd738e	101966	DNA segment, Chr 8, ERATO Doi 738, expressed	protein-coding
ENSMUSG00000095930	214.168636820163	12.6608863610573	1.28607635743839	9.84458371217965	7.2338067926143e-23	6.52854418231396e-21	Nim1k	245269	NIM1 serine/threonine protein kinase	protein-coding
ENSMUSG00000096002	173.202205223926	12.3541403331055	1.2550934233875	9.84320378299941	7.33374814297515e-23	6.60648478546345e-21	Vmn2r53	637908	vomeronasal 2, receptor 53	protein-coding
ENSMUSG00000024330	184.564455753358	12.4463242536159	1.26453970931464	9.84257288397971	7.37989517014583e-23	6.63576710816532e-21	Col11a2	12815	collagen, type XI, alpha 2	protein-coding
ENSMUSG00000031906	88.4982206418832	8.0659600886986	0.819613764953959	9.84117206615203	7.48338806329124e-23	6.71640982174912e-21	Smpd3	58994	sphingomyelin phosphodiesterase 3, neutral	protein-coding
ENSMUSG00000025362	694.43600680753	-6.41074762415557	0.651475422396915	-9.84035222782325	7.54462316211484e-23	6.75889859523161e-21	Rps26	27370	ribosomal protein S26	protein-coding
ENSMUSG00000025508	952.371451742477	-5.59143329016935	0.568473436547644	-9.83587434467701	7.88794205087311e-23	7.04053102871051e-21	Rplp2	67186	ribosomal protein lateral stalk subunit P2	protein-coding
ENSMUSG00000029875	964.955381826918	-4.75766942454876	0.483696894897334	-9.83605533700725	7.87377012269976e-23	7.04053102871051e-21	Ccdc184	239650	coiled-coil domain containing 184	protein-coding
ENSMUSG00000025955	79.4199865742291	8.38719889545822	0.85286054612342	9.83419731816798	8.02046215874398e-23	7.14570296176009e-21	Akr1cl	70861	aldo-keto reductase family 1, member C-like	protein-coding
ENSMUSG00000034566	1252.98043803757	-6.94051622675635	0.706157516119382	-9.82856667007846	8.48173085905653e-23	7.54284822008784e-21	Atp5pd	71679	ATP synthase peripheral stalk subunit d	protein-coding
ENSMUSG00000045991	175.690690283378	12.3746760756449	1.25912346748536	9.8280084480983	8.52886748282451e-23	7.56850882398919e-21	Onecut2	225631	one cut domain, family member 2	protein-coding
ENSMUSG00000076432	687.405165921361	-4.1565069162104	0.423128884257383	-9.82326442569696	8.94006557223572e-23	7.90708163202558e-21	Ywhaq	22630	tyrosine 3-monooxygenase/tryptophan 5-monooxygenase activation protein theta	protein-coding
ENSMUSG00000038860	315.037326505767	12.2555515684665	1.24773361431704	9.82225006030213	9.0305025421194e-23	7.97257343305623e-21	Garnl3	99326	GTPase activating RANGAP domain-like 3	protein-coding
ENSMUSG00000052572	168.678815295601	12.3160652411675	1.25473539534196	9.81566734061157	9.63980272238385e-23	8.49507614910077e-21	Dlg2	23859	discs large MAGUK scaffold protein 2	protein-coding
ENSMUSG00000001229	153.505746510107	5.13452922765291	0.523161988675228	9.81441568538795	9.76017857013389e-23	8.58560373497583e-21	Dpp9	224897	dipeptidylpeptidase 9	protein-coding
ENSMUSG00000028524	138.469899352627	9.61009161778379	0.97949970862474	9.81122458043073	1.00738524903929e-22	8.84553347283689e-21	Sgip1	73094	SH3-domain GRB2-like (endophilin) interacting protein 1	protein-coding
ENSMUSG00000030695	1883.04634055182	-5.58914984517685	0.569686545284494	-9.81092127142603	1.01041809640768e-22	8.85617807202728e-21	Aldoa	11674	aldolase A, fructose-bisphosphate	protein-coding
ENSMUSG00000073678	170.919787528777	9.85671733758013	1.00554541166704	9.80235922039488	1.09986227134855e-22	9.58831544619182e-21	Pgap1	241062	post-GPI attachment to proteins 1	protein-coding
ENSMUSG00000039756	316.853355364747	-3.6360752050631	0.370965130840279	-9.80166302106877	1.10747066705945e-22	9.62016260698341e-21	Dnttip2	99480	deoxynucleotidyltransferase, terminal, interacting protein 2	protein-coding
ENSMUSG00000078808	170.98420861146	12.3359729661823	1.25888585762293	9.79911950832097	1.13571288478304e-22	9.84790611056524e-21	Vmn1r58	81014	vomeronasal 1 receptor 58	protein-coding
ENSMUSG00000012126	5202.89997075861	-6.17126230152748	0.629977740539522	-9.79600056383313	1.17131918180335e-22	1.01385803556626e-20	Ubxn11	67586	UBX domain protein 11	protein-coding
ENSMUSG00000028926	193.948921899816	7.87023614897424	0.803564021142429	9.79416193595267	1.19282460826581e-22	1.03063859803002e-20	Cdk14	18647	cyclin dependent kinase 14	protein-coding
ENSMUSG00000024598	181.989898882501	12.4253943498899	1.26882197750872	9.79285870685081	1.20830401141768e-22	1.04216220984775e-20	Fbn2	14119	fibrillin 2	protein-coding
ENSMUSG00000021737	609.231394471335	-4.48860835203453	0.45842401615801	-9.79139005336796	1.22598668499157e-22	1.05554198745867e-20	Psmd6	66413	proteasome (prosome, macropain) 26S subunit, non-ATPase, 6	protein-coding
ENSMUSG00000050272	165.083727380201	12.2852043907602	1.2552703148407	9.78689947935181	1.28165790272313e-22	1.10152382823263e-20	Dscam	13508	DS cell adhesion molecule	protein-coding
ENSMUSG00000049134	170.567864353319	12.3320011281942	1.26014989390412	9.78613829025364	1.29133956466195e-22	1.1059368507567e-20	Nrap	18175	nebulin-related anchoring protein	protein-coding
ENSMUSG00000051527	189.181183290675	12.4813003452583	1.27538819080642	9.78627561022534	1.28958763820544e-22	1.1059368507567e-20	Usp29	57775	ubiquitin specific peptidase 29	protein-coding
ENSMUSG00000002055	170.676939671914	12.332888015491	1.26027318217432	9.7858846716181	1.2945814239501e-22	1.10676473406068e-20	Spag5	54141	sperm associated antigen 5	protein-coding
ENSMUSG00000027204	214.349767058784	10.8200933540583	1.1059945274586	9.7831346226651	1.33025516028367e-22	1.13526775915788e-20	Fbn1	14118	fibrillin 1	protein-coding
ENSMUSG00000022272	223.326264220949	10.9381072202915	1.11828976609212	9.78110285182599	1.35723476589147e-22	1.15626418891052e-20	Myo10	17909	myosin X	protein-coding
ENSMUSG00000052854	163.338632142308	12.2697828037149	1.25453533947615	9.78034051144258	1.36749691777563e-22	1.1629700623286e-20	Nrk	27206	Nik related kinase	protein-coding
ENSMUSG00000034239	186.409657530295	12.4605565994288	1.27448179114155	9.77695929909516	1.41394629741397e-22	1.1988883337475e-20	Lrrc37	380730	leucine rich repeat containing 37	protein-coding
ENSMUSG00000024713	195.37438587281	12.5277321578689	1.28143314044733	9.77634475216995	1.4225547947415e-22	1.20348135635131e-20	Pcsk5	18552	proprotein convertase subtilisin/kexin type 5	protein-coding
ENSMUSG00000039452	1426.00686885805	-4.16972431593862	0.426607045925402	-9.77415716820524	1.4536213424e-22	1.22762864932375e-20	Snx22	382083	sorting nexin 22	protein-coding
ENSMUSG00000066440	230.370856852861	6.75102900618742	0.690730987313941	9.77374568417768	1.45953954651878e-22	1.23049048943511e-20	Zfyve26	211978	zinc finger, FYVE domain containing 26	protein-coding
ENSMUSG00000061984	283.660215677407	12.1040058385613	1.23887751535597	9.77013924987043	1.51244051616929e-22	1.27288354513936e-20	Or1e32	259008	olfactory receptor family 1 subfamily E member 32	protein-coding
ENSMUSG00000006519	4602.32678234463	-6.58032279118128	0.673678056342786	-9.7677558727444	1.54843815177417e-22	1.2986857567768e-20	Cyba	13057	cytochrome b-245, alpha polypeptide	protein-coding
ENSMUSG00000026407	200.705010035615	12.566901689311	1.28711395026568	9.7636279108909	1.61280266334215e-22	1.34802037041716e-20	Cacna1s	12292	calcium channel, voltage-dependent, L type, alpha 1S subunit	protein-coding
ENSMUSG00000025964	169.606166312861	12.3239189055472	1.26230309741535	9.76304259316268	1.62214096092422e-22	1.35349994929947e-20	Adam23	23792	a disintegrin and metallopeptidase domain 23	protein-coding
ENSMUSG00000005958	159.342996411273	12.2339132978618	1.25393086977644	9.75644957209085	1.73109664936696e-22	1.44193829637766e-20	Ephb3	13845	Eph receptor B3	protein-coding
ENSMUSG00000018567	978.705409255569	-4.71171795502285	0.482983533322945	-9.75544222513353	1.74836999479687e-22	1.4538368956734e-20	Gabarap	56486	gamma-aminobutyric acid receptor associated protein	protein-coding
ENSMUSG00000090362	184.664562292402	12.4469314520319	1.27592387971428	9.75523042551657	1.75202344800508e-22	1.45438874792162e-20	Vmn2r79	621430	vomeronasal 2, receptor 79	protein-coding
ENSMUSG00000028327	183.905533610047	12.4410991335569	1.27539278900405	9.75471967602398	1.76086477128169e-22	1.45923793524698e-20	Stra6l	74152	STRA6-like	protein-coding
ENSMUSG00000029121	166.123538181081	12.294461171959	1.26046999105642	9.75387058731546	1.77566074579229e-22	1.46650283495867e-20	Crmp1	12933	collapsin response mediator protein 1	protein-coding
ENSMUSG00000048108	305.117852339598	12.209343761089	1.25172516658913	9.75401317076548	1.7731675587053e-22	1.46650283495867e-20	Tmem72	319776	transmembrane protein 72	protein-coding
ENSMUSG00000032776	188.363461880696	12.4751913865212	1.27932209520487	9.7514077442112	1.81927724696746e-22	1.49997867252089e-20	Mctp2	244049	multiple C2 domains, transmembrane 2	protein-coding
ENSMUSG00000017929	103.187216487564	8.2508445370444	0.846397274083206	9.74819365525662	1.87779664447459e-22	1.54299692179842e-20	B4galt5	56336	UDP-Gal:betaGlcNAc beta 1,4-galactosyltransferase, polypeptide 5	protein-coding
ENSMUSG00000031059	1884.37713148603	-7.93337857185878	0.813818153062678	-9.7483430936048	1.87503495872304e-22	1.54299692179842e-20	Ndufb11	104130	NADH:ubiquinone oxidoreductase subunit B11	protein-coding
ENSMUSG00000000197	234.730136479388	10.9411513163374	1.12286918407797	9.74392339862947	1.95843687170747e-22	1.60654572722108e-20	Nalcn	338370	sodium leak channel, non-selective	protein-coding
ENSMUSG00000056215	157.916870220009	12.2208795668508	1.25522613529525	9.73599833784232	2.11728323349853e-22	1.73392664803933e-20	Lrguk	74354	leucine-rich repeats and guanylate kinase domain containing	protein-coding
ENSMUSG00000038725	203.268282925263	10.7402876969654	1.10321380966897	9.73545436327353	2.12864262993505e-22	1.74016364609961e-20	Pkhd1l1	192190	polycystic kidney and hepatic disease 1-like 1	protein-coding
ENSMUSG00000058975	301.149787613669	12.1901468941597	1.25216043096855	9.7352915750026	2.13205372201741e-22	1.74016364609961e-20	Kcnc1	16502	potassium voltage gated channel, Shaw-related subfamily, member 1	protein-coding
ENSMUSG00000033569	197.639181601856	12.5448565118414	1.2889284117617	9.73277987929154	2.18537511793428e-22	1.77863745116536e-20	Adgrb3	210933	adhesion G protein-coupled receptor B3	protein-coding
ENSMUSG00000055026	201.897684702967	12.5758473465945	1.29211955903358	9.73272733058876	2.18650466809927e-22	1.77863745116536e-20	Gabrg3	14407	gamma-aminobutyric acid type A receptor, subunit gamma 3	protein-coding
ENSMUSG00000021047	72.5411287161679	7.50294538072992	0.771291691422073	9.72776637447801	2.29578575425588e-22	1.86441565969578e-20	Nova1	664883	NOVA alternative splicing regulator 1	protein-coding
ENSMUSG00000039629	159.284222140092	12.2337726672936	1.25840849932199	9.72162272734568	2.43863707169059e-22	1.97462431068925e-20	Strip2	320609	striatin interacting protein 2	protein-coding
ENSMUSG00000042032	585.418453766104	-3.30154381155631	0.339609725925447	-9.72158203820431	2.43961190404818e-22	1.97462431068925e-20	Mat2b	108645	methionine adenosyltransferase 2 non-catalytic beta subunit methionine	protein-coding
ENSMUSG00000060402	153.735312569042	12.1823013575901	1.2534747533563	9.71882467115576	2.50657957207006e-22	2.02545786184963e-20	Chst8	68947	carbohydrate sulfotransferase 8	protein-coding
ENSMUSG00000056812	157.234688138992	12.2145880542641	1.25762544375865	9.71242122595616	2.66919885307461e-22	2.14972149350686e-20	St8sia3	20451	ST8 alpha-N-acetyl-neuraminide alpha-2,8-sialyltransferase 3	protein-coding
ENSMUSG00000015733	2473.32525304764	-4.71632251728834	0.485648985516604	-9.71138138437869	2.69657411590351e-22	2.16817930360539e-20	Capza2	12343	capping actin protein of muscle Z-line subunit alpha 2	protein-coding
ENSMUSG00000040003	101.641821024235	7.08391118817835	0.72956398972281	9.70978733595363	2.73908003003843e-22	2.19872191520164e-20	Magi2	50791	membrane associated guanylate kinase, WW and PDZ domain containing 2	protein-coding
ENSMUSG00000021748	537.339894214318	-4.28783078184869	0.441687088813994	-9.70784723040525	2.79170923423651e-22	2.23727670015544e-20	Pdhb	68263	pyruvate dehydrogenase (lipoamide) beta	protein-coding
ENSMUSG00000021090	153.172499478157	12.1768992040829	1.25438888879247	9.70743547944283	2.80300688086902e-22	2.2426360151295e-20	Lrrc9	78257	leucine rich repeat containing 9	protein-coding
ENSMUSG00000003279	170.497926958494	12.3313380741653	1.27035706781401	9.70698584405457	2.81539569265315e-22	2.24884931804783e-20	Dlgap1	224997	DLG associated protein 1	protein-coding
ENSMUSG00000007892	2611.83561594879	-8.94124805391203	0.921175744041546	-9.70634334625811	2.83319254528676e-22	2.25935494041762e-20	Rplp1	56040	ribosomal protein lateral stalk subunit P1	protein-coding
ENSMUSG00000055489	156.927675629962	12.2122917506613	1.25822537646273	9.70596522619332	2.84371826998779e-22	2.26403723802874e-20	Ano5	233246	anoctamin 5	protein-coding
ENSMUSG00000009246	76.7807977201505	7.14075010536001	0.735780932804464	9.70499477085211	2.87091028748274e-22	2.28195148585944e-20	Trpm5	56843	transient receptor potential cation channel, subfamily M, member 5	protein-coding
ENSMUSG00000029247	351.040445869566	-3.28977631943977	0.339192157304863	-9.69885726598021	3.04894186019124e-22	2.41950696230021e-20	Paics	67054	phosphoribosylaminoimidazole carboxylase, phosphoribosylaminoribosylaminoimidazole, succinocarboxamide synthetase	protein-coding
ENSMUSG00000032087	204.197513123199	10.7452255813724	1.1079784934267	9.69804526452505	3.07329964811162e-22	2.4348641918956e-20	Dscaml1	114873	DS cell adhesion molecule like 1	protein-coding
ENSMUSG00000026260	623.304977878722	-3.35232069430005	0.345711039580708	-9.69688644703356	3.10839483405145e-22	2.45866449922655e-20	Ndufa10	67273	NADH:ubiquinone oxidoreductase subunit A10	protein-coding
ENSMUSG00000036523	199.58110545281	12.5586388771555	1.29522815089316	9.69608239945627	3.13297847643559e-22	2.47408665562028e-20	Greb1	268527	gene regulated by estrogen in breast cancer protein	protein-coding
ENSMUSG00000002020	154.804521910839	12.1925579043886	1.25767279917889	9.69453892327868	3.18071050568097e-22	2.50365149755422e-20	Ltbp2	16997	latent transforming growth factor beta binding protein 2	protein-coding
ENSMUSG00000029661	161.486025603075	12.252954542698	1.26405589578072	9.6933644972481	3.21751116272683e-22	2.52852714880205e-20	Col1a2	12843	collagen, type I, alpha 2	protein-coding
ENSMUSG00000032589	191.870056862856	10.6868398256078	1.10256440622083	9.69271252120153	3.23812241416085e-22	2.54062040059443e-20	Bsn	12217	bassoon	protein-coding
ENSMUSG00000015671	3156.54016779578	-5.821539039961	0.600629526241489	-9.69239570420385	3.24818523474901e-22	2.54441176722006e-20	Psma2	19166	proteasome subunit alpha 2	protein-coding
ENSMUSG00000031532	581.886196331155	-4.47406524928189	0.461736158904246	-9.68965753061091	3.33645541989735e-22	2.60935488586666e-20	Saraf	67887	store-operated calcium entry-associated regulatory factor	protein-coding
ENSMUSG00000015222	162.708913620305	9.01285846090162	0.930205577585232	9.68910386916682	3.35459018491248e-22	2.61932647744892e-20	Map2	17756	microtubule-associated protein 2	protein-coding
ENSMUSG00000021576	1249.84513954692	-5.35261333944286	0.552457253913297	-9.68873754761649	3.36664236046343e-22	2.62452432090935e-20	Pdcd6	18570	programmed cell death 6	protein-coding
ENSMUSG00000025265	52.0145053991861	5.00407212805005	0.516677478085413	9.68509822915643	3.48873001481533e-22	2.71534834513107e-20	Fgd1	14163	FYVE, RhoGEF and PH domain containing 1	protein-coding
ENSMUSG00000014852	174.540023832035	12.365749383473	1.27727004478542	9.68138995661675	3.61763710433311e-22	2.81118142077131e-20	Adamts13	279028	ADAM metallopeptidase with thrombospondin type 1 motif 13	protein-coding
ENSMUSG00000048126	157.558177993207	8.38841180419312	0.866487596432029	9.68093696751623	3.63370352276471e-22	2.81916280486267e-20	Col6a3	12835	collagen, type VI, alpha 3	protein-coding
ENSMUSG00000018239	2127.2461703152	-6.13749360508107	0.63432187262942	-9.67567708116331	3.82550934335657e-22	2.96324684725446e-20	Zcchc10	67966	zinc finger, CCHC domain containing 10	protein-coding
ENSMUSG00000014725	143.918213643242	9.75296663777396	1.00805326872333	9.67505085334017	3.8490024540867e-22	2.97670468011205e-20	Adam28	13522	a disintegrin and metallopeptidase domain 28	protein-coding
ENSMUSG00000091879	164.018754650287	12.2753652641391	1.26987268611334	9.66661099051582	4.179908995636e-22	3.22748687448751e-20	Vmn2r17	384221	vomeronasal 2, receptor 17	protein-coding
ENSMUSG00000041219	98.1405694254034	9.12035584938414	0.943935571110827	9.6620533524881	4.37015291141728e-22	3.36903468107597e-20	Arhgap11a	228482	Rho GTPase activating protein 11A	protein-coding
ENSMUSG00000020153	1360.23249499017	-5.68055244562837	0.588021553722239	-9.66044936562252	4.43912445456456e-22	3.4167912831059e-20	Ndufs7	75406	NADH:ubiquinone oxidoreductase core subunit S7	protein-coding
ENSMUSG00000031839	1864.05600443319	-5.92251828056166	0.613132309252652	-9.65944575287612	4.48282660805676e-22	3.44497788860855e-20	Hsbp1	68196	heat shock factor binding protein 1	protein-coding
ENSMUSG00000075249	215.200411751167	10.8210491199313	1.12107923036361	9.65235000957214	4.80419474533202e-22	3.68031580136498e-20	Fsip2	241516	fibrous sheath-interacting protein 2	protein-coding
ENSMUSG00000022051	480.331400176631	-3.61302824140146	0.374369174703794	-9.65097685796416	4.86896801127162e-22	3.70658761984833e-20	Bnip3l	12177	BCL2/adenovirus E1B interacting protein 3-like	protein-coding
ENSMUSG00000022518	153.164481694271	12.1768387239586	1.26170816662844	9.65107387431585	4.8643633934241e-22	3.70658761984833e-20	4930562C15Rik	78809	RIKEN cDNA 4930562C15 gene	protein-coding
ENSMUSG00000024663	118.018762446645	8.73711710182305	0.905285442540019	9.65122898398625	4.85701048477075e-22	3.70658761984833e-20	Rab3il1	74760	RAB3A interacting protein (rabin3)-like 1	protein-coding
ENSMUSG00000038453	174.510228584141	12.3654796765731	1.28167342711704	9.64791764809203	5.01639854959489e-22	3.80097675148043e-20	Srcin1	56013	SRC kinase signaling inhibitor 1	protein-coding
ENSMUSG00000078817	152.461099248586	12.170738296966	1.26157533420358	9.6472544817542	5.04893608982643e-22	3.81968112114474e-20	Nlrp12	378425	NLR family, pyrin domain containing 12	protein-coding
ENSMUSG00000115020	149.802232281191	12.1447472713153	1.25903454526039	9.64607946385113	5.10710072524389e-22	3.85768501210387e-20	Vmn1r218	171256	vomeronasal 1 receptor 218	protein-coding
ENSMUSG00000016756	161.556202123168	12.2535893931219	1.27085529427008	9.64200208188122	5.31412546895669e-22	4.0078392780992e-20	Cmah	12763	cytidine monophospho-N-acetylneuraminic acid hydroxylase	protein-coding
ENSMUSG00000030131	161.154247871989	12.2501374943487	1.27060139019935	9.64121209754601	5.35518599757137e-22	4.03255453331051e-20	Mug2	17837	murinoglobulin 2	protein-coding
ENSMUSG00000051910	159.63084531802	12.2367320542361	1.26956850159735	9.6384968899591	5.49872115585035e-22	4.13423942235457e-20	Sox6	20679	SRY (sex determining region Y)-box 6	protein-coding
ENSMUSG00000031142	182.053779217672	12.4258570596326	1.28953790434306	9.63589904397797	5.63961360595389e-22	4.23362660280289e-20	Cacna1f	54652	calcium channel, voltage-dependent, alpha 1F subunit	protein-coding
ENSMUSG00000023033	221.842817635537	10.8636177964872	1.12766740276009	9.63370739448295	5.76125009385731e-22	4.31163093562598e-20	Scn8a	20273	sodium channel, voltage-gated, type VIII, alpha	protein-coding
ENSMUSG00000025461	155.362544101153	12.1979973828493	1.26617073830348	9.63376977041276	5.75775260461251e-22	4.31163093562598e-20	Scart1	244233	scavenger receptor family member expressed on T cells 1	protein-coding
ENSMUSG00000020743	920.330197818583	-4.34192131515118	0.450761544602966	-9.6324128957708	5.83431051225445e-22	4.35960115005557e-20	Mif4gd	69674	MIF4G domain containing	protein-coding
ENSMUSG00000034120	531.579904418727	-3.90558040036379	0.405469827994	-9.63223433833796	5.84445983223667e-22	4.36048694078455e-20	Srsf2	20382	serine and arginine-rich splicing factor 2	protein-coding
ENSMUSG00000020671	337.573700949995	-3.55737165008158	0.36950216332662	-9.62747178001515	6.12170921606534e-22	4.56034524985449e-20	Rab10	19325	RAB10, member RAS oncogene family	protein-coding
ENSMUSG00000021877	733.653174278559	-4.15941903077178	0.432145387127915	-9.62504553945544	6.26791545917135e-22	4.66212152158089e-20	Arf4	11843	ADP-ribosylation factor 4	protein-coding
ENSMUSG00000001833	2718.50964040445	-3.49382953766316	0.363197442750016	-9.61964244904639	6.60603895980253e-22	4.89863971340845e-20	Septin7	235072	septin 7	protein-coding
ENSMUSG00000040640	141.529880842426	12.0630599820993	1.2540476185136	9.61929978097434	6.62808153577225e-22	4.90750420559576e-20	Erc2	238988	ELKS/RAB6-interacting/CAST family member 2	protein-coding
ENSMUSG00000004113	170.244388517787	9.85721505695929	1.02499790322542	9.61681485000213	6.79012034278795e-22	5.01983896770395e-20	Cacna1b	12287	calcium channel, voltage-dependent, N type, alpha 1B subunit	protein-coding
ENSMUSG00000017550	181.937253945054	9.93596978835164	1.03361480155899	9.61283620683967	7.05776143710471e-22	5.20189098648422e-20	Atad5	237877	ATPase family, AAA domain containing 5	protein-coding
ENSMUSG00000029814	108.084918953851	9.32561372983026	0.970338437199587	9.61068156461382	7.20703320962514e-22	5.30387489383079e-20	Igf2bp3	140488	insulin-like growth factor 2 mRNA binding protein 3	protein-coding
ENSMUSG00000041540	156.59981934734	12.2087401318463	1.2705433317638	9.6090702509908	7.32070131604917e-22	5.37938845195184e-20	Sox5	20678	SRY (sex determining region Y)-box 5	protein-coding
ENSMUSG00000069744	2640.09820622789	-7.54534920338173	0.78535675677524	-9.60754349954758	7.43004011361934e-22	5.45149775757184e-20	Psmb3	26446	proteasome (prosome, macropain) subunit, beta type 3	protein-coding
ENSMUSG00000026358	1346.4836946251	-5.82612423277015	0.606431683505101	-9.60722269505423	7.45321925275983e-22	5.4602688335919e-20	Rgs1	50778	regulator of G-protein signaling 1	protein-coding
ENSMUSG00000036473	161.002515393544	12.2488678669956	1.27503873222168	9.60666335653406	7.49380448755502e-22	5.48174615484382e-20	Tbc1d24	224617	TBC1 domain family, member 24	protein-coding
ENSMUSG00000055567	181.070582954376	12.4188852337315	1.29371708299725	9.59938258290585	8.04247286292737e-22	5.86545865692806e-20	Unc80	329178	unc-80, NALCN activator	protein-coding
ENSMUSG00000050708	1069.26248174968	-12.284686639474	1.27995301790421	-9.59776372072539	8.16976833219149e-22	5.94937695388406e-20	Ftl1	14325	ferritin light polypeptide 1	protein-coding
ENSMUSG00000067158	198.123917854568	12.5478453504545	1.30758949890047	9.59616558637535	8.29738896092116e-22	6.02427591050761e-20	Col4a4	12829	collagen, type IV, alpha 4	protein-coding
ENSMUSG00000009013	2759.02509454984	-6.38941259728598	0.665902260486697	-9.59512075032763	8.38188975314905e-22	6.07655778005865e-20	Dynll1	56455	dynein light chain LC8-type 1	protein-coding
ENSMUSG00000006204	149.993814553801	12.1466924726661	1.26596316094525	9.59482301491037	8.40612452043991e-22	6.08505844191666e-20	Cdcp3	71395	CUB domain containing protein 3	protein-coding
ENSMUSG00000070372	642.008017110294	-3.38550664038614	0.35287036029304	-9.59419384947678	8.45756498551226e-22	6.1131983465118e-20	Capza1	12340	capping actin protein of muscle Z-line subunit alpha 1	protein-coding
ENSMUSG00000060924	245.406395293909	11.8948415589028	1.24024769711673	9.59069836336353	8.74907907251254e-22	6.31452450270583e-20	Csmd1	94109	CUB and Sushi multiple domains 1	protein-coding
ENSMUSG00000099930	163.396770581244	12.2701294338988	1.27941731505359	9.59040438919245	8.7740441962741e-22	6.32316118411487e-20	Gm2396	105245043	predicted gene 2396	protein-coding
ENSMUSG00000031028	187.532791509799	12.4695536582164	1.30038461804059	9.58912731296792	8.88331788063546e-22	6.39244080330639e-20	Tub	22141	TUB bipartite transcription factor	protein-coding
ENSMUSG00000037106	152.059442855578	12.1662023160264	1.26879427619905	9.58879035336832	8.91237382632039e-22	6.40387628923715e-20	Fer1l6	631797	fer-1 like family member 6	protein-coding
ENSMUSG00000040265	273.90132372079	12.0536152936479	1.25724107341528	9.58735404730646	9.03728449520286e-22	6.48405168538559e-20	Dnm3	103967	dynamin 3	protein-coding
ENSMUSG00000041301	178.535578019513	12.3986122317424	1.29375717118515	9.58341527134074	9.38878456550462e-22	6.72632437686262e-20	Cftr	12638	cystic fibrosis transmembrane conductance regulator	protein-coding
ENSMUSG00000071424	149.837052049518	12.145629172805	1.26772863879246	9.58062222556872	9.64620256972977e-22	6.90058123536036e-20	Grid2	14804	glutamate receptor, ionotropic, delta 2	protein-coding
ENSMUSG00000028360	148.491950338573	12.1327225241961	1.26640416130333	9.58045061357794	9.66224476640987e-22	6.90190743997075e-20	Slc44a5	242259	solute carrier family 44, member 5	protein-coding
ENSMUSG00000055415	180.665010618308	12.4151912128076	1.2960401148284	9.57932634241908	9.76799592940059e-22	6.9672164514031e-20	Atp10b	319767	ATPase, class V, type 10B	protein-coding
ENSMUSG00000108841	136.819460416794	12.014270940547	1.25425393440301	9.57881861958474	9.81612793187218e-22	6.99129638720237e-20	Frmpd2	268729	FERM and PDZ domain containing 2	protein-coding
ENSMUSG00000055088	110.177065795524	9.28603276392337	0.969450463538044	9.57865627299167	9.83156780758161e-22	6.99205578947087e-20	Or1n2	258941	olfactory receptor family 1 subfamily N member 2	protein-coding
ENSMUSG00000019982	112.65329005362	9.01070277898603	0.940736528055286	9.57834899598634	9.86085701351743e-22	7.00264802076723e-20	Myb	17863	myeloblastosis oncogene	protein-coding
ENSMUSG00000091239	322.452104129372	12.2886601332185	1.28331811845345	9.57569285161178	1.01176622753866e-21	7.17454346043997e-20	Vmn2r76	675969	vomeronasal 2, receptor 76	protein-coding
ENSMUSG00000055866	141.401169176419	12.0620534353724	1.25968092888775	9.57548309159743	1.01382222697815e-21	7.17865825783875e-20	Per2	18627	period circadian clock 2	protein-coding
ENSMUSG00000083041	1181.80102869887	-7.57720904761886	0.791402348616004	-9.57440808821177	1.02442411661422e-21	7.24318476056669e-20	Gmfg-ps	100040018	glia maturation factor, gamma, pseudogene	protein-coding
ENSMUSG00000064325	138.432062816678	12.0311381988854	1.25672851878466	9.57337883166702	1.03467760882685e-21	7.30506419178262e-20	Hhip	15245	Hedgehog-interacting protein	protein-coding
ENSMUSG00000028434	158.267986440337	12.2245838419641	1.27719034846239	9.57146587952324	1.0540049786335e-21	7.43073509936616e-20	Epb41l4b	54357	erythrocyte membrane protein band 4.1 like 4b	protein-coding
ENSMUSG00000059974	148.229794838893	12.1301058710417	1.26741082942944	9.57077657013744	1.06105655768774e-21	7.46962319084228e-20	Ntm	235106	neurotrimin	protein-coding
ENSMUSG00000045319	137.659116872491	12.0230464380264	1.25668012092238	9.56730852812544	1.09724875333179e-21	7.70211624903682e-20	Proser2	227545	proline and serine rich 2	protein-coding
ENSMUSG00000021986	136.194488589703	12.0075672544489	1.25522207860566	9.56608990481368	1.11025404129061e-21	7.7776558267564e-20	Amer2	72125	APC membrane recruitment 2	protein-coding
ENSMUSG00000054667	135.714975866788	12.0025392121418	1.2547081175694	9.56600108349738	1.11120789384226e-21	7.7776558267564e-20	Irs4	16370	insulin receptor substrate 4	protein-coding
ENSMUSG00000062257	153.80705310639	12.182644785023	1.27366640558753	9.56502011168563	1.12179663390757e-21	7.84048811155657e-20	Opcml	330908	opioid binding protein/cell adhesion molecule-like	protein-coding
ENSMUSG00000061653	270.447974053104	12.035398415664	1.25839996623564	9.56404858438331	1.13238181067177e-21	7.90132390281276e-20	Vmn1r46	113856	vomeronasal 1 receptor 46	protein-coding
ENSMUSG00000096527	152.531433350389	12.171495114357	1.27287291713122	9.56222333788738	1.15253653048712e-21	8.02076388062177e-20	Gm6370	622924	predicted gene 6370	protein-coding
ENSMUSG00000031246	362.754002229073	-5.12475054398222	0.536109940480074	-9.55914105862898	1.18738045124717e-21	8.25144600727409e-20	Sh3bgrl	56726	SH3-binding domain glutamic acid-rich protein like	protein-coding
ENSMUSG00000053007	267.858475643448	11.1194533460942	1.16330744906363	9.55848202901517	1.19496468330253e-21	8.2923048529603e-20	Creb5	231991	cAMP responsive element binding protein 5	protein-coding
ENSMUSG00000034833	1243.01468766435	-12.5019451697288	1.30809169749364	-9.55739203427638	1.20761386837648e-21	8.36814481868573e-20	Tespa1	67596	thymocyte expressed, positive selection associated 1	protein-coding
ENSMUSG00000036023	384.80143908599	-4.14559862855102	0.43377822801469	-9.55695413189484	1.21273286467999e-21	8.38987082089728e-20	Parp2	11546	poly (ADP-ribose) polymerase family, member 2	protein-coding
ENSMUSG00000047419	169.492202046786	10.4803806575149	1.09663786659186	9.55682908350218	1.21419859346525e-21	8.38987082089728e-20	Cmya5	76469	cardiomyopathy associated 5	protein-coding
ENSMUSG00000031789	153.580263422625	9.71142503400212	1.01637952797226	9.55491995532125	1.23679491408487e-21	8.53388490718562e-20	Cngb1	333329	cyclic nucleotide gated channel beta 1	protein-coding
ENSMUSG00000038677	181.105070254035	12.4185987638334	1.30025555882854	9.55089073029755	1.28585915434726e-21	8.84732935830588e-20	Scube3	268935	signal peptide, CUB domain, EGF-like 3	protein-coding
ENSMUSG00000027797	143.903630230606	12.0866270817353	1.26566566679878	9.54962072433057	1.30171964310766e-21	8.94380678516556e-20	Dclk1	13175	doublecortin-like kinase 1	protein-coding
ENSMUSG00000026532	147.78217285916	12.1252087310403	1.27003109930107	9.54717466187494	1.33281468550259e-21	9.14453742965774e-20	Spta1	20739	spectrin alpha, erythrocytic 1	protein-coding
ENSMUSG00000062444	144.410895933626	12.0924401263139	1.26665336774709	9.54676349048986	1.3381132811241e-21	9.16796064229323e-20	Ap3b2	11775	adaptor-related protein complex 3, beta 2 subunit	protein-coding
ENSMUSG00000033618	173.568307167556	12.3569605045556	1.29453081393365	9.54551283874575	1.35435834913743e-21	9.26621123681999e-20	Map3k13	71751	mitogen-activated protein kinase kinase kinase 13	protein-coding
ENSMUSG00000022887	209.890457255736	12.631103328362	1.32329205046039	9.54521212756281	1.35829337900617e-21	9.28008166035887e-20	Masp1	17174	MBL associated serine protease 1	protein-coding
ENSMUSG00000036760	242.577859871604	11.8782064830721	1.24458419055844	9.54391560906976	1.3753892125646e-21	9.38370382120687e-20	Kcnk9	223604	potassium channel, subfamily K, member 9	protein-coding
ENSMUSG00000034533	139.480901130012	12.0416352074109	1.2620576112998	9.54127220468893	1.41090723387178e-21	9.61254655345837e-20	Scn10a	20264	sodium channel, voltage-gated, type X, alpha	protein-coding
ENSMUSG00000022861	173.258920723964	10.510176854326	1.10156820038594	9.54110408292811	1.41319664197322e-21	9.61467841241781e-20	Dgkg	110197	diacylglycerol kinase, gamma	protein-coding
ENSMUSG00000078796	148.82449867296	12.1354099921275	1.27210427971193	9.53963459259456	1.43336461349844e-21	9.73827117648485e-20	Zfp541	666528	zinc finger protein 541	protein-coding
ENSMUSG00000039579	126.839061039114	9.44280850407534	0.989896923817939	9.53918360272838	1.43961112399499e-21	9.76706877639279e-20	Grin3a	242443	glutamate receptor ionotropic, NMDA3A	protein-coding
ENSMUSG00000003039	772.116269850687	-11.8150256179033	1.23862628736629	-9.5388138766421	1.44475216084069e-21	9.76825778622811e-20	Fam32a	67922	family with sequence similarity 32, member A	protein-coding
ENSMUSG00000061048	139.070555198623	12.038082718585	1.26198893938165	9.5389764069434	1.4424899454123e-21	9.76825778622811e-20	Cdh3	12560	cadherin 3	protein-coding
ENSMUSG00000032064	157.502207600859	9.84969862302778	1.03265181853958	9.5382571803898	1.4525272990343e-21	9.80002641630007e-20	Dixdc1	330938	DIX domain containing 1	protein-coding
ENSMUSG00000031362	864.775240694082	-5.48502082101072	0.575496503245262	-9.53093683468159	1.55870178630568e-21	1.04872819356625e-19	Xlr4c	72891	X-linked lymphocyte-regulated 4C	protein-coding
ENSMUSG00000064373	414.757202676432	-4.49050373231133	0.47118794607106	-9.5301753148713	1.57017837427431e-21	1.05499070464881e-19	Selenop	20363	selenoprotein P	protein-coding
ENSMUSG00000016150	135.510030621034	12.0002459724898	1.25935218509002	9.52890391946393	1.58952569671835e-21	1.06402097011109e-19	Tenm1	23963	teneurin transmembrane protein 1	protein-coding
ENSMUSG00000095629	162.863612461793	12.2661209841696	1.2872599118373	9.52886116577827	1.59018037880719e-21	1.06402097011109e-19	Vmn1r89	171260	vomeronasal 1 receptor 89	protein-coding
ENSMUSG00000010066	173.008347063664	12.3525768537042	1.29657401397101	9.52708963823214	1.61754338342435e-21	1.08076126493861e-19	Cacna2d2	56808	calcium channel, voltage-dependent, alpha 2/delta subunit 2	protein-coding
ENSMUSG00000034912	158.736038181436	12.2290819943313	1.28362966102409	9.52695498215185	1.61964222867765e-21	1.08076126493861e-19	Mdga2	320772	MAM domain containing glycosylphosphatidylinositol anchor 2	protein-coding
ENSMUSG00000024799	93.6609940042131	9.01647755917079	0.946474727867145	9.52637962081583	1.62864061151643e-21	1.08379237410693e-19	Tm7sf2	73166	transmembrane 7 superfamily member 2	protein-coding
ENSMUSG00000032482	171.759391129291	10.4972860544262	1.10201490012978	9.52553913126767	1.64187444195972e-21	1.09110631460561e-19	Cspg5	29873	chondroitin sulfate proteoglycan 5	protein-coding
ENSMUSG00000043410	141.155206826222	12.0596516444486	1.26624311596525	9.5239622568495	1.66699060727353e-21	1.10628592211216e-19	Hfm1	330149	HFM1, ATP-dependent DNA helicase homolog	protein-coding
ENSMUSG00000021209	132.855656696038	11.9719197388381	1.25707592057855	9.52362505943815	1.67241055664303e-21	1.10837072926294e-19	Ppp4r4	74521	protein phosphatase 4, regulatory subunit 4	protein-coding
ENSMUSG00000036299	1148.43473803478	-5.75378227886471	0.604258064201644	-9.52206121811003	1.69777578314252e-21	1.12365038055738e-19	BC031181	407819	cDNA sequence BC031181	protein-coding
ENSMUSG00000021846	136.526027195522	12.0111003112437	1.26145472789877	9.52162613972741	1.7049000990629e-21	1.12530346430006e-19	Peli2	93834	pellino 2	protein-coding
ENSMUSG00000059854	259.398277336934	11.9750862852995	1.2576619701728	9.52170501240024	1.7036063846261e-21	1.12530346430006e-19	Hydin	244653	HYDIN, axonemal central pair apparatus protein	protein-coding
ENSMUSG00000032503	167.980102892923	10.466357981079	1.09929043543163	9.52101250382433	1.71499855641552e-21	1.13043502407633e-19	Arpp21	74100	cyclic AMP-regulated phosphoprotein, 21	protein-coding
ENSMUSG00000043903	145.832132375513	12.1058670921836	1.27203670917432	9.5169164575773	1.78393865763036e-21	1.17269859460039e-19	Zfp469	195209	zinc finger protein 469	protein-coding
ENSMUSG00000033565	96.0161721313669	8.29456158510137	0.871590033883078	9.51658608135722	1.78961720486838e-21	1.17326049771997e-19	Rbfox2	93686	RNA binding protein, fox-1 homolog (C. elegans) 2	protein-coding
ENSMUSG00000029076	747.473771056686	-11.768241046788	1.23667288680665	-9.51605001802544	1.7988691988378e-21	1.17773879108297e-19	Sdf4	20318	stromal cell derived factor 4	protein-coding
ENSMUSG00000044252	156.049972522622	12.2036155645299	1.28281425752644	9.51315866106855	1.84959348654747e-21	1.20932090259545e-19	Osbpl1a	64291	oxysterol binding protein-like 1A	protein-coding
ENSMUSG00000038143	237.193103018733	10.947744072702	1.15093439399639	9.51204875778204	1.86943861203447e-21	1.22065558768345e-19	Stox2	71069	storkhead box 2	protein-coding
ENSMUSG00000061576	241.196987396667	11.8696526171341	1.24811950963101	9.51002890792345	1.90609560260585e-21	1.24292252799949e-19	Dpp6	13483	dipeptidylpeptidase 6	protein-coding
ENSMUSG00000019158	749.003625375546	-8.08389698556791	0.850206084973344	-9.50816176035879	1.94061334460489e-21	1.26373676236017e-19	Tmem160	69094	transmembrane protein 160	protein-coding
ENSMUSG00000094084	139.330038103674	12.040826494077	1.26657083801346	9.50663487007351	1.96929982930459e-21	1.28070307749361e-19	Tdpoz1	207213	TD and POZ domain containing 1	protein-coding
ENSMUSG00000029502	244.221430712937	3.44070717699062	0.361950418515857	9.50601795433449	1.98100877641364e-21	1.28659775605663e-19	Golga3	269682	golgin A3	protein-coding
ENSMUSG00000064294	167.037368643487	12.3021324631363	1.29463518817364	9.50239308765518	2.05121245586087e-21	1.33041639887136e-19	Aox3	71724	aldehyde oxidase 3	protein-coding
ENSMUSG00000057003	129.034085196143	11.9297768815858	1.25587460138975	9.49917839598342	2.11552795400571e-21	1.37030435849012e-19	Myh4	17884	myosin, heavy polypeptide 4, skeletal muscle	protein-coding
ENSMUSG00000037709	136.599984887618	12.012304948385	1.26497932349797	9.49604845332026	2.18006350925949e-21	1.41022858255223e-19	Fam13a	58909	family with sequence similarity 13, member A	protein-coding
ENSMUSG00000029189	137.67853690529	12.0236836049972	1.26661588401188	9.49276237316197	2.24991448439615e-21	1.45348061213082e-19	Sel1l3	231238	sel-1 suppressor of lin-12-like 3 (C. elegans)	protein-coding
ENSMUSG00000075378	135.609524138487	12.0017155003038	1.26446528753462	9.49153418335748	2.27658618534742e-21	1.46876041095789e-19	Or12k8	258365	olfactory receptor family 12 subfamily K member 8	protein-coding
ENSMUSG00000030562	145.544539899282	12.103883621265	1.27528213902166	9.49114180376634	2.28517295112331e-21	1.47234752592574e-19	Nox4	50490	NADPH oxidase 4	protein-coding
ENSMUSG00000026032	946.437354720688	-7.0629765517018	0.744182677503211	-9.49091770773087	2.29009139544219e-21	1.47356476099584e-19	Ndufb3	66495	NADH:ubiquinone oxidoreductase subunit B3	protein-coding
ENSMUSG00000074899	189.72955409483	9.9971218276572	1.0536143189028	9.48840733112654	2.34590984216704e-21	1.5074872426977e-19	Sptbn5	640524	spectrin beta, non-erythrocytic 5	protein-coding
ENSMUSG00000018916	5252.73178760432	-9.29434952683578	0.979871738292487	-9.48527155506291	2.41752791432133e-21	1.55145970174355e-19	Csf2	12981	colony stimulating factor 2 (granulocyte-macrophage)	protein-coding
ENSMUSG00000041779	95.8784268213511	7.80803157743807	0.823293252003826	9.48390085602425	2.44950871282277e-21	1.56991240230914e-19	Tram2	170829	translocating chain-associating membrane protein 2	protein-coding
ENSMUSG00000055775	270.803581733195	12.03733286137	1.26940860095159	9.48263061424546	2.47951912328511e-21	1.58705536516058e-19	Myh8	17885	myosin, heavy polypeptide 8, skeletal muscle, perinatal	protein-coding
ENSMUSG00000034930	99.3941302642926	8.82539827655274	0.930856423102096	9.48094470588916	2.51991234599239e-21	1.60867632638845e-19	Rtkn	20166	rhotekin	protein-coding
ENSMUSG00000026966	1226.66332385249	-5.91614809613934	0.624063492805645	-9.480041957817	2.54180847703017e-21	1.61427689292727e-19	Ssna1	68475	SS nuclear autoantigen 1	protein-coding
ENSMUSG00000029134	142.394361253083	12.0714123372557	1.2733509276412	9.48003576643023	2.54195929691086e-21	1.61427689292727e-19	Plb1	665270	phospholipase B1	protein-coding
ENSMUSG00000047730	227.049077530409	11.7827573385035	1.2428811803483	9.4801961159325	2.53805609542795e-21	1.61427689292727e-19	Fcgbp	215384	Fc fragment of IgG binding protein	protein-coding
ENSMUSG00000072487	141.005015554378	12.0573651212853	1.27183571473448	9.4802850569443	2.53589366470567e-21	1.61427689292727e-19	Mroh5	268816	maestro heat-like repeat family member 5	protein-coding
ENSMUSG00000118215	229.712181109688	11.7996986991514	1.24527250695928	9.47559560916029	2.65243142553099e-21	1.68223633239837e-19	Vmn1r55	384522	vomeronasal 1 receptor 55	protein-coding
ENSMUSG00000005268	156.312226871108	12.206784503364	1.28859654392167	9.47292972415886	2.72102723398176e-21	1.72349439839899e-19	Prlr	19116	prolactin receptor	protein-coding
ENSMUSG00000034295	142.443553723122	12.0718921555247	1.27448572968726	9.4719712228453	2.74611689034675e-21	1.73712426698202e-19	Fhod3	225288	formin homology 2 domain containing 3	protein-coding
ENSMUSG00000063590	127.382029709072	11.9109682507783	1.25755693553678	9.47151410341054	2.75816287351517e-21	1.74021832661668e-19	Slc22a28	434674	solute carrier family 22, member 28	protein-coding
ENSMUSG00000068587	167.100537108262	12.3023334544689	1.29886014749896	9.47163825001323	2.75488620932508e-21	1.74021832661668e-19	Mgam	232714	maltase-glucoamylase	protein-coding
ENSMUSG00000020716	217.727044219388	8.35444765596209	0.882121541545223	9.47085777015206	2.77554998243119e-21	1.74892006341147e-19	Nf1	18015	neurofibromin 1	protein-coding
ENSMUSG00000028369	199.637598330935	12.5592652636563	1.32616102691977	9.47039236466423	2.78794482644064e-21	1.75445764660032e-19	Svep1	64817	sushi, von Willebrand factor type A, EGF and pentraxin domain containing 1	protein-coding
ENSMUSG00000021708	151.851270726508	12.1640623624711	1.28454032461439	9.46958388879129	2.80960674931665e-21	1.76580517209959e-19	Rasgrf2	19418	RAS protein-specific guanine nucleotide-releasing factor 2	protein-coding
ENSMUSG00000040649	130.188316504876	11.9428842374155	1.26135118913256	9.46832598273339	2.84364197839896e-21	1.78488985857054e-19	Rimklb	108653	ribosomal modification protein rimK-like family member B	protein-coding
ENSMUSG00000040728	129.381105081048	11.9334122332005	1.26055171759018	9.46681684430517	2.88501333148585e-21	1.80852414317177e-19	Esrp1	207920	epithelial splicing regulatory protein 1	protein-coding
ENSMUSG00000000794	154.04887769351	12.1858676154858	1.2873269697469	9.46602370793308	2.90699439643269e-21	1.81995807483228e-19	Kcnn3	140493	potassium intermediate/small conductance calcium-activated channel, subfamily N, member 3	protein-coding
ENSMUSG00000026356	512.502824375985	-3.83452090285834	0.405249186466787	-9.4621310317488	3.01730148323377e-21	1.88658908292939e-19	Dars1	226414	aspartyl-tRNA synthetase 1	protein-coding
ENSMUSG00000031536	431.377170828242	-6.0966280065871	0.644340510588462	-9.46181080717584	3.02655789429624e-21	1.88898472800254e-19	Polb	18970	polymerase (DNA directed), beta	protein-coding
ENSMUSG00000036306	116.826690837889	8.67533326350988	0.916886584345093	9.46172995835296	3.02889934801517e-21	1.88898472800254e-19	Lzts1	211134	leucine zipper, putative tumor suppressor 1	protein-coding
ENSMUSG00000001300	89.2369082927564	9.01304187766506	0.952700043027167	9.46052426850582	3.06403055149662e-21	1.90844771033999e-19	Efnb2	13642	ephrin B2	protein-coding
ENSMUSG00000041571	3492.58415407466	-6.83277758330256	0.722283724186698	-9.45996338349775	3.08051060490646e-21	1.91381147350798e-19	Selenow	20364	selenoprotein W	protein-coding
ENSMUSG00000054889	167.660878998415	10.4575767280716	1.10544520503898	9.46005887980926	3.0776985298273e-21	1.91381147350798e-19	Dsp	109620	desmoplakin	protein-coding
ENSMUSG00000032002	487.53761344382	-3.59631618453914	0.380207777155767	-9.45881804796899	3.11443592741619e-21	1.92995841642243e-19	Dcun1d5	76863	defective in cullin neddylation 1 domain containing 5	protein-coding
ENSMUSG00000063810	139.590291612027	12.0431404525841	1.27321271423209	9.45885971602765	3.11319524857065e-21	1.92995841642243e-19	Alms1	236266	ALMS1, centrosome and basal body associated	protein-coding
ENSMUSG00000046718	218.453123985749	-3.95928815560204	0.418602241046503	-9.4583539393001	3.1282880065691e-21	1.93607595521061e-19	Bst2	69550	bone marrow stromal cell antigen 2	protein-coding
ENSMUSG00000037386	141.614587645941	12.0635125764966	1.27556726286364	9.45737079314347	3.15783320992492e-21	1.9518779732757e-19	Rims2	116838	regulating synaptic membrane exocytosis 2	protein-coding
ENSMUSG00000054580	139.073385374962	12.0382651731941	1.27294956307682	9.45698519593872	3.16949626747991e-21	1.95660083669492e-19	Pla2r1	18779	phospholipase A2 receptor 1	protein-coding
ENSMUSG00000047014	130.43811875998	11.944962606863	1.26343299653455	9.45436967344259	3.24973985165524e-21	2.00359436101102e-19	Catsperb	271036	cation channel sperm associated auxiliary subunit beta	protein-coding
ENSMUSG00000033327	135.090715910094	11.9962320249759	1.26903909171631	9.45300432688139	3.29242332496162e-21	2.02734091952858e-19	Tnxb	81877	tenascin XB	protein-coding
ENSMUSG00000042817	160.866736939315	12.2479679995294	1.29602158459203	9.45043519733111	3.37424840579376e-21	2.07509878255167e-19	Flt3	14255	FMS-like tyrosine kinase 3	protein-coding
ENSMUSG00000021340	150.999855430824	12.1570297768837	1.28651845192872	9.4495572594844	3.40266873198632e-21	2.08993460186205e-19	Gpld1	14756	glycosylphosphatidylinositol specific phospholipase D1	protein-coding
ENSMUSG00000000183	126.653724459621	11.9026740414658	1.25966285020602	9.4490950808933	3.41772523435521e-21	2.09653523360919e-19	Fgf6	14177	fibroblast growth factor 6	protein-coding
ENSMUSG00000015804	2421.70622755922	-5.74201467050232	0.607911273990183	-9.4454814644465	3.53774120466533e-21	2.16469711825088e-19	Med28	66999	mediator complex subunit 28	protein-coding
ENSMUSG00000031954	1120.94150269201	-6.09712069768156	0.645503750375646	-9.44552327408382	3.53632905984933e-21	2.16469711825088e-19	Cfdp1	23837	craniofacial development protein 1	protein-coding
ENSMUSG00000026018	83.6175035283335	7.81855728232781	0.827844678563581	9.44447368544305	3.5719487943597e-21	2.18288252640236e-19	Ica1l	70375	islet cell autoantigen 1-like	protein-coding
ENSMUSG00000033419	128.486910966054	11.9234915027	1.2626291385267	9.44338376081905	3.6093130173879e-21	2.2029489552175e-19	Snap91	20616	synaptosomal-associated protein 91	protein-coding
ENSMUSG00000070331	188.665939138931	10.6301849415861	1.12591385239661	9.44138392023404	3.67887870591921e-21	2.24259466979248e-19	Qrich2	217341	glutamine rich 2	protein-coding
ENSMUSG00000079259	133.045972809565	11.9733926323391	1.26865337692334	9.43787550652822	3.80413978905167e-21	2.31315475048023e-19	Trim71	636931	tripartite motif-containing 71	protein-coding
ENSMUSG00000024575	123.397638645239	11.865204005823	1.25722578050374	9.43760793790665	3.81386413117288e-21	2.31359869654451e-19	Pde6a	225600	phosphodiesterase 6A, cGMP-specific, rod, alpha	protein-coding
ENSMUSG00000062115	229.904429401673	2.33821123410037	0.247755021777676	9.4375937057638	3.81438206316928e-21	2.31359869654451e-19	Rai1	19377	retinoic acid induced 1	protein-coding
ENSMUSG00000059070	1234.92388069884	-12.4925001225242	1.32389928187527	-9.43614087079858	3.86762089395435e-21	2.34296909572116e-19	Rpl18	19899	ribosomal protein L18	protein-coding
ENSMUSG00000071984	135.083550273066	11.9952908279637	1.27123114492375	9.43596361359067	3.87416654788665e-21	2.3440153199247e-19	Fndc1	68655	fibronectin type III domain containing 1	protein-coding
ENSMUSG00000019710	467.273720900892	-3.49950266840995	0.370959215338102	-9.43365880591592	3.96028132588289e-21	2.39314142978352e-19	Mrpl24	67707	mitochondrial ribosomal protein L24	protein-coding
ENSMUSG00000044788	145.371426663806	12.1022120848285	1.28332454556033	9.43035970651083	4.08685008492767e-21	2.46656107172837e-19	Fads6	328035	fatty acid desaturase domain family, member 6	protein-coding
ENSMUSG00000031748	91.6059830229418	7.00745716953386	0.7432439538322	9.42820608684818	4.17162287394517e-21	2.51460464316063e-19	Gnao1	14681	guanine nucleotide binding protein, alpha O	protein-coding
ENSMUSG00000024533	137.78994684444	12.0239473086938	1.27535546932458	9.4279184101211	4.18307756239688e-21	2.51838871315342e-19	Spire1	68166	spire type actin nucleation factor 1	protein-coding
ENSMUSG00000022659	87.78887877465	8.92286039065932	0.946927990623232	9.42295557742108	4.38565681216669e-21	2.63383056330677e-19	Gcsam	14525	germinal center associated, signaling and motility	protein-coding
ENSMUSG00000036834	123.766354450595	11.869818458101	1.25969474554348	9.42277365218342	4.39326441019495e-21	2.63514608179942e-19	Plch1	269437	phospholipase C, eta 1	protein-coding
ENSMUSG00000036273	121.860939332543	9.38922560717974	0.99665611282543	9.42072745689798	4.47973473302342e-21	2.68370315379217e-19	Lrrk2	66725	leucine-rich repeat kinase 2	protein-coding
ENSMUSG00000074505	233.38844950448	11.8221188377074	1.25510813626352	9.41920341055403	4.5452313551805e-21	2.71625035961616e-19	Fat3	270120	FAT atypical cadherin 3	protein-coding
ENSMUSG00000005656	778.6612317759	-4.12381305707518	0.437816926390589	-9.41903523710779	4.55251646031581e-21	2.71726580628298e-19	Snx6	72183	sorting nexin 6	protein-coding
ENSMUSG00000000244	1171.20849143973	-4.3090787401854	0.457500207551324	-9.41874707172015	4.56502635509281e-21	2.72139346867022e-19	Tspan32	27027	tetraspanin 32	protein-coding
ENSMUSG00000096743	136.304830067381	12.0092965930843	1.27535929110615	9.41640263793298	4.66807503807909e-21	2.77941872983301e-19	Vmn2r32	22311	vomeronasal 2, receptor 32	protein-coding
ENSMUSG00000022441	138.406526991321	12.0308907470062	1.27775490569139	9.41564825415112	4.70172042755681e-21	2.79602922003057e-19	Efcab6	77627	EF-hand calcium binding domain 6	protein-coding
ENSMUSG00000030098	172.627098423264	10.5000655788435	1.1152127618933	9.41530256613773	4.71721808424411e-21	2.80182019179554e-19	Grip2	243547	glutamate receptor interacting protein 2	protein-coding
ENSMUSG00000043719	142.596633904208	12.0735783960146	1.28304584954609	9.41009115168092	4.95706837867265e-21	2.94069013756745e-19	Col6a6	245026	collagen, type VI, alpha 6	protein-coding
ENSMUSG00000048794	108.885696557808	8.42291298830593	0.895330547991462	9.40760147992431	5.07587232034565e-21	3.00750071891857e-19	Cfap100	243538	cilia and flagella associated protein 100	protein-coding
ENSMUSG00000031785	139.349359287667	12.0404157575182	1.27992142989345	9.40715224880685	5.09760699327972e-21	3.01670428452667e-19	Adgrg1	14766	adhesion G protein-coupled receptor G1	protein-coding
ENSMUSG00000075602	4073.89593941364	-7.63278940786995	0.811392540704871	-9.40702437471166	5.10381060263487e-21	3.01670555000211e-19	Ly6a	110454	lymphocyte antigen 6 family member A	protein-coding
ENSMUSG00000030591	739.540765621225	-3.67242119765716	0.390535563354431	-9.40355128253519	5.27518751580722e-21	3.11421719303935e-19	Psmd8	57296	proteasome (prosome, macropain) 26S subunit, non-ATPase, 8	protein-coding
ENSMUSG00000079523	3663.05743718849	-7.46209291624628	0.793734858695115	-9.40124127660692	5.3923119869832e-21	3.17950323159755e-19	Tmsb10	19240	thymosin beta 10	protein-coding
ENSMUSG00000022099	109.398958203046	9.2268557124528	0.981575804348089	9.40004396153671	5.45402788732838e-21	3.21199983751924e-19	Dmtn	13829	dematin actin binding protein	protein-coding
ENSMUSG00000019368	78.3032393661992	8.79518805862547	0.935863263295803	9.39794134845267	5.56410279596924e-21	3.27286312587574e-19	Sec14l4	103655	SEC14-like lipid binding 4	protein-coding
ENSMUSG00000055980	105.734345322409	9.18475675391652	0.977497904486718	9.39619073530333	5.65742403724868e-21	3.3237366218836e-19	Irs1	16367	insulin receptor substrate 1	protein-coding
ENSMUSG00000062397	1877.15737422722	-4.88491044805019	0.51991531546327	-9.39558867139255	5.6898751127046e-21	3.33876929864313e-19	Zfp706	68036	zinc finger protein 706	protein-coding
ENSMUSG00000091006	125.087087646461	11.8844560163888	1.26496146908204	9.39511305827615	5.71564062719677e-21	3.34984744951791e-19	Vmn2r69	330581	vomeronasal 2, receptor 69	protein-coding
ENSMUSG00000026238	966.274045180884	-12.1385700400409	1.292174135983	-9.39391193649507	5.78122413450435e-21	3.38420755743639e-19	Ptma	19231	prothymosin alpha	protein-coding
ENSMUSG00000049744	961.535046702268	-3.95327423687622	0.420853881529882	-9.39346032049255	5.80607527854018e-21	3.39466985486282e-19	Arhgap15	76117	Rho GTPase activating protein 15	protein-coding
ENSMUSG00000032356	214.622365549458	11.7014382302049	1.24629680762985	9.3889659016765	6.05922054568569e-21	3.53842477124706e-19	Rasgrf1	19417	RAS protein-specific guanine nucleotide-releasing factor 1	protein-coding
ENSMUSG00000027827	157.457646982	12.2173757319425	1.30151677643799	9.38702900578753	6.17165245179757e-21	3.5954495032059e-19	Kcnab1	16497	potassium voltage-gated channel, shaker-related subfamily, beta member 1	protein-coding
ENSMUSG00000064293	133.940878794955	11.9834478514804	1.2765836274511	9.38712325130415	6.16613429170534e-21	3.5954495032059e-19	Cntn4	269784	contactin 4	protein-coding
ENSMUSG00000096344	129.970562574664	11.940551451995	1.27216795253343	9.38598667590723	6.2330084721322e-21	3.62685044410133e-19	Gm6408	623198	predicted gene 6408	protein-coding
ENSMUSG00000064329	129.996950546879	11.9399069411706	1.27220788468398	9.38518545979337	6.28058123781239e-21	3.65016576240602e-19	Scn1a	20265	sodium channel, voltage-gated, type I, alpha	protein-coding
ENSMUSG00000019214	294.937542834497	12.1604075537198	1.29588327105893	9.3838757126504	6.35912286443794e-21	3.69140252673727e-19	Chtf18	214901	CTF18, chromosome transmission fidelity factor 18	protein-coding
ENSMUSG00000045672	253.874844858337	11.9441385152466	1.27288081341902	9.38354823902491	6.37891180069185e-21	3.69847633545477e-19	Col27a1	373864	collagen, type XXVII, alpha 1	protein-coding
ENSMUSG00000078153	1990.31250532254	-13.1810881965094	1.40476694565526	-9.3831138590473	6.40525499321097e-21	3.70932891838986e-19	Psme2b	621823	protease (prosome, macropain) activator subunit 2B	protein-coding
ENSMUSG00000015766	167.27197937135	10.5215524572795	1.12140939624779	9.38243650577957	6.44654827728657e-21	3.72437459558913e-19	Eps8	13860	epidermal growth factor receptor pathway substrate 8	protein-coding
ENSMUSG00000034145	140.639864606412	12.0543676500855	1.28520206908965	9.37935593165049	6.63769456774058e-21	3.8302568475414e-19	Tmem63c	217733	transmembrane protein 63c	protein-coding
ENSMUSG00000018102	683.457102276707	-6.11043461038001	0.651501742798218	-9.37899963879686	6.66016063014852e-21	3.83866722575325e-19	H2bc4	68024	H2B clustered histone 4	protein-coding
ENSMUSG00000040875	61.021125507555	7.10483234516862	0.757644842562376	9.37752353878616	6.75404010359311e-21	3.88816900401523e-19	Osbpl10	74486	oxysterol binding protein-like 10	protein-coding
ENSMUSG00000020122	137.779752021707	12.0248061713344	1.28233025266857	9.37730833871411	6.7678356222985e-21	3.89150548282164e-19	Egfr	13649	epidermal growth factor receptor	protein-coding
ENSMUSG00000074365	118.412096453761	11.8056562449701	1.25900723095252	9.37695666452872	6.79043989463827e-21	3.899893136655e-19	Crxos	546024	cone-rod homeobox, opposite strand	protein-coding
ENSMUSG00000040907	121.074091455666	11.837479644822	1.26268110810144	9.37487665640355	6.92566981653356e-21	3.96818855389016e-19	Atp1a3	232975	ATPase, Na+/K+ transporting, alpha 3 polypeptide	protein-coding
ENSMUSG00000031231	1360.8577879222	-8.20099520563032	0.874875581072639	-9.37389885265229	6.99015786314285e-21	4.00042622650099e-19	Cox7b	66142	cytochrome c oxidase subunit 7B	protein-coding
ENSMUSG00000030324	134.507770916014	11.9890642468298	1.27953550010326	9.3698566752249	7.26310873368874e-21	4.14687704636489e-19	Rho	212541	rhodopsin	protein-coding
ENSMUSG00000058076	697.4030995022	-4.4684404119664	0.476901763069758	-9.36972927758454	7.2718805456239e-21	4.14701792663394e-19	Sdhc	66052	succinate dehydrogenase complex, subunit C, integral membrane protein	protein-coding
ENSMUSG00000034616	62.6243856035005	7.69280925692401	0.821078781018549	9.36914877690673	7.31198304519966e-21	4.16004760298173e-19	Ssh3	245857	slingshot protein phosphatase 3	protein-coding
ENSMUSG00000094596	119.480909088581	11.8190079655671	1.26147778981078	9.36917642231331	7.3100682780895e-21	4.16004760298173e-19	Btbd35f20	668963	BTB domain containing 35, family member 20	protein-coding
ENSMUSG00000049538	145.298816674352	12.1013366791513	1.29179935222321	9.36781448165672	7.40499065052885e-21	4.20321785525059e-19	Adamts16	271127	ADAM metallopeptidase with thrombospondin type 1 motif 16	protein-coding
ENSMUSG00000024268	130.707737754859	11.947845047903	1.27576721496955	9.36522345746921	7.58895358501253e-21	4.30261826506916e-19	Celf4	108013	CUGBP, Elav-like family member 4	protein-coding
ENSMUSG00000018965	769.859508288156	-11.81080942732	1.26126678272214	-9.36424362324776	7.65969350438923e-21	4.33766927265441e-19	Ywhah	22629	tyrosine 3-monooxygenase/tryptophan 5-monooxygenase activation protein, eta polypeptide	protein-coding
ENSMUSG00000040952	3824.1190396984	-6.2206928046192	0.664474211489935	-9.3618272869773	7.83694199903342e-21	4.43288422724396e-19	Rps19	20085	ribosomal protein S19	protein-coding
ENSMUSG00000037058	2166.55732366601	-5.19361800241155	0.554814986575237	-9.3609908313233	7.89923982729354e-21	4.46293288500226e-19	Paip2	67869	polyadenylate-binding protein-interacting protein 2	protein-coding
ENSMUSG00000020865	131.607592222531	11.9580955170218	1.27762110628149	9.3596571457917	7.99958496497584e-21	4.5143829538428e-19	Abcc3	76408	ATP-binding cassette, sub-family C member 3	protein-coding
ENSMUSG00000053199	218.870004967732	11.7298158812796	1.25340011909747	9.3583969736064	8.09555691335093e-21	4.56324873754294e-19	Arhgap20	244867	Rho GTPase activating protein 20	protein-coding
ENSMUSG00000021279	135.830324559651	12.0034990882381	1.28334486151313	9.3532918923175	8.4961368794147e-21	4.78350206596213e-19	Cdc42bpb	217866	CDC42 binding protein kinase beta	protein-coding
ENSMUSG00000045039	147.222271488172	12.1195719389278	1.29584962467567	9.35260674398161	8.55136912281554e-21	4.80903295929898e-19	Megf8	269878	multiple EGF-like-domains 8	protein-coding
ENSMUSG00000032314	546.186858288352	-4.12663841319371	0.441256517704519	-9.35201690540704	8.59920243185069e-21	4.82477741980827e-19	Etfa	110842	electron transferring flavoprotein, alpha polypeptide	protein-coding
ENSMUSG00000002014	1069.98351907095	-5.36164652575992	0.573331936177308	-9.35173184579375	8.62241425513786e-21	4.83222743595831e-19	Ssr4	20832	signal sequence receptor, delta	protein-coding
ENSMUSG00000024485	141.215643963463	12.0603250075416	1.28978744379322	9.35062987748788	8.71272949092396e-21	4.8772235452934e-19	Slc4a9	240215	solute carrier family 4, sodium bicarbonate cotransporter, member 9	protein-coding
ENSMUSG00000030302	233.183908447216	9.858508705123	1.05481322464356	9.34621265149035	9.0842439052615e-21	5.07351371723818e-19	Atp2b2	11941	ATPase, Ca++ transporting, plasma membrane 2	protein-coding
ENSMUSG00000050815	124.616858866517	11.8798589704779	1.27108031317334	9.3462693484875	9.07937752120942e-21	5.07351371723818e-19	Or5a3	258678	olfactory receptor family 5 subfamily A member 3	protein-coding
ENSMUSG00000028176	132.38110599658	9.48427545871606	1.01479390704143	9.34601143434817	9.10153548982676e-21	5.07734167319521e-19	Lrrc7	242274	leucine rich repeat containing 7	protein-coding
ENSMUSG00000023009	89.0962230381156	8.98012458266244	0.961017231482539	9.3443949686615	9.24163257557175e-21	5.14369813087743e-19	Nckap5l	380969	NCK-associated protein 5-like	protein-coding
ENSMUSG00000029127	137.619094251511	8.20102954835903	0.877633340178233	9.34448268190624	9.23397615351384e-21	5.14369813087743e-19	Zbtb49	75079	zinc finger and BTB domain containing 49	protein-coding
ENSMUSG00000030270	132.954438343094	11.9729243786177	1.28143400846102	9.34337960407103	9.33072125288943e-21	5.18734783253493e-19	Cpne9	211232	copine family member IX	protein-coding
ENSMUSG00000067889	192.181485828451	12.5043647503921	1.33863081339902	9.34116010570636	9.5284293126657e-21	5.29121511318063e-19	Sptbn2	20743	spectrin beta, non-erythrocytic 2	protein-coding
ENSMUSG00000036466	149.10252720098	10.3231257011138	1.10546422638788	9.33827206226723	9.79190380640657e-21	5.43132452294923e-19	Megf11	214058	multiple EGF-like-domains 11	protein-coding
ENSMUSG00000004698	211.750319237808	11.6819413598727	1.25101372288202	9.33798018854699	9.81892879939352e-21	5.44011151989177e-19	Hdac9	79221	histone deacetylase 9	protein-coding
ENSMUSG00000038665	94.1965507255482	9.12939644108275	0.97780703361785	9.33660336570122	9.94740865176138e-21	5.50502495864542e-19	Dgki	320127	diacylglycerol kinase, iota	protein-coding
ENSMUSG00000061578	239.395310276734	10.9471637582249	1.17327630327293	9.33042261885552	1.05449595061071e-20	5.82246941174326e-19	Ksr2	333050	kinase suppressor of ras 2	protein-coding
ENSMUSG00000000632	125.531325161167	11.8898361532366	1.27434162963643	9.33017950345761	1.05691756086536e-20	5.82922389436457e-19	Sez6	20370	seizure related gene 6	protein-coding
ENSMUSG00000026837	213.920688980126	11.6967846391051	1.25369889262958	9.32981971019499	1.06051146443371e-20	5.84242131227381e-19	Col5a1	12831	collagen, type V, alpha 1	protein-coding
ENSMUSG00000040606	113.338462993741	11.7424940612487	1.25870817125137	9.32900439469991	1.06870027074717e-20	5.87422877632726e-19	Kazn	71529	kazrin, periplakin interacting protein	protein-coding
ENSMUSG00000109179	145.299272114233	12.1007409745885	1.29709602235128	9.32910190615888	1.06771760984482e-20	5.87422877632726e-19	Wdr97	102638882	WD repeat domain 97	protein-coding
ENSMUSG00000054966	113.447695894045	11.74413451462	1.25900142303755	9.32813442441185	1.07750697594772e-20	5.91595111117118e-19	Lmntd1	74071	lamin tail domain containing 1	protein-coding
ENSMUSG00000036641	114.242950780273	11.7538449810974	1.26020660339511	9.32691905393253	1.08993044335672e-20	5.97068315507746e-19	Ccdc148	227933	coiled-coil domain containing 148	protein-coding
ENSMUSG00000055471	127.510525060465	11.912847405692	1.27727841228132	9.3267429333709	1.09174245189035e-20	5.97388206661485e-19	Alk	11682	anaplastic lymphoma kinase	protein-coding
ENSMUSG00000033196	142.691904350953	9.58763660647317	1.02823257785622	9.32438517602953	1.11628894109581e-20	6.09448659254833e-19	Myh2	17882	myosin, heavy polypeptide 2, skeletal muscle, adult	protein-coding
ENSMUSG00000038578	76.7750811372047	7.02334025299658	0.753353046876813	9.32277407267861	1.13337513135784e-20	6.18083332566169e-19	Susd1	634731	sushi domain containing 1	protein-coding
ENSMUSG00000018830	238.155271047471	11.8512442835388	1.27136088876201	9.32169959631129	1.14491373535648e-20	6.2367669268103e-19	Myh11	17880	myosin, heavy polypeptide 11, smooth muscle	protein-coding
ENSMUSG00000031398	107.607440355912	9.20598627383101	0.987615019890478	9.32143202404102	1.14780516367191e-20	6.24552373454365e-19	Plxna3	18846	plexin A3	protein-coding
ENSMUSG00000029632	2699.31199065528	-7.4045294615233	0.794487043113855	-9.31988699589426	1.16464276107069e-20	6.32299632949592e-19	Ndufa4	17992	Ndufa4, mitochondrial complex associated	protein-coding
ENSMUSG00000019900	144.99760479446	12.0981503211537	1.29815360451365	9.31950601152954	1.16883209864098e-20	6.33866638109146e-19	Rfx6	320995	regulatory factor X, 6	protein-coding
ENSMUSG00000022197	429.488751384192	9.33599069840154	1.001851343407	9.31873851329344	1.17731687588629e-20	6.37063682179403e-19	Pdzd2	68070	PDZ domain containing 2	protein-coding
ENSMUSG00000047793	227.406429620118	11.7852078833576	1.26467882471113	9.31873583480729	1.17734659323524e-20	6.37063682179403e-19	Sned1	208777	sushi, nidogen and EGF-like domains 1	protein-coding
ENSMUSG00000072780	123.173985237083	11.8624722136688	1.27330928461952	9.31625360543369	1.20520781179271e-20	6.50691831350239e-19	Vmn2r24	243628	vomeronasal 2, receptor 24	protein-coding
ENSMUSG00000059908	157.718851486016	12.219650165245	1.31167160319917	9.31608958785203	1.20707158370226e-20	6.50975578594194e-19	Mug1	17836	murinoglobulin 1	protein-coding
ENSMUSG00000063297	123.014234974752	11.8607311527709	1.27336729010486	9.3144619348548	1.22572217440467e-20	6.60301829168497e-19	Luzp2	233271	leucine zipper protein 2	protein-coding
ENSMUSG00000035189	119.646243665437	11.8205844651069	1.26910862233371	9.31408411942748	1.2300919887098e-20	6.61922840606065e-19	Ano4	320091	anoctamin 4	protein-coding
ENSMUSG00000021782	114.951619682312	11.7631699651317	1.26305638915125	9.31325795599382	1.23970114268234e-20	6.65620994324309e-19	Dlg5	71228	discs large MAGUK scaffold protein 5	protein-coding
ENSMUSG00000020256	133.051259265919	11.9743077035683	1.28579044580526	9.31279878663986	1.24507382005449e-20	6.67768643622386e-19	Aldh1l2	216188	aldehyde dehydrogenase 1 family, member L2	protein-coding
ENSMUSG00000055839	2718.51711332427	-13.6309176599783	1.46433372093409	-9.30861419436769	1.29511041435736e-20	6.93839714828348e-19	Elob	67673	elongin B	protein-coding
ENSMUSG00000042589	191.37003779274	12.4982663909743	1.34275871203182	9.3079019178824	1.30382317922973e-20	6.9773903799373e-19	Cux2	13048	cut-like homeobox 2	protein-coding
ENSMUSG00000037446	141.605065379599	10.2207053985788	1.09811150787991	9.30752963176901	1.30840012508094e-20	6.994189459842e-19	Tulp1	22157	TUB like protein 1	protein-coding
ENSMUSG00000035297	663.472161722056	-3.60180286604839	0.38709651145613	-9.30466371939027	1.34417010141073e-20	7.16964414288652e-19	Cops4	26891	COP9 signalosome subunit 4	protein-coding
ENSMUSG00000027937	431.399010552763	-4.07482062452672	0.437953335941852	-9.30423469834635	1.34960735628856e-20	7.19076120992955e-19	Jtb	23922	jumping translocation breakpoint	protein-coding
ENSMUSG00000005057	137.440434757269	12.0210367554203	1.29249567992377	9.30063979488832	1.39603078857124e-20	7.42996911488491e-19	Sh2b2	23921	SH2B adaptor protein 2	protein-coding
ENSMUSG00000025716	105.010375533648	9.17267997945388	0.986265110937393	9.30042021940301	1.39891693519172e-20	7.43719282102747e-19	Myo3a	667663	myosin IIIA	protein-coding
ENSMUSG00000000247	85.0199267600924	8.87376787162774	0.95418043144184	9.29988457027859	1.40598239640044e-20	7.46659537913747e-19	Lhx2	16870	LIM homeobox protein 2	protein-coding
ENSMUSG00000044647	116.201563336494	11.7789947382334	1.26663760247092	9.29941975136007	1.41214216214839e-20	7.49112927783077e-19	Csrnp3	77771	cysteine-serine-rich nuclear protein 3	protein-coding
ENSMUSG00000060212	201.359762562201	11.6094186891632	1.2493134315929	9.29263897720278	1.50509427526789e-20	7.97552407629699e-19	Pcnx2	270109	pecanex homolog 2	protein-coding
ENSMUSG00000069072	134.060959655485	11.9850576893423	1.2899246059596	9.29128542394643	1.5243608059683e-20	8.06882822702154e-19	Slc7a14	241919	solute carrier family 7 (cationic amino acid transporter, y+ system), member 14	protein-coding
ENSMUSG00000027953	600.389520172283	-3.35066332085265	0.360713930982737	-9.28897675707735	1.55778673301238e-20	8.23679735080298e-19	Slc50a1	19729	solute carrier family 50 (sugar transporter), member 1	protein-coding
ENSMUSG00000050022	119.963648694811	11.8249946004379	1.27316269775834	9.28788961635319	1.57377684028187e-20	8.31230992350832e-19	Amz1	231842	archaelysin family metallopeptidase 1	protein-coding
ENSMUSG00000002221	140.435836550733	6.83618793629326	0.736057857852951	9.28756871944024	1.57852766854513e-20	8.31933677533886e-19	Paxip1	55982	PAX interacting (with transcription-activation domain) protein 1	protein-coding
ENSMUSG00000033379	984.226964961088	-4.91176186613731	0.528851928409279	-9.28759375220825	1.57815655295024e-20	8.31933677533886e-19	Atp6v0b	114143	ATPase, H+ transporting, lysosomal V0 subunit B	protein-coding
ENSMUSG00000041460	155.765485270247	12.2009000863221	1.3136978844529	9.28744746468342	1.58032651528765e-20	8.31980339136012e-19	Cacna2d4	319734	calcium channel, voltage-dependent, alpha 2/delta subunit 4	protein-coding
ENSMUSG00000062151	109.641763254946	11.6948472702734	1.25936938728012	9.28627246969288	1.59786320550784e-20	8.40303304128961e-19	Unc13c	208898	unc-13 homolog C	protein-coding
ENSMUSG00000041498	137.305328057534	12.0188286834821	1.29469287889989	9.283150374392	1.64540058626354e-20	8.64368374932937e-19	Kif14	381293	kinesin family member 14	protein-coding
ENSMUSG00000013822	467.026124246012	-4.26899998719348	0.45988248388009	-9.28280623166023	1.65072535377372e-20	8.6623014923757e-19	Elof1	66126	ELF1 homolog, elongation factor 1	protein-coding
ENSMUSG00000073077	111.793918808009	11.7230431131364	1.26291490397873	9.28252812299843	1.65504085055701e-20	8.67558859648124e-19	Cfap47	636104	cilia and flagella associated protein 47	protein-coding
ENSMUSG00000013338	136.973888300521	12.0161615375897	1.29469440985784	9.28107933895312	1.67770314077805e-20	8.78491596158753e-19	Fer1l4	74562	fer-1 like family member 4	protein-coding
ENSMUSG00000021866	69.7228672262196	6.39670411128843	0.689493056374728	9.27740178403178	1.73661567500646e-20	9.08362037749346e-19	Anxa11	11744	annexin A11	protein-coding
ENSMUSG00000014164	117.653204946811	9.0873550458485	0.979805731920209	9.27464981046726	1.78203457700474e-20	9.31117851755052e-19	Klhl3	100503085	kelch-like 3	protein-coding
ENSMUSG00000059319	157.186919409746	12.2146950758734	1.31731753423013	9.27239997834837	1.82003708091069e-20	9.49953903443141e-19	Or14c41	258850	olfactory receptor family 14 subfamily C member 41	protein-coding
ENSMUSG00000020532	271.11237108645	4.39573486505621	0.47411857706799	9.27138289378999	1.83747887049467e-20	9.58029578298106e-19	Acaca	107476	acetyl-Coenzyme A carboxylase alpha	protein-coding
ENSMUSG00000020890	114.557128926332	11.7581872376176	1.26827621157333	9.27099880161857	1.84410849678872e-20	9.60456721908857e-19	Gucy2e	14919	guanylate cyclase 2e	protein-coding
ENSMUSG00000020181	195.061324566379	11.5634347106924	1.24733350788565	9.27052359099496	1.85234361379516e-20	9.63713958214604e-19	Nav3	260315	neuron navigator 3	protein-coding
ENSMUSG00000036270	86.58012069596	5.07386548281207	0.54736851759782	9.2695603047819	1.86914850910958e-20	9.70654781894994e-19	Edc4	234699	enhancer of mRNA decapping 4	protein-coding
ENSMUSG00000090066	129.962544790778	11.9403973595512	1.28813403039329	9.2695302490422	1.86967526083998e-20	9.70654781894994e-19	1110002E22Rik	102634333	RIKEN cDNA 1110002E22 gene	protein-coding
ENSMUSG00000044433	119.728435456033	11.821261210365	1.27531575401619	9.26928188030127	1.87403375033463e-20	9.7188029621565e-19	Camsap3	69697	calmodulin regulated spectrin-associated protein family, member 3	protein-coding
ENSMUSG00000045967	129.436512192452	11.9346224972446	1.28788047458385	9.26687121419481	1.91686263383838e-20	9.93032830916593e-19	Gpr158	241263	G protein-coupled receptor 158	protein-coding
ENSMUSG00000059049	194.560670211701	11.5596271686196	1.2475707322299	9.26570884518744	1.93785817307502e-20	1.00284160456632e-18	Frem1	329872	Fras1 related extracellular matrix protein 1	protein-coding
ENSMUSG00000024049	230.376388126717	11.8037111779489	1.27400230408438	9.26506266127373	1.94962817736508e-20	1.00703382797748e-18	Myom1	17929	myomesin 1	protein-coding
ENSMUSG00000030111	108.138601828881	9.2116208890086	0.994234671551195	9.26503686965243	1.95009942636404e-20	1.00703382797748e-18	A2m	232345	alpha-2-macroglobulin	protein-coding
ENSMUSG00000034254	48.7735048208459	4.28569031352571	0.462689055596235	9.26257118401695	1.99567488511107e-20	1.02947619073413e-18	Agpat1	55979	1-acylglycerol-3-phosphate O-acyltransferase 1	protein-coding
ENSMUSG00000061080	116.547077937048	11.7824104121949	1.27223897502391	9.26116134114937	2.02220584775412e-20	1.04205724008474e-18	Lsamp	268890	limbic system-associated membrane protein	protein-coding
ENSMUSG00000048620	109.713661374004	11.6953620405088	1.26299754839033	9.260003754888	2.04425022795699e-20	1.05118977102503e-18	Or6z3	258917	olfactory receptor family 6 subfamily Z member 3	protein-coding
ENSMUSG00000008153	116.191882686547	11.7779796936333	1.27195906759064	9.25971597179096	2.04976737141823e-20	1.05291376750412e-18	Clstn3	232370	calsyntenin 3	protein-coding
ENSMUSG00000057270	108.422700615378	11.6783916132679	1.26127453340135	9.2591987739371	2.05971969699453e-20	1.05690996477108e-18	Or9i2	258626	olfactory receptor family 9 subfamily I member 2	protein-coding
ENSMUSG00000051154	776.566859083467	-5.51172282600715	0.595300102572641	-9.25872984430501	2.06878449612139e-20	1.06044280098867e-18	Commd3	12238	COMM domain containing 3	protein-coding
ENSMUSG00000057716	122.587141605192	11.8559803754506	1.28065474644313	9.25774913838353	2.08787005604159e-20	1.06909935659098e-18	Tmem178b	434008	transmembrane protein 178B	protein-coding
ENSMUSG00000028062	1607.6027779677	-5.82032111756673	0.628728335499976	-9.25729092985496	2.09684684069007e-20	1.07256692497759e-18	Lamtor2	83409	late endosomal/lysosomal adaptor, MAPK and MTOR activator 2	protein-coding
ENSMUSG00000026447	159.969748570233	12.2391886311397	1.32214256550668	9.25708690609268	2.10085614810692e-20	1.07300424082084e-18	Pik3c2b	240752	phosphatidylinositol-4-phosphate 3-kinase catalytic subunit type 2 beta	protein-coding
ENSMUSG00000028399	206.201882411888	11.6437502998681	1.25784403773454	9.2569109925896	2.10431914018519e-20	1.07300424082084e-18	Ptprd	19266	protein tyrosine phosphatase receptor type D	protein-coding
ENSMUSG00000029213	751.450764110156	-4.93134886035626	0.532750776607061	-9.25638981094053	2.11461216529567e-20	1.07599695377414e-18	Commd8	27784	COMM domain containing 8	protein-coding
ENSMUSG00000037370	127.786020722636	11.9155538482096	1.28726748031717	9.25647080377864	2.11300934467311e-20	1.07599695377414e-18	Enpp1	18605	ectonucleotide pyrophosphatase/phosphodiesterase 1	protein-coding
ENSMUSG00000020661	540.37832377207	3.2187852261958	0.347866735261193	9.25292619249437	2.18429258050394e-20	1.10913269915046e-18	Dnmt3a	13435	DNA methyltransferase 3A	protein-coding
ENSMUSG00000036913	133.840457092492	11.9822771675469	1.29503700290189	9.25245930478995	2.19385731852797e-20	1.11282783378303e-18	Trim67	330863	tripartite motif-containing 67	protein-coding
ENSMUSG00000067562	112.648105547128	11.733294301799	1.2682501872719	9.2515612609829	2.21237136631542e-20	1.12105005327514e-18	Dmrtc1c1	71083	DMRT-like family C1c1	protein-coding
ENSMUSG00000002900	132.048108100034	10.120770027106	1.09438206588267	9.24793117743865	2.28879637927681e-20	1.15856919739771e-18	Lamb1	16777	laminin B1	protein-coding
ENSMUSG00000026458	117.120027117761	11.7893797571661	1.27489630799216	9.24732441631525	2.30182282747062e-20	1.16395188609468e-18	Ppfia4	68507	protein tyrosine phosphatase, receptor type, f polypeptide (PTPRF), interacting protein (liprin), alpha 4	protein-coding
ENSMUSG00000030750	627.437555333075	-5.35696032422743	0.579307735011867	-9.2471755518985	2.30502995314992e-20	1.1641544393547e-18	Nsmce1	67711	NSE1 homolog, SMC5-SMC6 complex component	protein-coding
ENSMUSG00000075316	107.197125476275	11.6624330856989	1.26120119476686	9.24708375958584	2.30700972255716e-20	1.1641544393547e-18	Scn9a	20274	sodium channel, voltage-gated, type IX, alpha	protein-coding
ENSMUSG00000039607	105.895316757425	11.6445589059756	1.25978229745823	9.2433104747304	2.38986303203913e-20	1.20346674113399e-18	Rbms3	207181	RNA binding motif, single stranded interacting protein	protein-coding
ENSMUSG00000017167	108.536724416253	11.6798137385382	1.26374372340557	9.24223283741667	2.4140610716387e-20	1.21439504477626e-18	Cntnap1	53321	contactin associated protein-like 1	protein-coding
ENSMUSG00000028782	134.974101058148	11.9946361541113	1.29792474829741	9.24139567401394	2.43302638314544e-20	1.2226711612408e-18	Adgrb2	230775	adhesion G protein-coupled receptor B2	protein-coding
ENSMUSG00000027547	151.607466798155	12.1628682917351	1.31619852963958	9.24090706518695	2.44416345081421e-20	1.22700032058676e-18	Sall4	99377	spalt like transcription factor 4	protein-coding
ENSMUSG00000033276	120.816825705362	11.8353638451651	1.28134596724339	9.23666530954714	2.54298996075054e-20	1.27529635712072e-18	Stk36	269209	serine/threonine kinase 36	protein-coding
ENSMUSG00000030647	1013.89640063522	-6.87593506548022	0.7446922618527	-9.23325703475656	2.62525149492555e-20	1.31262258117161e-18	Ndufc2	68197	NADH:ubiquinone oxidoreductase subunit C2	protein-coding
ENSMUSG00000074527	91.9288732947413	8.53564870330843	0.924447202783013	9.2332462877406	2.62551499944491e-20	1.31262258117161e-18	Gm14296	102639598	predicted gene 14296	protein-coding
ENSMUSG00000027075	119.112905153622	11.8147355792939	1.27968009348578	9.23256963942545	2.64215839985312e-20	1.31958722136402e-18	Slc43a1	72401	solute carrier family 43, member 1	protein-coding
ENSMUSG00000061311	107.622100539893	11.6680899246688	1.26387089486904	9.23202676162412	2.65558684839385e-20	1.32493356143712e-18	Rag1	19373	recombination activating 1	protein-coding
ENSMUSG00000049252	180.662174155824	10.5626745402985	1.14436027758275	9.23020026753306	2.70126372492192e-20	1.3463419456847e-18	Lrp1b	94217	low density lipoprotein-related protein 1B	protein-coding
ENSMUSG00000075384	109.291913193702	11.6902040399765	1.26654677501921	9.22998208242188	2.70677175852926e-20	1.34770636840999e-18	Or1j1	18328	olfactory receptor family 1 subfamily J member 1	protein-coding
ENSMUSG00000009394	105.861763148181	11.6441413549876	1.26170002781754	9.22893009293927	2.73348522147705e-20	1.35684069998726e-18	Syn2	20965	synapsin II	protein-coding
ENSMUSG00000026141	112.101088898749	11.7263992910226	1.2705982736556	9.22903763853307	2.73074236864638e-20	1.35684069998726e-18	Col19a1	12823	collagen, type XIX, alpha 1	protein-coding
ENSMUSG00000117863	126.472354314992	11.9009310348248	1.28950992287044	9.2290340878754	2.73083288150028e-20	1.35684069998726e-18	Vmn1r61	636731	vomeronasal 1 receptor 61	protein-coding
ENSMUSG00000021294	133.938842032571	11.9832998960544	1.29846882376755	9.22879292649056	2.73698748000461e-20	1.35719425040595e-18	Kif26a	668303	kinesin family member 26A	protein-coding
ENSMUSG00000061376	110.274752865924	11.7032731558914	1.2681716222791	9.2284616295536	2.74546476267471e-20	1.36001154155103e-18	Vmn1r219	171272	vomeronasal 1 receptor 219	protein-coding
ENSMUSG00000005397	146.196968961955	10.2612681815697	1.11209038362355	9.22700918259462	2.78293763377627e-20	1.37717193484279e-18	Nid1	18073	nidogen 1	protein-coding
ENSMUSG00000043932	105.413131439881	11.6380653423053	1.26147361982541	9.22576989276717	2.81531055912221e-20	1.39177624134655e-18	Klri2	320407	killer cell lectin-like receptor family I member 2	protein-coding
ENSMUSG00000091375	119.84922818696	11.8236363561311	1.28166579133137	9.22521021946673	2.83005219937601e-20	1.39764354557001e-18	Vmn2r15	211223	vomeronasal 2, receptor 15	protein-coding
ENSMUSG00000024883	105.05031511247	11.6330758148623	1.26105393292806	9.22488365573019	2.83868902613957e-20	1.40048709611115e-18	Rin1	225870	Ras and Rab interactor 1	protein-coding
ENSMUSG00000034990	132.413875461347	11.967458771779	1.2973277082711	9.2246998930807	2.84356055919093e-20	1.4014691327441e-18	Otoa	246190	otoancorin	protein-coding
ENSMUSG00000030621	149.920096788868	10.2969905905661	1.11641696183525	9.22324807179491	2.88233994084518e-20	1.41770906392734e-18	Me3	109264	malic enzyme 3, NADP(+)-dependent, mitochondrial	protein-coding
ENSMUSG00000033080	111.126267010414	11.7136448327121	1.27007381015111	9.22280637478736	2.89424144122551e-20	1.4221249990749e-18	Vsx1	114889	visual system homeobox 1	protein-coding
ENSMUSG00000030513	104.726000876583	11.6285411550393	1.26090100496166	9.2224061280631	2.90506801798677e-20	1.42600437674033e-18	Pcsk6	18553	proprotein convertase subtilisin/kexin type 6	protein-coding
ENSMUSG00000049336	149.788629402039	10.2993526931183	1.11711580589372	9.21959266781524	2.98230963580615e-20	1.4624440749374e-18	Tenm2	23964	teneurin transmembrane protein 2	protein-coding
ENSMUSG00000019767	109.47627109638	11.692811199424	1.26833753167766	9.21900590922171	2.99867275917896e-20	1.46898727462498e-18	Ccdc170	100504234	coiled-coil domain containing 170	protein-coding
ENSMUSG00000056185	911.418633655742	-3.84008525461208	0.416599560257819	-9.21768916951229	3.03571688011228e-20	1.48563830616762e-18	Snx32	225861	sorting nexin 32	protein-coding
ENSMUSG00000022416	117.972222080895	9.33095961116892	1.01250343815984	9.21573128494983	3.09163647171051e-20	1.51148398157143e-18	Cacna1i	239556	calcium channel, voltage-dependent, alpha 1I subunit	protein-coding
ENSMUSG00000046782	110.729500366782	11.7084862910263	1.2706267924623	9.21473272914135	3.1205473601454e-20	1.52408660978186e-18	Ttc6	70846	tetratricopeptide repeat domain 6	protein-coding
ENSMUSG00000030650	108.664426353692	11.6820892763571	1.26805596921441	9.21259751933065	3.18326726421754e-20	1.55315984019922e-18	Tmc5	74424	transmembrane channel-like gene family 5	protein-coding
ENSMUSG00000075706	691.417443053285	-4.23659907154854	0.459966660359781	-9.21066554744364	3.24109028497154e-20	1.57820657570011e-18	Gpx4	625249	glutathione peroxidase 4	protein-coding
ENSMUSG00000020627	148.11741659883	12.1284669778294	1.3170912133318	9.20852470585426	3.30637802908205e-20	1.60734676736799e-18	Klhl29	208439	kelch-like 29	protein-coding
ENSMUSG00000029862	108.519521538203	11.6802954987642	1.26842722676355	9.20848689803594	3.30754263364243e-20	1.60734676736799e-18	Clcn1	12723	chloride channel, voltage-sensitive 1	protein-coding
ENSMUSG00000046186	108.720528030244	11.682111581333	1.26887887418554	9.20664045954067	3.36491522030573e-20	1.63196710759494e-18	Cd109	235505	CD109 antigen	protein-coding
ENSMUSG00000091345	126.056010056852	11.895581164577	1.29210539421967	9.20635516095887	3.37386734441318e-20	1.63467905347589e-18	Col6a5	665033	collagen, type VI, alpha 5	protein-coding
ENSMUSG00000079022	216.828928840105	12.6781018101593	1.37732301041346	9.20488637327965	3.42032905445183e-20	1.65554136172944e-18	Col22a1	69700	collagen, type XXII, alpha 1	protein-coding
ENSMUSG00000030450	122.72064417177	11.8570164811288	1.28847412850153	9.20237063270976	3.50138268101644e-20	1.69308907075591e-18	Oca2	18431	oculocutaneous albinism II	protein-coding
ENSMUSG00000029816	109.543932603554	11.6939576858172	1.27085722298069	9.20162979314856	3.52561136615948e-20	1.70311186600623e-18	Gpnmb	93695	glycoprotein (transmembrane) nmb	protein-coding
ENSMUSG00000021301	131.345803960711	9.47480300332786	1.02993750734256	9.1993960175066	3.59967334574648e-20	1.73544211995875e-18	Hecw1	94253	HECT, C2 and WW domain containing E3 ubiquitin protein ligase 1	protein-coding
ENSMUSG00000067010	136.308728705192	12.0082715912747	1.3055249675798	9.19804055033574	3.64536218476878e-20	1.75399251709275e-18	Vmn2r10	22307	vomeronasal 2, receptor 10	protein-coding
ENSMUSG00000043747	112.638523745986	11.7337929494498	1.2758313123448	9.19697834338671	3.68156631458642e-20	1.76791503823353e-18	Grep1	320309	glycine rich extracellular protein 1	protein-coding
ENSMUSG00000021257	99.4676356143728	7.40866055730895	0.805892087017952	9.19311738712222	3.81618209753053e-20	1.82714742258241e-18	Angel1	68737	angel homolog 1	protein-coding
ENSMUSG00000009097	107.136530757324	11.6609522143665	1.268469762713	9.1929288006252	3.82288054193866e-20	1.8285548078919e-18	Tbx1	21380	T-box 1	protein-coding
ENSMUSG00000024827	78.7358027330788	8.7630008700515	0.954207417043919	9.18353883393486	4.1715200203654e-20	1.99335551464317e-18	Gldc	104174	glycine decarboxylase	protein-coding
ENSMUSG00000030223	137.836705845117	12.0244102882435	1.3094654647595	9.18268607446775	4.20469706144552e-20	2.00723737540743e-18	Ptpro	19277	protein tyrosine phosphatase receptor type O	protein-coding
ENSMUSG00000029055	133.706346374821	9.50493041474265	1.0351965518779	9.18176398240526	4.24086507095164e-20	2.02053752572422e-18	Plch2	269615	phospholipase C, eta 2	protein-coding
ENSMUSG00000030268	131.171372491711	11.953168415654	1.30215634080129	9.17951865004051	4.3302269399959e-20	2.06109480915949e-18	Bcat1	12035	branched chain aminotransferase 1, cytosolic	protein-coding
ENSMUSG00000054717	854.526562323032	-11.9612623736946	1.30318116463395	-9.17851078445757	4.37094180469188e-20	2.07673056919628e-18	Hmgb2	97165	high mobility group box 2	protein-coding
ENSMUSG00000051877	103.864806082146	11.6163262948524	1.26577156977221	9.17726908413888	4.42162354512197e-20	2.09843782782886e-18	Vmn2r72	244114	vomeronasal 2, receptor 72	protein-coding
ENSMUSG00000025650	441.608101953972	12.7428319287783	1.38860974646433	9.17668334189935	4.44573266143577e-20	2.1078232486895e-18	Col7a1	12836	collagen, type VII, alpha 1	protein-coding
ENSMUSG00000049119	125.050703860879	11.8839752619833	1.2950814770824	9.17623753584664	4.46416905868738e-20	2.11450344556814e-18	Fam110b	242297	family with sequence similarity 110, member B	protein-coding
ENSMUSG00000059921	147.368044975027	10.2750618995229	1.12007575931501	9.17354189131526	4.57726906025087e-20	2.16596550034926e-18	Unc5c	22253	unc-5 netrin receptor C	protein-coding
ENSMUSG00000058488	108.555035871678	11.6800816170283	1.2732523737667	9.1734222198815	4.58235519774837e-20	2.16626500091807e-18	Kl	16591	klotho	protein-coding
ENSMUSG00000038156	148.151623345566	12.1294865570802	1.32245037248791	9.17197863104773	4.64415087640307e-20	2.19334679012259e-18	Spon1	233744	spondin 1, (f-spondin) extracellular matrix protein	protein-coding
ENSMUSG00000054672	122.156880085221	11.8500395678274	1.29238937596467	9.16909391875982	4.77011494588841e-20	2.24847133277851e-18	Scart2	244234	scavenger receptor family member expressed on T cells 2	protein-coding
ENSMUSG00000010461	111.072126058094	11.713030470454	1.27768088160232	9.1674146800763	4.84498974268934e-20	2.28155397902346e-18	Eya4	14051	EYA transcriptional coactivator and phosphatase 4	protein-coding
ENSMUSG00000034880	281.669080906423	-6.50065788648436	0.709183601656036	-9.16639622137973	4.89096607399239e-20	2.29875405477643e-18	Mrpl34	94065	mitochondrial ribosomal protein L34	protein-coding
ENSMUSG00000051375	153.609489031537	10.3325950720715	1.12726397848077	9.1660828956824	4.90519710641109e-20	2.30321730927961e-18	Pcdh1	75599	protocadherin 1	protein-coding
ENSMUSG00000024901	79.1340429421864	8.8417202710795	0.965002520469988	9.1623804948958	5.07648883039623e-20	2.38134811142357e-18	Peli3	240518	pellino 3	protein-coding
ENSMUSG00000049015	118.78192083649	11.8108946226984	1.28924636172537	9.1610843150972	5.13784325593869e-20	2.40780717904757e-18	Or5b113	258686	olfactory receptor family 5 subfamily B member 113	protein-coding
ENSMUSG00000030042	1855.240323515	-5.76278780457547	0.629083189920537	-9.16061324942319	5.16032218330334e-20	2.41601417330887e-18	Pole4	66979	polymerase (DNA-directed), epsilon 4 (p12 subunit)	protein-coding
ENSMUSG00000069299	107.00726480263	11.6593512971362	1.27309258766384	9.15829014332056	5.27260901402886e-20	2.46384308825585e-18	Vmn1r188	252912	vomeronasal 1 receptor 188	protein-coding
ENSMUSG00000025207	121.558336346247	11.8439416785672	1.29340336109062	9.15719104717663	5.32657189538264e-20	2.48667072793559e-18	Sema4g	26456	sema domain, immunoglobulin domain (Ig), transmembrane domain (TM) and short cytoplasmic domain, (semaphorin) 4G	protein-coding
ENSMUSG00000043631	107.174419827257	11.6624511050752	1.27395439782635	9.15452792107314	5.45959917235975e-20	2.543890821259e-18	Ecm2	407800	extracellular matrix protein 2, female organ and adipocyte specific	protein-coding
ENSMUSG00000022883	99.7274924189376	11.5579343187225	1.26267814003584	9.15350789108808	5.51141647950377e-20	2.5655775564159e-18	Robo1	19876	roundabout guidance receptor 1	protein-coding
ENSMUSG00000059901	99.8984405741061	9.09142986310089	0.99343755828992	9.15148595624939	5.61557141252494e-20	2.61156282373113e-18	Adamts14	237360	ADAM metallopeptidase with thrombospondin type 1 motif 14	protein-coding
ENSMUSG00000032330	2191.71836790639	-7.62314377584451	0.833040674145781	-9.15098627526376	5.64160961360378e-20	2.62116618580474e-18	Cox7a2	12866	cytochrome c oxidase subunit 7A2	protein-coding
ENSMUSG00000047146	225.250336895979	11.7715517521423	1.28644493307186	9.15045133259873	5.66961756570382e-20	2.63166551988227e-18	Tet1	52463	tet methylcytosine dioxygenase 1	protein-coding
ENSMUSG00000067613	569.212397618478	-8.51110657129938	0.930221664088184	-9.14954671545098	5.71729359742951e-20	2.65126546279274e-18	Krt83	100126226	keratin 83	protein-coding
ENSMUSG00000054263	203.085933323078	11.6220809289759	1.2702731610568	9.14927693135466	5.73158858730917e-20	2.65536311266338e-18	Lifr	16880	LIF receptor alpha	protein-coding
ENSMUSG00000024112	130.743072497867	10.102569077713	1.10454330063709	9.14637667159443	5.887513131047e-20	2.72241517357207e-18	Cacna1h	58226	calcium channel, voltage-dependent, T type, alpha 1H subunit	protein-coding
ENSMUSG00000020225	1013.59498497943	-5.18606824900261	0.567145103710977	-9.1441647209309	6.00924417813126e-20	2.77447459506387e-18	Tmbim4	68212	transmembrane BAX inhibitor motif containing 4	protein-coding
ENSMUSG00000075592	112.9923941045	11.7386264336145	1.28373437827852	9.14412407444908	6.01150421049917e-20	2.77447459506387e-18	Nynrin	277154	NYN domain and retroviral integrase containing	protein-coding
ENSMUSG00000020734	126.860729278413	11.9057273377867	1.30210744408816	9.14342928599418	6.0502661303963e-20	2.7897174968069e-18	Grin2c	14813	glutamate receptor, ionotropic, NMDA2C (epsilon 3)	protein-coding
ENSMUSG00000026258	99.8264316477035	11.5596831321613	1.26430247101159	9.14313101271738	6.06698235351559e-20	2.79477610404134e-18	Snorc	73234	secondary ossification center associated regulator of chondrocyte maturation	protein-coding
ENSMUSG00000029122	206.863005987335	11.6486399368192	1.27429076248977	9.14127315343596	6.17213549950249e-20	2.84052536777009e-18	Evc	59056	EvC ciliary complex subunit 1	protein-coding
ENSMUSG00000027229	98.0969752706065	11.5342461044326	1.26183748889954	9.14083327361885	6.19729487258451e-20	2.8494084033731e-18	Terb2	74401	telomere repeat binding bouquet formation protein 2	protein-coding
ENSMUSG00000048540	104.073374918193	11.6197876565251	1.27124740168706	9.1404612832283	6.21865033145961e-20	2.85652734064072e-18	Nhlh2	18072	nescient helix loop helix 2	protein-coding
ENSMUSG00000030994	138.988183015664	12.0368355217802	1.31715330628549	9.13852280090716	6.33111863029429e-20	2.90544590349685e-18	D7Ertd443e	71007	DNA segment, Chr 7, ERATO Doi 443, expressed	protein-coding
ENSMUSG00000004535	1039.54379587369	-2.37650753690776	0.260080347948786	-9.13758980888373	6.38596403239248e-20	2.92785316075148e-18	Tax1bp1	52440	Tax1 (human T cell leukemia virus type I) binding protein 1	protein-coding
ENSMUSG00000055523	96.9344523716675	8.35299271164039	0.914170175184376	9.13724045958479	6.40662095003944e-20	2.93455815550535e-18	Gucy2g	73707	guanylate cyclase 2g	protein-coding
ENSMUSG00000025981	666.846917626672	-4.4150728356806	0.483238636319772	-9.13642350558871	6.45518536051424e-20	2.95402156032187e-18	Coq10b	67876	coenzyme Q10B	protein-coding
ENSMUSG00000024539	899.680709825912	-4.19847239601384	0.459610939959149	-9.13483999398927	6.55035683897055e-20	2.99030331480832e-18	Ptpn2	19255	protein tyrosine phosphatase, non-receptor type 2	protein-coding
ENSMUSG00000032131	111.249971461236	11.7160839339272	1.28257725755721	9.13479781813815	6.55291054288349e-20	2.99030331480832e-18	Abcg4	192663	ATP binding cassette subfamily G member 4	protein-coding
ENSMUSG00000064326	385.85712581519	-4.26872786411001	0.467363012399142	-9.13364504862526	6.62309183586516e-20	3.01949674185249e-18	Siva1	30954	SIVA1, apoptosis-inducing factor	protein-coding
ENSMUSG00000028024	128.753401926425	11.9270825339524	1.30589205166075	9.13328365754606	6.64524611852931e-20	3.02676027561665e-18	Enpep	13809	glutamyl aminopeptidase	protein-coding
ENSMUSG00000032021	102.284589981228	11.5950073797599	1.26974121379569	9.13178784289319	6.73772539226553e-20	3.06601170913711e-18	Crtam	54698	cytotoxic and regulatory T cell molecule	protein-coding
ENSMUSG00000039813	109.740305776735	11.6963256135727	1.2808797028309	9.13147861405131	6.75700165518152e-20	3.07190977118042e-18	Tbc1d2	381605	TBC1 domain family, member 2	protein-coding
ENSMUSG00000005124	111.751396419215	11.7221757774141	1.28391810461801	9.130002712207	6.84975786741331e-20	3.11117153557722e-18	Ccn4	22402	cellular communication network factor 4	protein-coding
ENSMUSG00000091407	107.68920775838	11.6689011269952	1.27818923907446	9.12924375380022	6.89794509471924e-20	3.1301356262371e-18	Vmn2r117	619788	vomeronasal 2, receptor 117	protein-coding
ENSMUSG00000029868	125.980429614597	11.8955230156216	1.30332750863295	9.12704054570198	7.03973580924451e-20	3.19149998546784e-18	Trpv6	64177	transient receptor potential cation channel, subfamily V, member 6	protein-coding
ENSMUSG00000030555	57.5933532995467	7.95494754194065	0.871651590230898	9.12629269664203	7.08851659521005e-20	3.21062280981372e-18	Ttc23	67009	tetratricopeptide repeat domain 23	protein-coding
ENSMUSG00000004317	160.080727000059	7.38120149165647	0.80885649334476	9.12547720440982	7.14209045935641e-20	3.22985251192895e-18	Clcn5	12728	chloride channel, voltage-sensitive 5	protein-coding
ENSMUSG00000033938	1936.886748249	-5.98054918430291	0.6553707306264	-9.12544443140866	7.14425183027146e-20	3.22985251192895e-18	Ndufb7	66916	NADH:ubiquinone oxidoreductase subunit B7	protein-coding
ENSMUSG00000052372	107.890155517518	11.6720713608933	1.27911707327349	9.12510012161934	7.16699808209571e-20	3.23712740671816e-18	Il1rapl1	331461	interleukin 1 receptor accessory protein-like 1	protein-coding
ENSMUSG00000000126	79.8772281551755	7.08193838846921	0.776249895393061	9.12327129510685	7.28902163227646e-20	3.28918791560379e-18	Wnt9a	216795	wingless-type MMTV integration site family, member 9A	protein-coding
ENSMUSG00000054526	100.872994073387	11.574046280983	1.26869798107825	9.12277504465359	7.32248532120139e-20	3.30122612094385e-18	Or9q1	258097	olfactory receptor family 9 subfamily Q member 1	protein-coding
ENSMUSG00000032115	114.154984173785	6.14005672208464	0.673054469583803	9.12267431472741	7.32929636518112e-20	3.301237237817e-18	Hyou1	12282	hypoxia up-regulated 1	protein-coding
ENSMUSG00000039126	323.532849176729	7.80520058708852	0.855698724197315	9.1214353444434	7.41358560598857e-20	3.33303023847795e-18	Prune2	353211	prune homolog 2	protein-coding
ENSMUSG00000039115	147.187685339707	12.1194129720327	1.32869210189064	9.12131031319266	7.42214473002433e-20	3.33379714120068e-18	Itga9	104099	integrin alpha 9	protein-coding
ENSMUSG00000026785	84.1646716268675	7.42931844002354	0.81452683327874	9.12102356421835	7.44181128600351e-20	3.33954714029189e-18	Pkn3	263803	protein kinase N3	protein-coding
ENSMUSG00000030276	104.159960902383	11.6201835915231	1.27402428641972	9.12084935537477	7.45378446674426e-20	3.3418372846523e-18	Ttll3	101100	tubulin tyrosine ligase-like family, member 3	protein-coding
ENSMUSG00000058070	115.790108827731	11.7740501535796	1.29093655729653	9.1205490208107	7.47447085194554e-20	3.34802610122367e-18	Eml1	68519	echinoderm microtubule associated protein like 1	protein-coding
ENSMUSG00000034690	102.73533999547	11.6009221997126	1.27201772302541	9.12009478305115	7.50586560873561e-20	3.3589956995119e-18	Nlrp4c	83564	NLR family, pyrin domain containing 4C	protein-coding
ENSMUSG00000060445	108.290919647766	11.6770732483287	1.280404899396	9.11982862127214	7.52432196939075e-20	3.36416031434755e-18	Sycp2	320558	synaptonemal complex protein 2	protein-coding
ENSMUSG00000032818	111.231817587521	11.7161087534755	1.28483240259424	9.1187836871324	7.59721519718004e-20	3.3921073892317e-18	Loxhd1	240411	lipoxygenase homology domains 1	protein-coding
ENSMUSG00000073530	144.182434319651	12.0892754121423	1.32576263964418	9.11873290937428	7.60077511411768e-20	3.3921073892317e-18	Pappa2	23850	pappalysin 2	protein-coding
ENSMUSG00000022012	111.03857244885	11.712649675837	1.2847147223025	9.11692648376075	7.72849795115547e-20	3.44594668042125e-18	Enox1	239188	ecto-NOX disulfide-thiol exchanger 1	protein-coding
ENSMUSG00000024749	108.39983738465	11.6781656207593	1.28123536363775	9.11476997294393	7.88375366239021e-20	3.51195235262795e-18	Tmc1	13409	transmembrane channel-like gene family 1	protein-coding
ENSMUSG00000034574	151.538598256961	5.93443458662732	0.651115544146403	9.11425727734272	7.92111584806734e-20	3.52536761600399e-18	Daam1	208846	dishevelled associated activator of morphogenesis 1	protein-coding
ENSMUSG00000022376	84.042529543298	8.85464784350022	0.971571433894063	9.11373835685015	7.95910986590201e-20	3.53903930006219e-18	Adcy8	11514	adenylate cyclase 8	protein-coding
ENSMUSG00000026211	132.754838286598	11.9706768619075	1.31357386073989	9.11305958476123	8.00907981552234e-20	3.55800627969027e-18	Obsl1	98733	obscurin-like 1	protein-coding
ENSMUSG00000091624	111.901033402371	11.7248263014533	1.28663107787296	9.11281135913227	8.02743105479864e-20	3.55965709809189e-18	Vmn2r9	435864	vomeronasal 2, receptor 9	protein-coding
ENSMUSG00000020032	97.6590339408219	11.5278546907485	1.26511911542023	9.11207059496474	8.08244293337505e-20	3.58078721761411e-18	Nuak1	77976	NUAK family, SNF1-like kinase, 1	protein-coding
ENSMUSG00000058897	223.171461504229	11.7573466370754	1.29032555957457	9.11192260730842	8.09347761447781e-20	3.58241327166764e-18	Col25a1	77018	collagen, type XXV, alpha 1	protein-coding
ENSMUSG00000050730	116.214985042542	11.7781143991644	1.29274432728075	9.110938760752	8.16721750642708e-20	3.61176632363769e-18	Arhgap42	71544	Rho GTPase activating protein 42	protein-coding
ENSMUSG00000025321	98.8300714206279	11.5446081484094	1.26748152051831	9.10830490348177	8.36791096400579e-20	3.6971573918625e-18	Itgb8	320910	integrin beta 8	protein-coding
ENSMUSG00000091076	109.855339306178	11.6968944796952	1.28439256906886	9.10694655308932	8.47331117321161e-20	3.7403286934744e-18	Vmn2r115	638102	vomeronasal 2, receptor 115	protein-coding
ENSMUSG00000069441	99.1106959574428	11.5492252008727	1.26825782161976	9.1063701748928	8.51843033905671e-20	3.75683629957764e-18	Dsg1a	13510	desmoglein 1 alpha	protein-coding
ENSMUSG00000027855	99.6988872919746	11.5575483419202	1.26920344001173	9.10614325297873	8.53625897100509e-20	3.76128910909912e-18	Sycp1	20957	synaptonemal complex protein 1	protein-coding
ENSMUSG00000036040	106.65868090047	11.6555660101089	1.28030229164885	9.10376095249987	8.7256701280539e-20	3.84126898985685e-18	Adamtsl2	77794	ADAMTS-like 2	protein-coding
ENSMUSG00000022032	108.253584866519	11.6760035256226	1.28258568446771	9.10348810767237	8.74762675326551e-20	3.84745301458048e-18	Scara5	71145	scavenger receptor class A, member 5	protein-coding
ENSMUSG00000048445	103.397705336712	11.6095747592012	1.27561768489167	9.10113970408544	8.93888141894465e-20	3.92802065604844e-18	Ccdc57	71276	coiled-coil domain containing 57	protein-coding
ENSMUSG00000005338	125.639390751194	11.8916136284558	1.30665904164846	9.10077782299929	8.96871832643117e-20	3.93757493672603e-18	Cadm3	94332	cell adhesion molecule 3	protein-coding
ENSMUSG00000020357	145.267717536004	10.2435501828896	1.12572053309296	9.09954991648331	9.07069408446276e-20	3.97875485787819e-18	Flt4	14257	FMS-like tyrosine kinase 4	protein-coding
ENSMUSG00000038456	210.692138248599	11.6749542307925	1.28308986672659	9.09909316061987	9.10891866356959e-20	3.99192205756165e-18	Dennd2a	209773	DENN domain containing 2A	protein-coding
ENSMUSG00000003341	101.833682385277	11.5886832178917	1.27363575166173	9.09889911834818	9.12520564354346e-20	3.99546020279182e-18	Atp8b3	67331	ATPase, class I, type 8B, member 3	protein-coding
ENSMUSG00000027318	131.301394128989	10.1032056316731	1.1105750006128	9.09727449843394	9.26270257544227e-20	4.04837526309424e-18	Adam33	110751	a disintegrin and metallopeptidase domain 33	protein-coding
ENSMUSG00000040260	195.786980031854	11.5690563300265	1.27170432803823	9.0972847028627	9.26183258323022e-20	4.04837526309424e-18	Daam2	76441	dishevelled associated activator of morphogenesis 2	protein-coding
ENSMUSG00000018171	362.454234663353	-3.38675856350594	0.372365754330822	-9.09524714374521	9.43715915408734e-20	4.11961123575589e-18	Vmp1	75909	vacuole membrane protein 1	protein-coding
ENSMUSG00000031878	634.123738027919	-4.84970989287163	0.533217337090302	-9.09518418762576	9.44262828218279e-20	4.11961123575589e-18	Nae1	234664	NEDD8 activating enzyme E1 subunit 1	protein-coding
ENSMUSG00000047502	179.904102755278	12.409190397254	1.36459158759801	9.09370284122659	9.57222376946278e-20	4.17240882854406e-18	Mroh7	381538	maestro heat-like repeat family member 7	protein-coding
ENSMUSG00000041380	102.521822677142	11.597395723565	1.27544049613896	9.09285518114947	9.64717036416088e-20	4.20131246521581e-18	Htr2c	15560	5-hydroxytryptamine (serotonin) receptor 2C	protein-coding
ENSMUSG00000047747	194.544080355241	11.5594456973365	1.27128746525151	9.09270799350607	9.66024305078416e-20	4.20324260469943e-18	Rnf150	330812	ring finger protein 150	protein-coding
ENSMUSG00000039908	109.960889883285	11.6993249187648	1.28670309525158	9.09248214443542	9.68033621774126e-20	4.20822122709583e-18	Slc26a11	268512	solute carrier family 26, member 11	protein-coding
ENSMUSG00000036928	120.769255985481	11.8334957287913	1.30149639702531	9.09222319465334	9.70342509676517e-20	4.21449208778698e-18	Stag3	50878	STAG3 cohesin complex component	protein-coding
ENSMUSG00000044581	137.312215255289	10.1687022045379	1.11884414316553	9.08857794595748	1.00342830150019e-19	4.3543059524065e-18	Spata31h1	102635990	SPATA31 subfamily H member 1	protein-coding
ENSMUSG00000026414	108.511503754316	11.6801212907388	1.28551491432154	9.08594770905728	1.02799151652761e-19	4.45295167600049e-18	Tnnt2	21956	troponin T2, cardiac	protein-coding
ENSMUSG00000037492	104.894008048068	11.6304039029101	1.28008093755324	9.08567853931221	1.03053850716688e-19	4.4600129609549e-18	Zmat4	320158	zinc finger, matrin type 4	protein-coding
ENSMUSG00000032313	80.0069852851943	8.78631354313014	0.967102695674017	9.08519186476527	1.0351594564339e-19	4.47602948962017e-18	Tmem266	244886	transmembrane protein 266	protein-coding
ENSMUSG00000052942	165.333283049679	11.3250426440729	1.24660880932315	9.084680422098	1.04003764595108e-19	4.49312888874693e-18	Glis3	226075	GLIS family zinc finger 3	protein-coding
ENSMUSG00000015451	139.979536027555	12.047787257784	1.32627143106873	9.08395293418607	1.04701566143436e-19	4.51525503993568e-18	C4a	625018	complement C4A (Rodgers blood group)	protein-coding
ENSMUSG00000026976	112.176227442298	9.24375196187271	1.01758246191773	9.08403230972751	1.0462520533063e-19	4.51525503993568e-18	Pax8	18510	paired box 8	protein-coding
ENSMUSG00000002580	947.627777496544	-7.67712061245228	0.845196155261161	-9.08324128625512	1.05388650531988e-19	4.54039697517991e-18	Mien1	103742	migration and invasion enhancer 1	protein-coding
ENSMUSG00000032036	101.194793296354	11.5790866919628	1.27480022598834	9.08305980490836	1.05564579688118e-19	4.54039697517991e-18	Kirrel3	67703	kirre like nephrin family adhesion molecule 3	protein-coding
ENSMUSG00000037995	119.646856687028	11.8199962710115	1.30141756368605	9.0824010685189	1.06205605125617e-19	4.56393256301733e-18	Igsf9	93842	immunoglobulin superfamily, member 9	protein-coding
ENSMUSG00000090841	2773.07887146127	-10.4242698896925	1.14779347721889	-9.08200830253062	1.06589640187336e-19	4.57639280398321e-18	Myl6	17904	myosin, light polypeptide 6, alkali, smooth muscle and non-muscle	protein-coding
ENSMUSG00000028600	110.788531068479	11.7103635287357	1.28952173604687	9.08116800313481	1.07415875224284e-19	4.6078000443433e-18	Podn	242608	podocan	protein-coding
ENSMUSG00000054498	122.565918429872	11.8558573318634	1.30566177558042	9.08034343472524	1.0823279469675e-19	4.63875268548317e-18	Or6f1	258614	olfactory receptor family 6 subfamily F member 1	protein-coding
ENSMUSG00000016128	83.1583810663537	8.9196001045151	0.982452819541455	9.07890936551863	1.09668211868708e-19	4.69613570981803e-18	Stard13	243362	StAR related lipid transfer domain containing 13	protein-coding
ENSMUSG00000015653	120.17449341851	11.8277128209263	1.3029611627613	9.07756359818156	1.11032348898292e-19	4.74619385954077e-18	Steap2	74051	six transmembrane epithelial antigen of prostate 2	protein-coding
ENSMUSG00000037593	96.4967848482031	11.510132140134	1.26824668236916	9.07562566505784	1.13026243890169e-19	4.82294880178709e-18	Rskr	216976	ribosomal protein S6 kinase related	protein-coding
ENSMUSG00000031131	96.0048601478084	11.5033101843208	1.26751551202763	9.07547882070421	1.13178762915532e-19	4.82522429625422e-18	Vgll1	170828	vestigial like family member 1	protein-coding
ENSMUSG00000017740	122.177251113684	11.8509296239096	1.30599381376327	9.07426168410454	1.14450789474655e-19	4.87518270927723e-18	Slc12a5	57138	solute carrier family 12, member 5	protein-coding
ENSMUSG00000090266	780.88296590965	-4.14074217774212	0.456349554143461	-9.07361942209855	1.15127700248652e-19	4.89972614050365e-18	Mettl23	74319	methyltransferase like 23	protein-coding
ENSMUSG00000029646	94.280748959969	11.4769325766397	1.26501387112565	9.07257448997551	1.16237469113102e-19	4.94263259178922e-18	Cdx2	12591	caudal type homeobox 2	protein-coding
ENSMUSG00000009621	162.752925549683	11.3020679822831	1.24579287714366	9.07218863555898	1.16649932463572e-19	4.95583927047204e-18	Vav2	22325	vav 2 oncogene	protein-coding
ENSMUSG00000018849	95.4885669323344	11.4952333141268	1.26713108240418	9.07185805300935	1.17004462585275e-19	4.96656377178073e-18	Wwc1	211652	WW, C2 and coiled-coil domain containing 1	protein-coding
ENSMUSG00000049133	216.440053471557	11.7132230232233	1.29118559003941	9.07168041030086	1.17195413462813e-19	4.97033207314605e-18	Flg2	229574	filaggrin family member 2	protein-coding
ENSMUSG00000022240	95.4393744622949	11.4945464990034	1.26714601218286	9.07120914913525	1.1770347283231e-19	4.98753086753284e-18	Ctnnd2	18163	catenin delta 2	protein-coding
ENSMUSG00000068740	93.6271720059148	11.4667394830562	1.26454296121805	9.06789238066773	1.21341323327953e-19	5.13273797677242e-18	Celsr2	53883	cadherin, EGF LAG seven-pass G-type receptor 2	protein-coding
ENSMUSG00000033581	169.135531782945	11.3573884989413	1.25252005268825	9.06763007471638	1.21633718228758e-19	5.14063616267415e-18	Igf2bp2	319765	insulin-like growth factor 2 mRNA binding protein 2	protein-coding
ENSMUSG00000025081	102.31915331904	11.5943803388092	1.27871139521745	9.0672378319093	1.22072254553458e-19	5.15469168641752e-18	Tdrd1	83561	tudor domain containing 1	protein-coding
ENSMUSG00000022039	70.264672401625	6.3229543411279	0.697355618405627	9.06704438057608	1.22289112496876e-19	5.15937023192587e-18	Adam2	11495	a disintegrin and metallopeptidase domain 2	protein-coding
ENSMUSG00000038115	102.703665566901	11.6004735063435	1.27944334106901	9.06681299122715	1.22548998838984e-19	5.16585446145785e-18	Ano2	243634	anoctamin 2	protein-coding
ENSMUSG00000004285	2102.83794401196	-6.1360205416648	0.676807599900137	-9.06612239958618	1.2332789082558e-19	5.19418636295267e-18	Atp6v1f	66144	ATPase, H+ transporting, lysosomal V1 subunit F	protein-coding
ENSMUSG00000015247	460.897358626046	-4.77263444742253	0.526518534731158	-9.06451365450876	1.25161356578144e-19	5.26684618576455e-18	Nipsnap3b	66536	nipsnap homolog 3B	protein-coding
ENSMUSG00000053519	102.922370492777	11.6037206745733	1.28028695775561	9.06337489754252	1.26475439564759e-19	5.31754343788047e-18	Kcnip1	70357	Kv channel-interacting protein 1	protein-coding
ENSMUSG00000102439	144.718164873172	12.0957130219924	1.33466401157746	9.06274007320864	1.27213912544418e-19	5.33936218785438e-18	Flg	14246	filaggrin	protein-coding
ENSMUSG00000025082	105.771950280676	11.6433002401367	1.28483374381606	9.062106514696	1.27955161141948e-19	5.36584380495694e-18	Vwa2	240675	von Willebrand factor A domain containing 2	protein-coding
ENSMUSG00000021318	95.2069988813685	9.03261991088885	0.996859444392646	9.06107672621001	1.29169106868204e-19	5.4074278860618e-18	Gli3	14634	GLI-Kruppel family member GLI3	protein-coding
ENSMUSG00000075318	102.813849462869	11.6026135911656	1.28058466649123	9.06040334135536	1.29969060598749e-19	5.4362381365659e-18	Scn2a	110876	sodium channel, voltage-gated, type II, alpha	protein-coding
ENSMUSG00000022652	112.045839369055	11.7253008398116	1.29432007577853	9.05904270453258	1.31600412064715e-19	5.4883945091532e-18	Morc1	17450	microrchidia 1	protein-coding
ENSMUSG00000023930	102.22838945587	11.593178507783	1.2797088232515	9.05923151981315	1.31372826331029e-19	5.4883945091532e-18	Crisp2	22024	cysteine-rich secretory protein 2	protein-coding
ENSMUSG00000030352	96.4458707791989	11.5098765921839	1.27054782818147	9.05898726272897	1.31667311998803e-19	5.4883945091532e-18	Tspan9	109246	tetraspanin 9	protein-coding
ENSMUSG00000075081	115.364340350159	11.7687004133822	1.29911378579829	9.05902203643418	1.31625347700822e-19	5.4883945091532e-18	Or4a74	258968	olfactory receptor family 4 subfamily A member 74	protein-coding
ENSMUSG00000063683	106.186789254465	11.6491991261755	1.28598331571665	9.05859273896078	1.32144343292803e-19	5.50356299612875e-18	Glyat	107146	glycine-N-acyltransferase	protein-coding
ENSMUSG00000045467	114.551013133773	11.7585502799976	1.29813678324953	9.05802102807945	1.32838649468427e-19	5.52774688057453e-18	Ttll13	269954	tubulin tyrosine ligase-like family, member 13	protein-coding
ENSMUSG00000028487	95.4500648408102	11.4947169886275	1.26902857768739	9.05788663134354	1.33002388310639e-19	5.52983006783847e-18	Bnc2	242509	basonuclin zinc finger protein 2	protein-coding
ENSMUSG00000027546	135.301718215503	11.9986687474673	1.32484176226626	9.05668064610413	1.34480623053704e-19	5.58651572027962e-18	Atp9a	11981	ATPase, class II, type 9A	protein-coding
ENSMUSG00000042250	110.627117940087	11.7075992445773	1.29288140412254	9.05543169485297	1.36028637496783e-19	5.646000913849e-18	Pglyrp4	384997	peptidoglycan recognition protein 4	protein-coding
ENSMUSG00000020849	723.89793260654	-3.94078865253396	0.435244353304954	-9.05419822821422	1.37574739724906e-19	5.70530538270933e-18	Ywhae	22627	tyrosine 3-monooxygenase/tryptophan 5-monooxygenase activation protein, epsilon polypeptide	protein-coding
ENSMUSG00000040310	117.293754176723	9.9482690440628	1.09877769028869	9.05394160437408	1.37898583386877e-19	5.70991178105786e-18	Alx4	11695	aristaless-like homeobox 4	protein-coding
ENSMUSG00000045629	114.053031373724	11.7521093621747	1.29801278463378	9.05392419959138	1.37920574421687e-19	5.70991178105786e-18	Sh3tc2	225608	SH3 domain and tetratricopeptide repeats 2	protein-coding
ENSMUSG00000090655	147.048603964009	12.1179154360793	1.33849996198867	9.05335508420571	1.38641567279733e-19	5.73488013632875e-18	Vmn2r120	224916	vomeronasal 2, receptor 120	protein-coding
ENSMUSG00000068452	113.272621934338	11.7424349117602	1.29717257453125	9.05233053975378	1.39948928080805e-19	5.78404044731586e-18	Duox2	214593	dual oxidase 2	protein-coding
ENSMUSG00000090581	142.079488541876	12.0688145671691	1.33324572867142	9.05220568694085	1.40109075846207e-19	5.7857436286407e-18	Vmn2r6	667069	vomeronasal 2, receptor 6	protein-coding
ENSMUSG00000020477	1392.32233344218	-6.32848391870203	0.699120598668477	-9.05206330746807	1.40291925956646e-19	5.78838060912725e-18	Mrps24	64660	mitochondrial ribosomal protein S24	protein-coding
ENSMUSG00000048814	92.8546227687052	11.4547832186587	1.26545525616955	9.05190694243239	1.40493008663171e-19	5.79176475120336e-18	Lonrf2	381338	LON peptidase N-terminal domain and ring finger 2	protein-coding
ENSMUSG00000015355	998.065571090857	-4.97088429848348	0.549254863680956	-9.05023264640747	1.42664057432636e-19	5.8613961772049e-18	Cd48	12506	CD48 antigen	protein-coding
ENSMUSG00000032383	1664.58553464186	-5.21803992879929	0.576561053555269	-9.05028165989205	1.42600033400435e-19	5.8613961772049e-18	Ppib	19035	peptidylprolyl isomerase B	protein-coding
ENSMUSG00000068373	159.537466812385	10.38169941022	1.14720497781213	9.04955924269025	1.43546574892406e-19	5.89267775159587e-18	D430041D05Rik	241589	RIKEN cDNA D430041D05 gene	protein-coding
ENSMUSG00000026971	98.1154443077411	11.5348765704144	1.27483370160973	9.04814216618949	1.45421358981218e-19	5.964605402733e-18	Itgb6	16420	integrin beta 6	protein-coding
ENSMUSG00000070495	70.5250054104414	7.34955808351163	0.812296853355531	9.0478721580063	1.45781312903951e-19	5.9743319007689e-18	Ctcfl	664799	CCCTC-binding factor like	protein-coding
ENSMUSG00000020061	91.4782433361678	11.4335034086334	1.26400844895982	9.0454327406136	1.49073523766478e-19	6.10410906028646e-18	Mybpc1	109272	myosin binding protein C, slow-type	protein-coding
ENSMUSG00000053441	110.379424721446	9.21986225906794	1.01937521541236	9.04462078307282	1.50185546623017e-19	6.14447091293243e-18	Adamts19	240322	ADAM metallopeptidase with thrombospondin type 1 motif 19	protein-coding
ENSMUSG00000109561	107.198135204843	11.6615354857179	1.28941500233405	9.04405134468627	1.50970311837393e-19	6.17138724313445e-18	Ankrd31	625662	ankyrin repeat domain 31	protein-coding
ENSMUSG00000038816	107.272092896939	11.6630623322839	1.28968882633499	9.04331501842014	1.51991082037045e-19	6.2078977209841e-18	Ctnnal1	54366	catenin alpha like 1	protein-coding
ENSMUSG00000030310	129.350066484724	11.9330032377986	1.31955826273254	9.0431802632858	1.52178630212324e-19	6.2103435123142e-18	Slc6a1	232333	solute carrier family 6 (neurotransmitter transporter, GABA), member 1	protein-coding
ENSMUSG00000028416	895.65578335493	-4.24920580744617	0.469962911713224	-9.04157690221963	1.54427765549417e-19	6.29684715435994e-18	Bag1	12017	BCL2-associated athanogene 1	protein-coding
ENSMUSG00000022311	110.68983096498	11.7086324333732	1.29503024714255	9.04120383227187	1.54955786959676e-19	6.31308564208831e-18	Csmd3	239420	CUB and Sushi multiple domains 3	protein-coding
ENSMUSG00000029130	123.332036711103	11.8648612400568	1.31240807321983	9.04052747172441	1.55917621345304e-19	6.3469562262279e-18	Rnf32	56874	ring finger protein 32	protein-coding
ENSMUSG00000036872	122.170896195858	11.8514016216853	1.31114093207455	9.03899903646011	1.58112952366556e-19	6.42020414680392e-18	Abcc12	244562	ATP-binding cassette, sub-family C member 12	protein-coding
ENSMUSG00000065990	1004.53665433776	-12.1945953747422	1.34909872436819	-9.03906819751322	1.58012957998917e-19	6.42020414680392e-18	Aurkaip1	66077	aurora kinase A interacting protein 1	protein-coding
ENSMUSG00000004328	163.733001238828	12.2727382290091	1.35788317241949	9.03814000960141	1.59360173771462e-19	6.46545092002734e-18	Hif3a	53417	hypoxia inducible factor 3, alpha subunit	protein-coding
ENSMUSG00000020435	103.918176431165	11.6177344068454	1.28553328035393	9.03728793675945	1.60606901835595e-19	6.51060228316042e-18	Osbp2	74309	oxysterol binding protein 2	protein-coding
ENSMUSG00000028519	91.5171421346691	11.4340703529016	1.26523752505706	9.03709392620639	1.60892116765644e-19	6.51673357207723e-18	Dab1	13131	disabled 1	protein-coding
ENSMUSG00000111259	90.778146506703	11.4223208232527	1.26421366951028	9.03511890333965	1.63824231269064e-19	6.62997481704127e-18	Or10ak7	258394	olfactory receptor family 10 subfamily AK member 7	protein-coding
ENSMUSG00000044948	131.122239556471	10.1026900139833	1.11838339145462	9.03329760722148	1.66574890117222e-19	6.73569038217145e-18	Cfap43	100048534	cilia and flagella associated protein 43	protein-coding
ENSMUSG00000051339	114.629266170657	11.7585790028239	1.30176242873453	9.03281485413171	1.67311599870106e-19	6.75986110936984e-18	2900026A02Rik	243219	RIKEN cDNA 2900026A02 gene	protein-coding
ENSMUSG00000073267	96.2487041920639	11.5071053092547	1.27394026825571	9.03268826332833	1.67505317169791e-19	6.76207149686678e-18	Gm1993	100038977	predicted gene 1993	protein-coding
ENSMUSG00000004098	164.829559393395	11.3204860179117	1.25344973078737	9.03146391902021	1.69390361876555e-19	6.83249929808046e-18	Col5a3	53867	collagen, type V, alpha 3	protein-coding
ENSMUSG00000063430	166.9491777454	10.4446912723449	1.1565806414385	9.03066409563474	1.7063310306115e-19	6.87123120729276e-18	Wscd2	320916	WSC domain containing 2	protein-coding
ENSMUSG00000020037	131.53156003668	10.1022931943071	1.11877354825351	9.02979267795301	1.71997341887275e-19	6.92043895459596e-18	Rfx4	71137	regulatory factor X, 4 (influences HLA class II expression)	protein-coding
ENSMUSG00000031549	92.0826278201826	11.4432175051522	1.26745649661059	9.0284893688686	1.74057862529877e-19	6.99177929212707e-18	Ido2	209176	indoleamine 2,3-dioxygenase 2	protein-coding
ENSMUSG00000026959	182.057949636294	11.4639260037595	1.26981553293043	9.02802470631581	1.7479837311365e-19	7.0157317327669e-18	Grin1	14810	glutamate receptor, ionotropic, NMDA1 (zeta 1)	protein-coding
ENSMUSG00000037705	150.707192812853	12.1538065310103	1.34638678581791	9.02697995778904	1.76474726811556e-19	7.07717484398035e-18	Tecta	21683	tectorin alpha	protein-coding
ENSMUSG00000019124	108.139561065645	11.6745914306787	1.2934002806596	9.02627872071048	1.77608798144874e-19	7.11678746767495e-18	Scrn1	69938	secernin 1	protein-coding
ENSMUSG00000028573	98.088403198033	11.5337322140018	1.27791335551516	9.02544148570405	1.78972246293561e-19	7.16003257892462e-18	Fggy	75578	FGGY carbohydrate kinase domain containing	protein-coding
ENSMUSG00000096757	121.947400369412	11.848837774553	1.31282729607644	9.02543526476394	1.78982415787282e-19	7.16003257892462e-18	Olfr900	258874	olfactory receptor 900	protein-coding
ENSMUSG00000053550	93.7806488939779	11.4693974565754	1.2708365109743	9.02507707130817	1.79568925672024e-19	7.17759276032508e-18	Shisa7	232813	shisa family member 7	protein-coding
ENSMUSG00000114816	102.026828675142	11.5908471232961	1.28446743720041	9.02385439101449	1.81585297711151e-19	7.25223054774955e-18	Gm10323	105245545	predicted gene 10323	protein-coding
ENSMUSG00000092083	103.135946544008	11.6058800323023	1.28616996398106	9.02359746948123	1.82011833565788e-19	7.26330241493665e-18	Kcnb2	98741	potassium voltage gated channel, Shab-related subfamily, member 2	protein-coding
ENSMUSG00000024172	98.3234588551013	11.538107343296	1.27871485585825	9.02320583078848	1.82663929622939e-19	7.28334988238351e-18	St6gal2	240119	beta galactoside alpha 2,6 sialyltransferase 2	protein-coding
ENSMUSG00000047517	154.408584603412	12.1882303591587	1.35093801281377	9.0220500448964	1.84601854758557e-19	7.35459232164621e-18	Dmbt1	12945	deleted in malignant brain tumors 1	protein-coding
ENSMUSG00000044894	1306.48531649446	-6.5602835700233	0.727197056297783	-9.02132855628187	1.85821871358935e-19	7.39713987909605e-18	Uqcrq	22272	ubiquinol-cytochrome c reductase, complex III subunit VII	protein-coding
ENSMUSG00000027253	219.58926539948	11.7342671069007	1.30083816747243	9.02054336989576	1.87158653590012e-19	7.4442622272168e-18	Lrp4	228357	low density lipoprotein receptor-related protein 4	protein-coding
ENSMUSG00000030522	91.392270373569	11.4317659477083	1.26732489172849	9.02039092131825	1.87419297195795e-19	7.44853898046522e-18	Mtmr10	233315	myotubularin related protein 10	protein-coding
ENSMUSG00000022494	97.9646400143069	11.532407898496	1.27892996647598	9.01723174903229	1.92902036442378e-19	7.64146544197028e-18	Shisa9	72555	shisa family member 9	protein-coding
ENSMUSG00000016252	1670.07478290446	-7.22350802856012	0.801154165827565	-9.01637704286102	1.94412421283025e-19	7.69503029561656e-18	Atp5f1e	67126	ATP synthase F1 subunit epsilon	protein-coding
ENSMUSG00000025036	87.4124842142534	9.03065861556682	1.00165203850122	9.01576422594766	1.95502541165911e-19	7.73188708537864e-18	Sfxn2	94279	sideroflexin 2	protein-coding
ENSMUSG00000063455	193.52832290602	11.5517972637324	1.28132095740869	9.01553759574377	1.95907214213561e-19	7.74007641102729e-18	D630045J12Rik	330286	RIKEN cDNA D630045J12 gene	protein-coding
ENSMUSG00000021098	90.9516564491556	11.4248608192088	1.26738241388208	9.01453317804347	1.977106978587e-19	7.80019213084871e-18	4930447C04Rik	75801	RIKEN cDNA 4930447C04 gene	protein-coding
ENSMUSG00000029769	120.649057659144	11.8333087493056	1.31334958047531	9.0100221031959	2.06014966320683e-19	8.11465428070414e-18	Ccdc136	232664	coiled-coil domain containing 136	protein-coding
ENSMUSG00000035910	99.3917172012348	11.5537527322157	1.28237940589625	9.00962123930937	2.06769363897145e-19	8.13777969803934e-18	Dcdc2a	195208	doublecortin domain containing 2a	protein-coding
ENSMUSG00000001021	96.4496340475333	8.50279233460225	0.943888256045435	9.00826160315418	2.09348490617332e-19	8.23262516255467e-18	S100a3	20197	S100 calcium binding protein A3	protein-coding
ENSMUSG00000025013	93.0201149272713	11.457163751456	1.27188325693323	9.00803095645865	2.09789152503267e-19	8.24329024517078e-18	Tll2	24087	tolloid-like 2	protein-coding
ENSMUSG00000024754	148.258100196507	4.87265091220694	0.541031930395598	9.00621689489583	2.13287108827823e-19	8.37397208146042e-18	Cemip2	83921	cell migration inducing hyaluronidase 2	protein-coding
ENSMUSG00000028664	119.263312740079	11.8165488437388	1.31242197262378	9.00362009340276	2.18394888347718e-19	8.56759624489899e-18	Ephb2	13844	Eph receptor B2	protein-coding
ENSMUSG00000090774	148.291061312339	12.1300310362854	1.34744465168685	9.00224808573773	2.21142166353856e-19	8.66140151552602e-18	Vmn2r74	546980	vomeronasal 2, receptor 74	protein-coding
ENSMUSG00000070493	1485.82576780589	-5.2769040349976	0.58622367363672	-9.00151985036973	2.22614212880026e-19	8.71204214444799e-18	Chchd2	14004	coiled-coil-helix-coiled-coil-helix domain containing 2	protein-coding
ENSMUSG00000048782	109.228032858531	11.6896453189669	1.29895385908769	8.99927679277003	2.2720941184515e-19	8.87759183872073e-18	Insc	233752	INSC spindle orientation adaptor protein	protein-coding
ENSMUSG00000016283	92.4658739089601	11.448752854302	1.27219837500156	8.99918839645428	2.2739241016891e-19	8.87761139058319e-18	H2-M2	14990	histocompatibility 2, M region locus 2	protein-coding
ENSMUSG00000031665	91.0138151853621	11.4257785001715	1.26981659696909	8.99797539852882	2.29918321854097e-19	8.96902707826188e-18	Sall1	58198	spalt like transcription factor 1	protein-coding
ENSMUSG00000039683	163.4154870059	11.3083792875842	1.25688551384452	8.99714346535392	2.31666722758625e-19	9.0299901671421e-18	Sdk1	330222	sidekick cell adhesion molecule 1	protein-coding
ENSMUSG00000027048	91.3869251843113	11.4316889848559	1.27067085520827	8.99657762511771	2.32863399154093e-19	9.06211204148069e-18	Abcb11	27413	ATP-binding cassette, sub-family B member 11	protein-coding
ENSMUSG00000029674	174.54315266844	10.5004095879085	1.16715171386182	8.99661069182282	2.32793299771466e-19	9.06211204148069e-18	Limk1	16885	LIM domain kinase 1	protein-coding
ENSMUSG00000014769	3057.31940160344	-5.33283914009736	0.592973494993147	-8.99338534542592	2.3972996146648e-19	9.32187368148433e-18	Psmb1	19170	proteasome (prosome, macropain) subunit, beta type 1	protein-coding
ENSMUSG00000032537	97.8741152764045	11.5308222119147	1.2824230973706	8.99143366612534	2.44026152475829e-19	9.48135158720982e-18	Ephb1	270190	Eph receptor B1	protein-coding
ENSMUSG00000060803	726.319876902393	-4.42562195802279	0.492273528929624	-8.99016846923631	2.4685175459158e-19	9.58348252362924e-18	Gstp1	14870	glutathione S-transferase, pi 1	protein-coding
ENSMUSG00000062939	322.524398320475	-3.73656658156533	0.415678238669658	-8.98908394512998	2.49299569712768e-19	9.66308969615745e-18	Stat4	20849	signal transducer and activator of transcription 4	protein-coding
ENSMUSG00000063919	152.033106155908	11.2038616859973	1.24637542947071	8.98915480928183	2.49138896681347e-19	9.66308969615745e-18	Srrm4	68955	serine/arginine repetitive matrix 4	protein-coding
ENSMUSG00000027326	156.720853706169	11.2479595246152	1.25134591285067	8.98868922582038	2.50196407242793e-19	9.69013075662871e-18	Knl1	76464	kinetochore scaffold 1	protein-coding
ENSMUSG00000026616	170.219860053135	11.3676774135162	1.2648646994396	8.98726750659791	2.53453178667922e-19	9.80845654439224e-18	Cr2	12902	complement receptor 2	protein-coding
ENSMUSG00000032332	363.822121499058	13.4249076888492	1.49408648076195	8.98536186606998	2.57884264908979e-19	9.97200323250976e-18	Col12a1	12816	collagen, type XII, alpha 1	protein-coding
ENSMUSG00000022211	130.966074351167	10.0942033620997	1.12351244089553	8.98450519520175	2.59901092947044e-19	1.00420084721278e-17	Carmil3	268747	capping protein regulator and myosin 1 linker 3	protein-coding
ENSMUSG00000037996	137.332188774879	12.0191026824319	1.33781512680792	8.98412825627855	2.6079343582039e-19	1.00605049052204e-17	Slc24a2	76376	solute carrier family 24 (sodium/potassium/calcium exchanger), member 2	protein-coding
ENSMUSG00000057182	122.955324123395	10.0068213114811	1.11382330124293	8.98420898567513	2.60602067449003e-19	1.00605049052204e-17	Scn3a	20269	sodium channel, voltage-gated, type III, alpha	protein-coding
ENSMUSG00000089997	97.4109532846827	11.5247668244271	1.28280780035957	8.98401679596642	2.61057879783119e-19	1.0062726277377e-17	Cfap92	613264	cilia and flagella associated protein 92	protein-coding
ENSMUSG00000023159	98.9176084004816	11.5455225838707	1.28531903002585	8.98261234305264	2.64412787909304e-19	1.01839747172194e-17	Psg29	114872	pregnancy-specific beta-1-glycoprotein 29	protein-coding
ENSMUSG00000022817	92.3080028273034	11.4464746254835	1.27438582531125	8.98195381503703	2.66000491819424e-19	1.02216851488788e-17	Itgb5	16419	integrin beta 5	protein-coding
ENSMUSG00000026234	645.221261991733	-11.5560984488409	1.2866684732571	-8.98141105423028	2.67316160530023e-19	1.02632948926464e-17	Ncl	17975	nucleolin	protein-coding
ENSMUSG00000028037	98.7288563042102	11.54294525399	1.28527807582683	8.98089329545614	2.68577214915658e-19	1.03035793529749e-17	Ifi44	99899	interferon-induced protein 44	protein-coding
ENSMUSG00000055409	108.568317301265	11.6807925914163	1.30067669973315	8.98055035030049	2.69415727022568e-19	1.03276028691984e-17	Nell1	338352	NEL-like 1	protein-coding
ENSMUSG00000042476	105.418319047429	11.6378558899624	1.29593470487727	8.98027952038258	2.70079742443747e-19	1.03449047804536e-17	Abcb4	18670	ATP-binding cassette, sub-family B member 4	protein-coding
ENSMUSG00000027022	169.78672812282	10.4547061224151	1.16420206146717	8.98014740606082	2.70404244242217e-19	1.03491852566189e-17	Xirp2	241431	xin actin-binding repeat containing 2	protein-coding
ENSMUSG00000051234	408.430247896679	-5.94021716133423	0.661495023620505	-8.97998767824759	2.70797085291141e-19	1.03560724952732e-17	Rnf7	19823	ring finger protein 7	protein-coding
ENSMUSG00000040065	94.63099572819	11.4823388998667	1.27881910926435	8.97886090118879	2.73584391585554e-19	1.04544483336051e-17	Pfpl	56093	pore forming protein-like	protein-coding
ENSMUSG00000008658	111.634326127387	11.7212309398458	1.30551388910519	8.97825066256447	2.75105751144173e-19	1.05043322326596e-17	Rbfox1	268859	RNA binding protein, fox-1 homolog (C. elegans) 1	protein-coding
ENSMUSG00000019230	138.063819756452	12.0274955487267	1.3397581725423	8.97736307583296	2.77333487108477e-19	1.05810882199152e-17	Lhx9	16876	LIM homeobox protein 9	protein-coding
ENSMUSG00000022894	90.360238231308	11.4152274894737	1.27157774977715	8.97721550371125	2.77705599491804e-19	1.05869818865821e-17	Adamts5	23794	ADAM metallopeptidase with thrombospondin type 1 motif 5	protein-coding
ENSMUSG00000028681	99.1680637930787	11.550314536583	1.28682039537647	8.97585597654738	2.8115702200445e-19	1.07101670598328e-17	Ptch2	19207	patched 2	protein-coding
ENSMUSG00000028876	128.620197218018	11.9251295666576	1.32872750570835	8.97484963276972	2.8373908434097e-19	1.07831935607551e-17	Epha10	230735	Eph receptor A10	protein-coding
ENSMUSG00000036766	87.1306392379474	11.3633724752256	1.26619039138673	8.97445799030305	2.84750275883868e-19	1.08131749963862e-17	Dner	227325	delta/notch-like EGF repeat containing	protein-coding
ENSMUSG00000029925	135.030989862508	10.1464062202074	1.13073707989256	8.97326743823726	2.87846106152123e-19	1.09222104787598e-17	Tbxas1	21391	thromboxane A synthase 1, platelet	protein-coding
ENSMUSG00000015879	100.778944593997	11.57382724415	1.28989035716012	8.97272173553688	2.8927620622574e-19	1.09679197598216e-17	Fam184b	58227	family with sequence similarity 184, member B	protein-coding
ENSMUSG00000038022	99.8794640226496	11.5596782386524	1.28865508781372	8.97034307160043	2.95592301528474e-19	1.11986662833743e-17	Mindy4	330323	MINDY lysine 48 deubiquitinase 4	protein-coding
ENSMUSG00000039542	115.172420103476	11.7653147550521	1.31169910539169	8.96952258844367	2.97802391367471e-19	1.12736165977203e-17	Ncam1	17967	neural cell adhesion molecule 1	protein-coding
ENSMUSG00000057130	631.710885222275	-5.26981683012017	0.587531981006761	-8.96941273067403	2.98099545758566e-19	1.12760905158829e-17	Txnl4a	27366	thioredoxin-like 4A	protein-coding
ENSMUSG00000041842	87.081446767908	11.3626243182165	1.26697587033251	8.96830364672563	3.01115964230537e-19	1.13725047204926e-17	Fhdc1	229474	FH2 domain containing 1	protein-coding
ENSMUSG00000042429	108.117963994	11.6750916270272	1.30180979746696	8.96835440149893	3.00977268401351e-19	1.13725047204926e-17	Adora1	11539	adenosine A1 receptor	protein-coding
ENSMUSG00000030307	92.6000883459344	11.4506823802587	1.27690975826616	8.96749539748754	3.03333167822852e-19	1.1447356050227e-17	Slc6a11	243616	solute carrier family 6 (neurotransmitter transporter, GABA), member 11	protein-coding
ENSMUSG00000001506	161.78053713071	11.2935082030361	1.25949776505195	8.96667585795223	3.0559781183449e-19	1.15149539556071e-17	Col1a1	12842	collagen, type I, alpha 1	protein-coding
ENSMUSG00000018656	114.329717156826	11.7552043485315	1.31098428436408	8.96670119446444	3.05527549541232e-19	1.15149539556071e-17	Tcaf3	403088	TRPM8 channel-associated factor 3	protein-coding
ENSMUSG00000027824	95.6609095645092	11.4984638888034	1.28238923212615	8.96643827064849	3.06257457529361e-19	1.15308777256314e-17	Vmn2r1	56544	vomeronasal 2, receptor 1	protein-coding
ENSMUSG00000034402	99.9387338496136	11.5615005139284	1.28957174357549	8.9653798414292	3.09213251691669e-19	1.16241720467861e-17	Kcnh5	238271	potassium voltage-gated channel, subfamily H (eag-related), member 5	protein-coding
ENSMUSG00000039109	116.173197334798	11.7783278944935	1.31404749247168	8.96339589091931	3.14829806726467e-19	1.18261744773815e-17	F13a1	74145	coagulation factor XIII, A1 subunit	protein-coding
ENSMUSG00000028012	88.3880463873293	11.3839195369417	1.27022630264518	8.96211920130711	3.18497286738855e-19	1.19454899872102e-17	Rrh	20132	retinal pigment epithelium derived rhodopsin homolog	protein-coding
ENSMUSG00000029212	88.2275027110439	11.381504832136	1.26994607978995	8.96219533511098	3.182774024914e-19	1.19454899872102e-17	Gabrb1	14400	gamma-aminobutyric acid type A receptor subunit beta 1	protein-coding
ENSMUSG00000020354	86.0753471579811	11.3456441516869	1.26604828450531	8.96146244226387	3.20400333764146e-19	1.20076072696124e-17	Sgcd	24052	sarcoglycan, delta (dystrophin-associated glycoprotein)	protein-coding
ENSMUSG00000036398	1713.89347091241	-5.71308954530455	0.637588932873934	-8.96045908380621	3.23329411418974e-19	1.21080517463249e-17	Ppp1r11	76497	protein phosphatase 1, regulatory inhibitor subunit 11	protein-coding
ENSMUSG00000039615	489.298956620225	-3.80379548641992	0.424547178145946	-8.95965320752242	3.25701128874732e-19	1.21874857031626e-17	Stub1	56424	STIP1 homology and U-Box containing protein 1	protein-coding
ENSMUSG00000074818	109.400366221228	9.20429904394959	1.02735253474078	8.95924109076347	3.26920634679752e-19	1.22237158139866e-17	Pdzd7	100503041	PDZ domain containing 7	protein-coding
ENSMUSG00000024824	547.221108660253	-3.3004509672586	0.36848812056289	-8.95673641314933	3.34429916448353e-19	1.24948873161522e-17	Rad9a	19367	RAD9 checkpoint clamp component A	protein-coding
ENSMUSG00000030882	152.636382062549	11.2092413886498	1.25196151309611	8.95334343060536	3.44874856421121e-19	1.2875239747203e-17	Dnhd1	77505	dynein heavy chain domain 1	protein-coding
ENSMUSG00000054256	89.4195242409034	11.4003410789159	1.27335642388689	8.95298509125719	3.4599660731362e-19	1.29072123947631e-17	Msi1	17690	musashi RNA-binding protein 1	protein-coding
ENSMUSG00000033182	102.861775773825	11.6023057840078	1.2962114562487	8.95093599742243	3.52480707377455e-19	1.31390222301734e-17	Kbtbd12	74589	kelch repeat and BTB (POZ) domain containing 12	protein-coding
ENSMUSG00000000861	170.624984020693	11.3698497621625	1.27027299826992	8.95071356916818	3.53191736174046e-19	1.31554456402653e-17	Bcl11a	14025	BCL11 transcription factor A	protein-coding
ENSMUSG00000005779	637.910688072116	-5.03659361320114	0.562740314545884	-8.95012047833383	3.55094583424117e-19	1.32162019974493e-17	Psmb4	19172	proteasome (prosome, macropain) subunit, beta type 4	protein-coding
ENSMUSG00000026377	472.451438255908	-4.6516781821239	0.519744409578137	-8.94993403757733	3.55694841690065e-19	1.32284216926707e-17	Nifk	67949	nucleolar protein interacting with the FHA domain of MKI67	protein-coding
ENSMUSG00000039640	419.770381457819	-4.15530232394711	0.464313262823351	-8.94935091597418	3.57578718295927e-19	1.327818072634e-17	Mrpl12	56282	mitochondrial ribosomal protein L12	protein-coding
ENSMUSG00000070697	231.657478029056	-3.88012866116991	0.433648318469391	-8.94763912579033	3.63166085094353e-19	1.34753731574483e-17	Utp3	65961	UTP3 small subunit processome component	protein-coding
ENSMUSG00000070719	90.2671984804866	11.4138804418545	1.275830042327	8.94623896850449	3.67800325016167e-19	1.36369259225697e-17	Pla2g4d	78390	phospholipase A2, group IVD	protein-coding
ENSMUSG00000047497	163.754473384306	11.3110206401588	1.26456275893699	8.94460995329882	3.73265604875234e-19	1.38290215911316e-17	Adamts12	239337	ADAM metallopeptidase with thrombospondin type 1 motif 12	protein-coding
ENSMUSG00000027889	74.4192186764634	3.1992033622354	0.357683651200677	8.94422585851008	3.74565871134058e-19	1.3866633790956e-17	Ampd2	109674	adenosine monophosphate deaminase 2	protein-coding
ENSMUSG00000058145	100.309725542621	11.567142177495	1.29330460268728	8.94386531483789	3.75790481634538e-19	1.39013900981841e-17	Adamts17	233332	ADAM metallopeptidase with thrombospondin type 1 motif 17	protein-coding
ENSMUSG00000020385	745.466909199041	-3.16696392231769	0.354105104800376	-8.94357036762584	3.76795230188265e-19	1.39279665444591e-17	Clk4	12750	CDC like kinase 4	protein-coding
ENSMUSG00000024620	119.170827277945	11.8156261117103	1.32133008138443	8.94222138599192	3.81424517557006e-19	1.40883793899473e-17	Pdgfrb	18596	platelet derived growth factor receptor, beta polypeptide	protein-coding
ENSMUSG00000029913	92.1568018268921	11.4438241368688	1.27979797100475	8.941898952914	3.82539301877444e-19	1.41188348557119e-17	Prdm5	70779	PR domain containing 5	protein-coding
ENSMUSG00000010476	165.239260449545	10.4209585451923	1.16557927715888	8.94058323565387	3.87121742872113e-19	1.42771320561137e-17	Ebf3	13593	early B cell factor 3	protein-coding
ENSMUSG00000020241	72.3949307064109	8.71640626963597	0.974940848540788	8.94044626674733	3.87601889876042e-19	1.42840105553182e-17	Col6a2	12834	collagen, type VI, alpha 2	protein-coding
ENSMUSG00000009927	808.407363459315	-5.62111557750692	0.628884853111125	-8.93822700562589	3.95464047532005e-19	1.45627165724408e-17	Rps25	75617	ribosomal protein S25	protein-coding
ENSMUSG00000036667	98.4039290467326	11.5391665370453	1.29101629364709	8.93804872473565	3.96102435704244e-19	1.45751913652292e-17	Tcaf1	77574	TRPM8 channel-associated factor 1	protein-coding
ENSMUSG00000090806	163.629630085098	10.4009564373302	1.16368490116344	8.93794911915708	3.96459546527272e-19	1.45773050951014e-17	Vmn2r70	670940	vomeronasal 2, receptor 70	protein-coding
ENSMUSG00000025478	93.0153240267006	11.4575284896285	1.28203011245888	8.93701979250199	3.99806779341101e-19	1.46892755143866e-17	Dpysl4	26757	dihydropyrimidinase-like 4	protein-coding
ENSMUSG00000061104	1043.25216812027	-6.48324392967081	0.725467699756852	-8.93664036571681	4.01181404713703e-19	1.47286561753193e-17	Sap18b	100041953	Sin3-associated polypeptide 18B	protein-coding
ENSMUSG00000050921	324.156322999516	-3.79263270836307	0.424443115706525	-8.93555006081293	4.05157510052914e-19	1.48634140848597e-17	P2ry10	78826	purinergic receptor P2Y, G-protein coupled 10	protein-coding
ENSMUSG00000027131	716.561471359478	-5.37994333618571	0.602125714351379	-8.93491709116107	4.07483647879942e-19	1.49348682191114e-17	Emc4	68032	ER membrane protein complex subunit 4	protein-coding
ENSMUSG00000027737	105.817676742132	11.6438018071568	1.30318893745389	8.93485316864792	4.07719292732654e-19	1.49348682191114e-17	Slc7a11	26570	solute carrier family 7 (cationic amino acid transporter, y+ system), member 11	protein-coding
ENSMUSG00000026389	100.268767171082	11.5656256265317	1.29449033442834	8.93450133920024	4.0901869344478e-19	1.4971192131393e-17	Steap3	68428	STEAP family member 3	protein-coding
ENSMUSG00000052534	159.54636059995	5.92739051202878	0.663441729649815	8.93430462258899	4.09747003099252e-19	1.49865736584685e-17	Pbx1	18514	pre B cell leukemia homeobox 1	protein-coding
ENSMUSG00000029675	163.491405422228	11.3090031533416	1.26582107673444	8.93412454666699	4.10414826558794e-19	1.49997214409861e-17	Eln	13717	elastin	protein-coding
ENSMUSG00000047773	92.9627470916354	11.4559757887734	1.28228469565713	8.93403456157026	4.10748945042903e-19	1.50006624861952e-17	Ankfn1	382543	ankyrin-repeat and fibronectin type III domain containing 1	protein-coding
ENSMUSG00000030209	390.740269300373	10.2432953675074	1.1469068429472	8.93123572371864	4.21276383348029e-19	1.53735856473855e-17	Grin2b	14812	glutamate receptor, ionotropic, NMDA2B (epsilon 2)	protein-coding
ENSMUSG00000054385	68.5109128487824	8.59568011530378	0.962492987114626	8.93064181285313	4.23544345750735e-19	1.54331945311195e-17	Ceacam2	26367	CEA cell adhesion molecule 2	protein-coding
ENSMUSG00000028132	92.3960940958441	11.4477613720346	1.282009963946	8.92954165254587	4.27777430652209e-19	1.55757732889796e-17	Tlcd4	99887	TLC domain containing 4	protein-coding
ENSMUSG00000052738	608.163783642869	-2.74392480830052	0.30731446718974	-8.9287199310613	4.30966408430541e-19	1.56801502902795e-17	Suclg1	56451	succinate-CoA ligase, GDP-forming, alpha subunit	protein-coding
ENSMUSG00000091680	84.2551269177145	11.3146282633224	1.26749164642124	8.92678724571419	4.38559743594823e-19	1.5944498301323e-17	Klhdc7b	546648	kelch domain containing 7B	protein-coding
ENSMUSG00000038094	84.5119372281371	11.3192082850797	1.26813706864177	8.92585554430887	4.4226737577806e-19	1.60672864038265e-17	Atp13a4	224079	ATPase type 13A4	protein-coding
ENSMUSG00000060985	97.8605947215504	11.5303090875978	1.2918174725164	8.92564881100219	4.430942429617e-19	1.60853130215462e-17	Tdrd5	214575	tudor domain containing 5	protein-coding
ENSMUSG00000039529	108.977397875466	9.84100799349578	1.10263660615319	8.92497849117171	4.457858262063e-19	1.61589057494825e-17	Atp8b1	54670	ATPase, class I, type 8B, member 1	protein-coding
ENSMUSG00000022324	157.873089934385	11.2579193751117	1.26146780648178	8.92446031303002	4.47877567355915e-19	1.62226390648016e-17	Matn2	17181	matrilin 2	protein-coding
ENSMUSG00000029830	99.7706278293225	11.5579292247178	1.29534867795671	8.92263945716091	4.55305046764715e-19	1.6479400297522e-17	Svopl	320590	SV2 related protein homolog (rat)-like	protein-coding
ENSMUSG00000044560	93.2650675489008	11.46193291071	1.28469680535554	8.92189726239566	4.58367334308772e-19	1.65532880307723e-17	Or4k52	258891	olfactory receptor family 4 subfamily K member 52	protein-coding
ENSMUSG00000074109	86.9279698798449	11.3597470144282	1.2732333541654	8.92196782095337	4.58075337413591e-19	1.65532880307723e-17	Mrgprx2	243978	MAS-related GPR, member X2	protein-coding
ENSMUSG00000022053	104.810468554831	11.6293748672562	1.30361899679318	8.92083875416341	4.62769959553441e-19	1.66878203191845e-17	Ebf2	13592	early B cell factor 2	protein-coding
ENSMUSG00000028322	518.089999441621	-4.58362182842347	0.51384257807704	-8.92028419594347	4.65093168346889e-19	1.67588571660996e-17	Exosc3	66362	exosome component 3	protein-coding
ENSMUSG00000006649	117.257032739586	4.9348323766561	0.553259988737064	8.91955405616974	4.68169519383897e-19	1.68447531586018e-17	Nphs1	54631	nephrosis 1, nephrin	protein-coding
ENSMUSG00000036083	88.9033886071393	11.3921255123617	1.2773233015379	8.91874868222131	4.71586178796097e-19	1.6955143878445e-17	Slc17a3	105355	solute carrier family 17 (sodium phosphate), member 3	protein-coding
ENSMUSG00000005483	366.70332814218	-3.19075873098649	0.357768550152779	-8.91849976646612	4.72647135152222e-19	1.69770501667129e-17	Dnajb1	81489	DnaJ heat shock protein family (Hsp40) member B1	protein-coding
ENSMUSG00000117924	884.278740714368	-5.63517510072447	0.631856446277144	-8.91844205108065	4.72893472626086e-19	1.69770501667129e-17	Tmem223	66836	transmembrane protein 223	protein-coding
ENSMUSG00000028691	4462.48049048178	-5.88391821587671	0.65983248320474	-8.91729092708366	4.7783320992844e-19	1.71417378296231e-17	Prdx1	18477	peroxiredoxin 1	protein-coding
ENSMUSG00000015619	608.419858103995	-4.90535005086489	0.550131031770693	-8.91669396484718	4.80414948206586e-19	1.722165449927e-17	Gata3	14462	GATA binding protein 3	protein-coding
ENSMUSG00000027523	2118.92750269847	-3.88911461998632	0.436187620112113	-8.9161508503765	4.82775774874941e-19	1.72935401832043e-17	Gnas	14683	GNAS complex locus	protein-coding
ENSMUSG00000021363	127.19729791007	11.9091745055086	1.33570240103429	8.91603885437867	4.83264025959437e-19	1.72982917901375e-17	Mak	17152	male germ cell-associated kinase	protein-coding
ENSMUSG00000025876	71.9245703040132	8.66787678525836	0.972500882323926	8.91297575437183	4.96808494456399e-19	1.77439421533271e-17	Unc5a	107448	unc-5 netrin receptor A	protein-coding
ENSMUSG00000051985	153.433142233128	11.2169750655515	1.25849123919157	8.91303389029315	4.9654797003871e-19	1.77439421533271e-17	Igfn1	226438	immunoglobulin-like and fibronectin type III domain containing 1	protein-coding
ENSMUSG00000043274	108.709125781332	11.681650921329	1.31098299167357	8.91060448192122	5.07550736774352e-19	1.81143107779812e-17	Or10ag2	258347	olfactory receptor family 10 subfamily AG member 2	protein-coding
ENSMUSG00000045817	1015.76441912136	-4.88689339430319	0.548481458761331	-8.90986070037729	5.1096722026515e-19	1.82228742153946e-17	Zfp36l2	12193	zinc finger protein 36, C3H type-like 2	protein-coding
ENSMUSG00000001225	121.235288269444	11.840469629934	1.32901025157909	8.90923874805745	5.13841527245893e-19	1.83119568445981e-17	Slc26a3	13487	solute carrier family 26, member 3	protein-coding
ENSMUSG00000090966	84.7325213346873	11.3232002026585	1.27104049050633	8.9086069934309	5.1677748598353e-19	1.83896421402113e-17	Vmn2r116	619697	vomeronasal 2, receptor 116	protein-coding
ENSMUSG00000045875	89.0053971375111	11.3941471916831	1.27908527989444	8.9080434047552	5.19410638595128e-19	1.84698322474123e-17	Adra1a	11549	adrenergic receptor, alpha 1a	protein-coding
ENSMUSG00000033737	97.2261986750278	11.5217754167812	1.29344029293344	8.90785255394397	5.20305316587545e-19	1.84881315744347e-17	Fndc3c1	333564	fibronectin type III domain containing 3C1	protein-coding
ENSMUSG00000022229	82.881420079806	11.291230364788	1.26767135060331	8.90706440546619	5.24016182621896e-19	1.86063994187169e-17	Atp12a	192113	ATPase, H+/K+ transporting, nongastric, alpha polypeptide	protein-coding
ENSMUSG00000031450	120.554413775166	11.8309928146569	1.32836099788828	8.90645903746413	5.26884198898166e-19	1.86907851214024e-17	Grk1	24013	G protein-coupled receptor kinase 1	protein-coding
ENSMUSG00000042353	96.6696817690649	11.5136785467158	1.29274202721571	8.90640073914343	5.2716121259254e-19	1.86907851214024e-17	Frem3	333315	Fras1 related extracellular matrix protein 3	protein-coding
ENSMUSG00000039496	63.2410113320113	6.21681698303663	0.698031261638934	8.90621570220211	5.28041398250472e-19	1.8708356750105e-17	Cdnf	227526	cerebral dopamine neurotrophic factor	protein-coding
ENSMUSG00000060816	94.8651003895942	11.4864080444231	1.28972043501884	8.90612239097797	5.28485812538543e-19	1.87104747823417e-17	Vmn1r52	113849	vomeronasal 1 receptor 52	protein-coding
ENSMUSG00000063160	117.217303480466	11.7903574163781	1.32388360327396	8.90588673144724	5.29609836083038e-19	1.87366330736432e-17	Numbl	18223	numb-like	protein-coding
ENSMUSG00000079342	111.210915081025	11.715312670505	1.31588621685502	8.90298303944902	5.43654893382644e-19	1.920558626623e-17	Lipo1	329055	lipase, member O1	protein-coding
ENSMUSG00000008036	704.64026615259	-4.49483037043075	0.504900562927588	-8.90240712818414	5.46483968489495e-19	1.92915186118806e-17	Ap2s1	232910	adaptor-related protein complex 2, sigma 1 subunit	protein-coding
ENSMUSG00000027966	84.2583538010303	11.3152390361122	1.27127353976583	8.90071151657609	5.5489811178234e-19	1.95743427466657e-17	Col11a1	12814	collagen, type XI, alpha 1	protein-coding
ENSMUSG00000046881	101.35967243333	11.5821780894163	1.30128455371238	8.90057294261581	5.55591388016841e-19	1.95845964275936e-17	Or1ab2	258335	olfactory receptor family 1 subfamily AB member 2	protein-coding
ENSMUSG00000117286	83.187422860268	11.2966614576253	1.2692407111347	8.9003302198888	5.56807776014759e-19	1.96132615961173e-17	Gm1043	381634	predicted gene 1043	protein-coding
ENSMUSG00000021396	93.4178325665669	11.4637760913596	1.28824539991087	8.89875181557242	5.64782265931553e-19	1.98797636224605e-17	Nxnl2	75124	nucleoredoxin-like 2	protein-coding
ENSMUSG00000049583	163.317715087412	11.3070477763065	1.2706884143292	8.89836379146929	5.66759872877558e-19	1.99349486739905e-17	Grm5	108071	glutamate receptor, metabotropic 5	protein-coding
ENSMUSG00000070336	348.162962658351	12.3997628946781	1.39353157234561	8.89808536867709	5.68183098342185e-19	1.99705685107338e-17	Fbxo47	72973	F-box protein 47	protein-coding
ENSMUSG00000030981	86.314242719956	11.3498427310593	1.27569020737353	8.89702113056675	5.73655821069305e-19	2.01338293044129e-17	Mmp21	214766	matrix metallopeptidase 21	protein-coding
ENSMUSG00000046826	99.3232622801065	11.5523993547143	1.29856553509375	8.89627750199014	5.77510716957542e-19	2.02545124919968e-17	Fam187b	76415	family with sequence similarity 187, member B	protein-coding
ENSMUSG00000037974	123.223743954348	9.37339517078182	1.05379882948743	8.89486200638605	5.84919349930251e-19	2.04995690038596e-17	Muc5ac	17833	mucin 5, subtypes A and C, tracheobronchial/gastric	protein-coding
ENSMUSG00000026904	88.3016767177534	11.3821239241856	1.27964803556537	8.8947301194088	5.85614402303901e-19	2.05091523398656e-17	Slc4a10	94229	solute carrier family 4, sodium bicarbonate cotransporter-like, member 10	protein-coding
ENSMUSG00000020926	89.2881399802679	11.3988353059055	1.28156550453556	8.89446170762565	5.87031469456064e-19	2.05439898069714e-17	Adam11	11488	a disintegrin and metallopeptidase domain 11	protein-coding
ENSMUSG00000022893	89.4568590221498	11.401796530347	1.28194288747859	8.89415327446673	5.88664010354228e-19	2.05863125691455e-17	Adamts1	11504	ADAM metallopeptidase with thrombospondin type 1 motif 1	protein-coding
ENSMUSG00000019779	110.698718200973	11.7093417874302	1.31676087560826	8.89253470720049	5.97304908506049e-19	2.08484023962667e-17	Frk	14302	fyn-related kinase	protein-coding
ENSMUSG00000047013	118.889908579244	9.95598822983569	1.11960276140458	8.89242914812533	5.97872779171387e-19	2.08484023962667e-17	Fbxo41	330369	F-box protein 41	protein-coding
ENSMUSG00000009545	83.9203303768268	8.84455922493892	0.994639357162046	8.89222727941779	5.98960247290218e-19	2.08589630996397e-17	Kcnq1	16535	potassium voltage-gated channel, subfamily Q, member 1	protein-coding
ENSMUSG00000053268	84.9790379735716	11.327574467895	1.27387563921604	8.8922137445584	5.99033229524035e-19	2.08589630996397e-17	Dspp	666279	dentin sialophosphoprotein	protein-coding
ENSMUSG00000032572	119.011450131197	9.96687091412821	1.1208733988903	8.89205767930235	5.99875394449576e-19	2.08733466115877e-17	Col6a4	68553	collagen, type VI, alpha 4	protein-coding
ENSMUSG00000034009	124.413841826475	7.17934904864405	0.80740095356538	8.89192540204587	6.00590109366852e-19	2.08832779629382e-17	Rxfp1	381489	relaxin/insulin-like family peptide receptor 1	protein-coding
ENSMUSG00000027186	98.6997957373663	11.5438366096887	1.29832198588975	8.89135109406442	6.03702952668389e-19	2.09688772457318e-17	Elf5	13711	E74-like factor 5	protein-coding
ENSMUSG00000078578	1247.53487164314	-2.84140126972743	0.319570518547912	-8.89131226071291	6.0391401009909e-19	2.09688772457318e-17	Ube2d3	66105	ubiquitin-conjugating enzyme E2D 3	protein-coding
ENSMUSG00000071855	82.8349002043953	11.2904916985545	1.26987013748837	8.89106008972348	6.0528632199762e-19	2.10015357586121e-17	Ccdc112	240261	coiled-coil domain containing 112	protein-coding
ENSMUSG00000021614	94.3002277256715	11.476490947902	1.29087840544965	8.89045079649028	6.08614815254759e-19	2.11019726928494e-17	Vcan	13003	versican	protein-coding
ENSMUSG00000084989	165.625803808553	11.3278998632173	1.27420941963838	8.89013979070424	6.10320764452e-19	2.11460495632247e-17	Crocc2	381284	ciliary rootlet coiled-coil, rootletin family member 2	protein-coding
ENSMUSG00000027931	81.8726478752503	11.2733233859912	1.26814527335516	8.88961511181218	6.13209479633494e-19	2.12266040832465e-17	Npr1	18160	natriuretic peptide receptor 1	protein-coding
ENSMUSG00000048038	140.475530488645	9.54834741288285	1.07410809310814	8.88955913669064	6.13518457005749e-19	2.12266040832465e-17	Ccdc187	329366	coiled-coil domain containing 187	protein-coding
ENSMUSG00000015575	3922.09556355085	-6.12725319792465	0.68933581002763	-8.88863324491884	6.18651659000594e-19	2.13737996818778e-17	Atp6v0e	11974	ATPase, H+ transporting, lysosomal V0 subunit E	protein-coding
ENSMUSG00000070369	144.356664394754	11.1290624424325	1.25212779105914	8.88812030361429	6.21513675594993e-19	2.14574398504744e-17	Itgad	381924	integrin, alpha D	protein-coding
ENSMUSG00000062210	836.120492636575	-4.49557117743551	0.506055068105846	-8.88356121847043	6.475331896705e-19	2.2324062375281e-17	Tnfaip8	106869	tumor necrosis factor, alpha-induced protein 8	protein-coding
ENSMUSG00000005045	149.019240052987	11.1751676244751	1.25798493474146	8.88338748410518	6.48545721910498e-19	2.23431350158188e-17	Chd5	269610	chromodomain helicase DNA binding protein 5	protein-coding
ENSMUSG00000044322	83.8150672819881	11.3077003231359	1.27304808716557	8.88238271369024	6.54432323378632e-19	2.2529979030965e-17	Dsc1	13505	desmocollin 1	protein-coding
ENSMUSG00000051951	88.2340152105793	11.3806620666727	1.28134842210078	8.88178568013067	6.57955100678349e-19	2.26352375335914e-17	Xkr4	497097	X-linked Kx blood group related 4	protein-coding
ENSMUSG00000110333	82.3677994589608	11.2818744433834	1.27028305807493	8.8813862167702	6.60322573645664e-19	2.26845985840349e-17	Poteg	70952	POTE ankyrin domain family, member G	protein-coding
ENSMUSG00000102692	153.191432217427	11.2146515235721	1.26285117046313	8.88042216365005	6.66070877543043e-19	2.2865926491236e-17	Dchs2	100534287	dachsous cadherin related 2	protein-coding
ENSMUSG00000031196	165.124258773751	11.3235042596757	1.27540847279861	8.87833545187978	6.78683018902394e-19	2.32824650595959e-17	F8	14069	coagulation factor VIII	protein-coding
ENSMUSG00000029503	83.1485240617668	11.2960286090307	1.27234443334929	8.87812160996004	6.7998873459795e-19	2.3310818882676e-17	P2rx2	231602	purinergic receptor P2X, ligand-gated ion channel, 2	protein-coding
ENSMUSG00000023084	87.1424924869397	5.08883502268305	0.573220523010236	8.87762181988759	6.8305013027017e-19	2.33992771739383e-17	Lrrc71	74485	leucine rich repeat containing 71	protein-coding
ENSMUSG00000040387	95.3653580372953	11.4941872805544	1.2948721208978	8.87669685295633	6.8875184443685e-19	2.35779968139554e-17	Klhl32	212390	kelch-like 32	protein-coding
ENSMUSG00000026768	104.367520009862	11.6243533417565	1.30960583060598	8.87622295968071	6.91691221499286e-19	2.36619686848332e-17	Itga8	241226	integrin alpha 8	protein-coding
ENSMUSG00000078920	419.168857994616	-5.00468353285109	0.56387264044433	-8.87555659538191	6.9584539431197e-19	2.37873501098424e-17	Ifi47	15953	interferon gamma inducible protein 47	protein-coding
ENSMUSG00000027488	93.9320662090029	11.4708345816718	1.29245839622902	8.87520605316194	6.98040586874474e-19	2.38456350762e-17	Snta1	20648	syntrophin, acidic 1	protein-coding
ENSMUSG00000026163	93.7114233695489	11.4687481818226	1.29226031830478	8.87495191128952	6.99636369747138e-19	2.38833762851576e-17	Sphkap	77629	SPHK1 interactor, AKAP domain containing	protein-coding
ENSMUSG00000061518	853.189599772192	-5.51689283219418	0.621694027320007	-8.87396788413161	7.05849236582165e-19	2.40785666995368e-17	Cox5b	12859	cytochrome c oxidase subunit 5B	protein-coding
ENSMUSG00000033948	150.708988495016	11.1913187766004	1.26131895016269	8.87271120057055	7.13862870060878e-19	2.43348698767424e-17	Zswim5	74464	zinc finger SWIM-type containing 5	protein-coding
ENSMUSG00000031950	1074.81497200765	-5.08525055968487	0.573318842902848	-8.86984724579617	7.32463078847872e-19	2.49514471082316e-17	Gabarapl2	93739	GABA type A receptor associated protein like 2	protein-coding
ENSMUSG00000052516	113.139259644222	11.7399188015092	1.32369861209792	8.8690270536	7.37877512257031e-19	2.51183006184348e-17	Robo2	268902	roundabout guidance receptor 2	protein-coding
ENSMUSG00000035179	83.4495783599483	11.3013687442284	1.27434892540708	8.86834721551495	7.423953588008e-19	2.52544211390664e-17	Saxo4	67752	stabilizer of axonemal microtubules 4	protein-coding
ENSMUSG00000026586	96.6017811366236	11.5126684400061	1.29819364389358	8.868221235067	7.43235554249839e-19	2.52653344070464e-17	Prrx1	18933	paired related homeobox 1	protein-coding
ENSMUSG00000090304	85.8606625293755	11.3423201184949	1.27908545402318	8.86752334085202	7.47907028452283e-19	2.54063808652663e-17	Vmn2r99	665376	vomeronasal 2, receptor 99	protein-coding
ENSMUSG00000005161	1264.49091342349	-5.79742698562274	0.653882332472859	-8.86616245418037	7.57099926900404e-19	2.56827935453767e-17	Prdx2	21672	peroxiredoxin 2	protein-coding
ENSMUSG00000043259	87.0544056581998	11.3612445920494	1.28143920259284	8.86600360677369	7.5818020121856e-19	2.57015162984508e-17	Fam13c	71721	family with sequence similarity 13, member C	protein-coding
ENSMUSG00000021991	152.636578177525	11.2100620550145	1.26445728780625	8.86551262989929	7.61528824641927e-19	2.57970540910213e-17	Cacna2d3	12294	calcium channel, voltage-dependent, alpha2/delta subunit 3	protein-coding
ENSMUSG00000024109	149.01137985081	11.1752719944106	1.26061451726418	8.86493994902065	7.65453156665422e-19	2.59119476729224e-17	Nrxn1	18189	neurexin I	protein-coding
ENSMUSG00000041237	84.0297519105936	11.3110707499212	1.27609928195545	8.86378584320536	7.73422528774383e-19	2.61635180196313e-17	Pklr	18770	pyruvate kinase liver and red blood cell	protein-coding
ENSMUSG00000060938	1750.80473853032	-6.61886977198532	0.746788314976415	-8.86311373550932	7.78101292938386e-19	2.63035006219512e-17	Rpl26	19941	ribosomal protein L26	protein-coding
ENSMUSG00000038205	109.657064943564	9.8475518387558	1.11115884076951	8.86241595480272	7.8298835415551e-19	2.64503253388158e-17	Prkab2	108097	protein kinase, AMP-activated, beta 2 non-catalytic subunit	protein-coding
ENSMUSG00000016995	82.3937319912949	11.2823009310615	1.27306137680151	8.86233856171776	7.83532257982024e-19	2.64503308046742e-17	Matn4	17183	matrilin 4	protein-coding
ENSMUSG00000075324	151.075189287453	11.1951940071775	1.26351348031251	8.86036768235236	7.97509677181186e-19	2.69035077992225e-17	Fign	60344	fidgetin	protein-coding
ENSMUSG00000028357	115.935964638884	11.7758299878171	1.32920535631379	8.85930073323986	8.05178906890788e-19	2.7143401195913e-17	Kif12	16552	kinesin family member 12	protein-coding
ENSMUSG00000081945	91.6193082467508	11.4363474441408	1.29100945540143	8.85845366685152	8.11319453779772e-19	2.73314645631004e-17	Or52d13	546989	olfactory receptor family 52 subfamily D member 13	protein-coding
ENSMUSG00000027907	2017.88909501603	-12.2388807590646	1.38172472746806	-8.85768381773967	8.16940346906449e-19	2.74827546163653e-17	S100a11	20195	S100 calcium binding protein A11	protein-coding
ENSMUSG00000028730	89.5335480417782	11.4020985915527	1.28733275765253	8.85714942292361	8.20864718726314e-19	2.75766327641171e-17	Cfap57	68625	cilia and flagella associated protein 57	protein-coding
ENSMUSG00000022449	128.998727663637	10.0785776562875	1.13794483452153	8.85682447034015	8.23260131996185e-19	2.76380187170148e-17	Adamts20	223838	ADAM metallopeptidase with thrombospondin type 1 motif 20	protein-coding
ENSMUSG00000032026	1564.14633267875	-4.66931458819684	0.52750632105173	-8.85167513990595	8.62153459936985e-19	2.88839222166905e-17	Rexo2	104444	RNA exonuclease 2	protein-coding
ENSMUSG00000029038	1205.37988388799	-12.4575647206448	1.40740722006922	-8.85142874287097	8.64059339377531e-19	2.89278503537646e-17	Ssu72	68991	Ssu72 RNA polymerase II CTD phosphatase homolog (yeast)	protein-coding
ENSMUSG00000023886	87.1381027331469	11.3630214897083	1.2839304809231	8.85018438189788	8.73748221275207e-19	2.92321060687293e-17	Smoc2	64074	SPARC related modular calcium binding 2	protein-coding
ENSMUSG00000044976	116.730783504128	9.93305438487012	1.12248792805379	8.84914139084987	8.81951794492329e-19	2.94862852529755e-17	Wdr72	546144	WD repeat domain 72	protein-coding
ENSMUSG00000029198	728.564070349627	-3.55254361543042	0.401494690468201	-8.84829538165907	8.88661862131404e-19	2.96902172275976e-17	Grpel1	17713	GrpE-like 1, mitochondrial	protein-coding
ENSMUSG00000006784	91.7781890569753	11.4375539147583	1.29285866073625	8.84671639840733	9.01320619280052e-19	3.00718391803005e-17	Odad4	74407	outer dynein arm complex subunit 4	protein-coding
ENSMUSG00000042757	162.655888312245	11.3014219821636	1.27773973024152	8.84485448380585	9.16476623299087e-19	3.05356200961535e-17	Tmem108	81907	transmembrane protein 108	protein-coding
ENSMUSG00000026672	92.4492840525001	11.4481540811829	1.29444052287785	8.84409432403345	9.22736445603411e-19	3.07179483742576e-17	Optn	71648	optineurin	protein-coding
ENSMUSG00000041771	81.5050406472686	11.2673740469694	1.27400804630969	8.84403680149949	9.23211851642812e-19	3.07179483742576e-17	Slc24a4	238384	solute carrier family 24 (sodium/potassium/calcium exchanger), member 4	protein-coding
ENSMUSG00000115705	91.1096851125222	11.4276255437549	1.29217982523806	8.84368051609963	9.26161835083245e-19	3.07950392806729e-17	Vmn1r28	171198	vomeronasal 1 receptor 28	protein-coding
ENSMUSG00000028457	137.359477272108	11.0573584949288	1.2503319611227	8.84353822724018	9.27342562803977e-19	3.08132369997264e-17	Atp8b5	320571	ATPase, class I, type 8B, member 5	protein-coding
ENSMUSG00000050035	86.3661077846243	11.3506360171523	1.28354188170342	8.84321437340913	9.30035481063312e-19	3.08816218268429e-17	Fhl4	14202	four and a half LIM domains 4	protein-coding
ENSMUSG00000054728	132.837981072858	11.9715665221702	1.35391826157866	8.84216341702294	9.38827734289461e-19	3.11098604458521e-17	Phactr1	218194	phosphatase and actin regulator 1	protein-coding
ENSMUSG00000023175	1130.70803206607	-5.30711671976832	0.600250764719643	-8.84149930612266	9.44425931959659e-19	3.12740636216321e-17	Bsg	12215	basigin	protein-coding
ENSMUSG00000043760	142.002632897543	11.105129773682	1.25634664555683	8.83922428014292	9.63854607876511e-19	3.18957193198319e-17	Pkhd1	241035	polycystic kidney and hepatic disease 1	protein-coding
ENSMUSG00000020524	79.6533851037003	11.2335152046577	1.27109778488518	8.83764832118905	9.775441764928e-19	3.23047802075355e-17	Gria1	14799	glutamate receptor, ionotropic, AMPA1 (alpha 1)	protein-coding
ENSMUSG00000032586	90.7873316008673	11.421692446332	1.29240295363944	8.83756293976908	9.78291301276067e-19	3.23075223018155e-17	Traip	22036	TRAF-interacting protein	protein-coding
ENSMUSG00000045417	81.7094316043359	11.270675280328	1.27542737289376	8.83678327740175	9.85139828894644e-19	3.25116193870963e-17	Vmn1r230	171231	vomeronasal 1 receptor 230	protein-coding
ENSMUSG00000030737	79.6171588998279	11.2329176622143	1.27120005421176	8.83646726177929	9.87929165902385e-19	3.25614652696995e-17	Slco2b1	101488	solute carrier organic anion transporter family, member 2b1	protein-coding
ENSMUSG00000079554	92.4075550776602	11.4471951189305	1.29545026789968	8.83646049762287	9.87988955454343e-19	3.25614652696995e-17	Aox2	213043	aldehyde oxidase 2	protein-coding
ENSMUSG00000024107	107.956767180222	11.6716490890348	1.32102902830312	8.83527071621367	9.98561430773409e-19	3.28876241028927e-17	Lhcgr	16867	luteinizing hormone/choriogonadotropin receptor	protein-coding
ENSMUSG00000057337	102.716018811478	11.6014033211627	1.31324445901645	8.83415364253781	1.00858949071685e-18	3.3195423393722e-17	Chst3	53374	carbohydrate sulfotransferase 3	protein-coding
ENSMUSG00000029095	156.250276989157	11.2436850333447	1.27303362415298	8.83219800327407	1.02638546317813e-18	3.36899600919703e-17	Ablim2	231148	actin-binding LIM protein 2	protein-coding
ENSMUSG00000003410	84.9016370835462	11.3263368334321	1.28245667661339	8.83175006218672	1.03050509893516e-18	3.38023739296701e-17	Elavl3	15571	ELAV like RNA binding protein 3	protein-coding
ENSMUSG00000056158	78.7771057371541	11.2177009519951	1.270458750574	8.82964594240218	1.05007588883272e-18	3.44211196848164e-17	Car10	72605	carbonic anhydrase 10	protein-coding
ENSMUSG00000039728	100.131385385591	9.71934151314794	1.10084888275468	8.82895160762391	1.05661422282996e-18	3.46121204508843e-17	Slc6a5	104245	solute carrier family 6 (neurotransmitter transporter, glycine), member 5	protein-coding
ENSMUSG00000021917	1907.81375327533	-6.97830165105384	0.790402918806308	-8.8287903359374	1.05813861269902e-18	3.46387300233806e-17	Spcs1	69019	signal peptidase complex subunit 1 homolog (S. cerevisiae)	protein-coding
ENSMUSG00000029602	89.3594838106387	11.3990767223933	1.29118802006609	8.82836313940538	1.06218711168042e-18	3.4747876293002e-17	Rasal1	19415	RAS protein activator like 1 (GAP1 like)	protein-coding
ENSMUSG00000030351	106.520744024397	11.6522492718427	1.31988408005535	8.82823684891634	1.06338688114071e-18	3.47637465276142e-17	Tspan11	68498	tetraspanin 11	protein-coding
ENSMUSG00000037627	100.077581605449	11.5627907547489	1.31012592475072	8.82570944998966	1.0876807494064e-18	3.55340698823872e-17	Rgs22	626596	regulator of G-protein signalling 22	protein-coding
ENSMUSG00000032224	83.061996810481	11.293585614162	1.279645789977	8.82555602700412	1.08917300264533e-18	3.55589400762966e-17	Fam81a	76886	family with sequence similarity 81, member A	protein-coding
ENSMUSG00000034173	71.4748563886517	5.88105856539177	0.666404550608019	8.82505763207344	1.09403455750397e-18	3.56937029173579e-17	Zbed5	71970	zinc finger BED-type containing 5	protein-coding
ENSMUSG00000031189	120.309478458785	11.8287928201279	1.34047323689871	8.82434090776385	1.10106338106736e-18	3.58989464959932e-17	Aff2	14266	AF4/FMR2 family, member 2	protein-coding
ENSMUSG00000091556	175.80490273887	11.4139433114882	1.29353361409101	8.82384747265266	1.10592833889221e-18	3.60092932030867e-17	Gm14569	101055983	predicted gene 14569	protein-coding
ENSMUSG00000031290	127.121753390066	11.9080320060354	1.34954785598404	8.82371970229428	1.107191530162e-18	3.60263090198866e-17	Lrch2	210297	leucine-rich repeats and calponin homology (CH) domain containing 2	protein-coding
ENSMUSG00000049908	101.336809202601	11.5818192756848	1.31265618149063	8.82319333805501	1.11241043141054e-18	3.61719287673567e-17	Gja8	14616	gap junction protein, alpha 8	protein-coding
ENSMUSG00000061802	79.5858811782361	11.232385962997	1.27329082093831	8.82154004276857	1.12896136485119e-18	3.66610985268266e-17	Odad2	74934	outer dynein arm docking complex subunit 2	protein-coding
ENSMUSG00000067629	70.7024441224581	8.60493761969147	0.975439907177115	8.82159685735416	1.12838858671017e-18	3.66610985268266e-17	Syngap1	240057	synaptic Ras GTPase activating protein 1 homolog (rat)	protein-coding
ENSMUSG00000019804	1385.72125797496	-7.56585548736381	0.857725487947678	-8.82083556298064	1.13608750079997e-18	3.6867896248442e-17	Snx3	54198	sorting nexin 3	protein-coding
ENSMUSG00000029843	102.788986193903	9.75548786512552	1.10599972121949	8.8205156637553	1.13933807694824e-18	3.69487338354315e-17	Slc13a4	243755	solute carrier family 13 (sodium/sulfate symporters), member 4	protein-coding
ENSMUSG00000002064	630.696181270044	-5.04125550736762	0.571545599929411	-8.82039072296286	1.14061012442502e-18	3.69601240028435e-17	Sdf2	20316	stromal cell derived factor 2	protein-coding
ENSMUSG00000061601	134.396173124142	11.0260165531103	1.25006820638755	8.82033196010427	1.14120888585201e-18	3.69601240028435e-17	Pclo	26875	piccolo (presynaptic cytomatrix protein)	protein-coding
ENSMUSG00000025375	101.824159317039	11.5878577555803	1.31378445312407	8.8202122715224	1.14242940732958e-18	3.69750356084814e-17	Aatk	11302	apoptosis-associated tyrosine kinase	protein-coding
ENSMUSG00000028532	97.5805244734225	11.5261444141058	1.30684336194686	8.81983621735264	1.14627260543544e-18	3.70747545820524e-17	Cachd1	320508	cache domain containing 1	protein-coding
ENSMUSG00000023809	157.127598857919	11.2514124358509	1.27583181355554	8.81888374024396	1.1560639501266e-18	3.73665985740256e-17	Rps6ka2	20112	ribosomal protein S6 kinase, polypeptide 2	protein-coding
ENSMUSG00000024164	135.112073856471	11.996038558861	1.36043832683773	8.81777462617153	1.16756963244253e-18	3.76884039616238e-17	C3	12266	complement component 3	protein-coding
ENSMUSG00000028932	812.7875831005	-4.47501697407356	0.507584132175333	-8.81630588981407	1.18298014906102e-18	3.81352348250982e-17	Psmc2	19181	proteasome (prosome, macropain) 26S subunit, ATPase 2	protein-coding
ENSMUSG00000041324	71.8911475364821	7.9395917539072	0.900684335839974	8.81506587599613	1.19614708674134e-18	3.85341556520082e-17	Inhba	16323	inhibin beta-A	protein-coding
ENSMUSG00000042712	461.889529391367	-8.22822077500664	0.933534488780422	-8.81405119349802	1.2070289587259e-18	3.88589832542828e-17	Tceal9	22381	transcription elongation factor A like 9	protein-coding
ENSMUSG00000009670	90.7797105239579	11.421610299888	1.29586735835914	8.81387298338183	1.20895022517538e-18	3.88950950421009e-17	Tex11	83558	testis expressed gene 11	protein-coding
ENSMUSG00000021903	102.933673892883	11.6030706288818	1.3164965663221	8.81359733531042	1.21192791122056e-18	3.89651244159445e-17	Galnt15	78754	polypeptide N-acetylgalactosaminyltransferase 15	protein-coding
ENSMUSG00000026914	1117.14543549133	-4.5340915706662	0.514538527401771	-8.81195737384659	1.22979390836837e-18	3.95015631969407e-17	Psmd14	59029	proteasome (prosome, macropain) 26S subunit, non-ATPase, 14	protein-coding
ENSMUSG00000091962	113.214459904007	9.89425344627332	1.12282644317849	8.81191702099989	1.23023678165002e-18	3.95015631969407e-17	Vmn2r78	637896	vomeronasal 2, receptor 78	protein-coding
ENSMUSG00000024039	129.194966846502	11.9319802869325	1.35412376668407	8.81158767056512	1.23385730295419e-18	3.95916810700572e-17	Cbs	12411	cystathionine beta-synthase	protein-coding
ENSMUSG00000031298	157.72454580599	11.256342775026	1.27747355366555	8.81140963171201	1.23581884850013e-18	3.96284824556947e-17	Adgrg2	237175	adhesion G protein-coupled receptor G2	protein-coding
ENSMUSG00000027831	97.2788571536502	11.5225053842248	1.30772099273791	8.81113436903753	1.23885762198057e-18	3.96997556134681e-17	Veph1	72789	ventricular zone expressed PH domain-containing 1	protein-coding
ENSMUSG00000027379	99.9700115712054	11.5618618157544	1.31227298898946	8.81056145540102	1.2452060079839e-18	3.98769231457386e-17	Bub1	12235	BUB1, mitotic checkpoint serine/threonine kinase	protein-coding
ENSMUSG00000026728	745.771987155144	-4.52512536914963	0.513690673070663	-8.80904716860054	1.26214073222265e-18	4.03660985660558e-17	Vim	22352	vimentin	protein-coding
ENSMUSG00000060224	85.9077366934732	11.3434752390639	1.28769732121003	8.80911612707603	1.2613646293213e-18	4.03660985660558e-17	Pyroxd2	74580	pyridine nucleotide-disulphide oxidoreductase domain 2	protein-coding
ENSMUSG00000058550	91.0619979268337	11.4276680725419	1.29742589147795	8.80795438691624	1.27450273660334e-18	4.07346817490601e-17	Dppa4	73693	developmental pluripotency associated 4	protein-coding
ENSMUSG00000090019	885.963266599946	-5.23060688433969	0.593901419398117	-8.80719714332488	1.28313905542258e-18	4.09568893379472e-17	Gimap1	16205	GTPase, IMAP family member 1	protein-coding
ENSMUSG00000025089	89.0275484978425	11.3936586404032	1.29375290926093	8.80667286530933	1.28915224874113e-18	4.11218433704999e-17	Gfra1	14585	glial cell line derived neurotrophic factor family receptor alpha 1	protein-coding
ENSMUSG00000037306	89.9043821530757	11.4081092483547	1.29548953159486	8.80602194778856	1.2966566674577e-18	4.13341176857667e-17	Man1c1	230815	mannosidase, alpha, class 1C, member 1	protein-coding
ENSMUSG00000053093	105.102950780439	11.6332657079243	1.32120524461753	8.8050405153304	1.30805322312665e-18	4.16428331407042e-17	Myh7	140781	myosin, heavy polypeptide 7, cardiac muscle, beta	protein-coding
ENSMUSG00000045094	79.951766807253	11.2390652011347	1.27652589456939	8.80441614929082	1.31535488941374e-18	4.18478996700662e-17	Arhgef37	328967	Rho guanine nucleotide exchange factor 37	protein-coding
ENSMUSG00000027939	185.822903704216	11.493862973006	1.30549585649925	8.80421252643982	1.31774485557567e-18	4.18965349669793e-17	Nup210l	77595	nucleoporin 210-like	protein-coding
ENSMUSG00000016200	145.840712710341	11.1442515558571	1.26607244768081	8.80222263447182	1.34132755593269e-18	4.25628695096839e-17	Syt14	329324	synaptotagmin XIV	protein-coding
ENSMUSG00000095664	83.1721807064492	11.2963987734292	1.28339247688591	8.80198300744242	1.34419540375361e-18	4.26260661118607e-17	Vmn2r67	620672	vomeronasal 2, receptor 67	protein-coding
ENSMUSG00000094520	159.841948585883	10.3691501824325	1.17817846126064	8.80100131124245	1.35600766273748e-18	4.29446567407972e-17	Or51q1	259122	olfactory receptor family 51 subfamily Q member 1	protein-coding
ENSMUSG00000032845	92.7293543006281	11.4526421113993	1.30134077891984	8.80064799084017	1.36028402825716e-18	4.30418443886792e-17	Alpk2	225638	alpha-kinase 2	protein-coding
ENSMUSG00000049928	96.0327534043744	11.503060459867	1.30708743241174	8.80052869810126	1.36173087705165e-18	4.30418443886792e-17	Glp2r	93896	glucagon-like peptide 2 receptor	protein-coding
ENSMUSG00000063439	215.057269158572	-3.38919543762563	0.38510998694658	-8.80059087664157	1.36097655154809e-18	4.30418443886792e-17	B9d2	232987	B9 protein domain 2	protein-coding
ENSMUSG00000060152	1237.54583063108	-5.39682908850611	0.613246119966215	-8.80042924495542	1.36293826178949e-18	4.30520336004869e-17	Pop5	117109	processing of precursor 5, ribonuclease P/MRP family (S. cerevisiae)	protein-coding
ENSMUSG00000091844	126.371770073095	10.0849339612829	1.1461019363464	8.7993341966005	1.37630251554857e-18	4.34459674684363e-17	Ccdc168	102636082	coiled-coil domain containing 168	protein-coding
ENSMUSG00000094921	122.115309493987	9.99482874110535	1.1359247696624	8.79884743078173	1.38228460172132e-18	4.36065074258974e-17	Vmn2r112	628185	vomeronasal 2, receptor 112	protein-coding
ENSMUSG00000025075	79.6198314944567	11.2329786216743	1.27676836202707	8.797976951622	1.39304640067716e-18	4.3917525703785e-17	Habp2	226243	hyaluronic acid binding protein 2	protein-coding
ENSMUSG00000022890	2651.70310437682	-6.09513462367515	0.692837786826278	-8.79734728614542	1.40088253478429e-18	4.4078868631683e-17	Atp5pf	11957	ATP synthase peripheral stalk subunit F6	protein-coding
ENSMUSG00000094692	79.2754842041804	11.227241507409	1.27620227680251	8.79738401308808	1.40042427796977e-18	4.4078868631683e-17	Or11g1	258662	olfactory receptor family 11 subfamily G member 1	protein-coding
ENSMUSG00000042401	85.4358450474679	11.3356163061446	1.28877127292246	8.7956773589774	1.4218760730553e-18	4.47105116831125e-17	Crtac1	72832	cartilage acidic protein 1	protein-coding
ENSMUSG00000036875	82.6419702291441	11.2863236956877	1.28328802442076	8.79484845249926	1.43241177604117e-18	4.50127072645497e-17	Dna2	327762	DNA replication helicase/nuclease 2	protein-coding
ENSMUSG00000022667	744.134485122868	-5.04868571875741	0.574064064811237	-8.79463813924239	1.43509717278868e-18	4.50389044969712e-17	Cd200r1	57781	CD200 receptor 1	protein-coding
ENSMUSG00000033063	84.8741992668611	11.3249320957902	1.2877053007814	8.7946613941234	1.43479999721841e-18	4.50389044969712e-17	Cntnap3	238680	contactin associated protein-like 3	protein-coding
ENSMUSG00000050201	76.6541095997413	11.1785998479733	1.27119392659357	8.79378009453577	1.44610477992928e-18	4.53551044614182e-17	Otop2	237987	otopetrin 2	protein-coding
ENSMUSG00000034107	84.7323637529773	11.3227207844075	1.28763199118588	8.79344475899483	1.45042932647133e-18	4.54614269240966e-17	Ano7	404545	anoctamin 7	protein-coding
ENSMUSG00000091002	80.9595880161447	11.256792730212	1.2802221156065	8.79284351753223	1.4582150434271e-18	4.56760275515203e-17	Tcerg1l	70571	transcription elongation regulator 1-like	protein-coding
ENSMUSG00000000305	145.870221256707	10.2413667773785	1.1647506284064	8.79275488470063	1.45936627064629e-18	4.56826719662733e-17	Cdh4	12561	cadherin 4	protein-coding
ENSMUSG00000045215	131.049420712761	10.9895605792689	1.24998150253678	8.79177856389562	1.47210697866756e-18	4.6051861078639e-17	Asxl3	211961	ASXL transcriptional regulator 3	protein-coding
ENSMUSG00000031284	95.9900147009666	11.5030679295018	1.30840352158695	8.791682183452	1.47337065715749e-18	4.60617709623562e-17	Pak3	18481	p21 (RAC1) activated kinase 3	protein-coding
ENSMUSG00000022155	86.0353397821059	11.3441348728859	1.29035769562601	8.79146527458217	1.47621854663594e-18	4.61211632633944e-17	Mroh2b	223825	maestro heat-like repeat family member 2B	protein-coding
ENSMUSG00000075520	90.5093209257774	11.418328693741	1.29881036671281	8.7913747737015	1.47740837805179e-18	4.61287102376955e-17	Malrd1	102635496	MAM and LDL receptor class A domain containing 1	protein-coding
ENSMUSG00000033676	88.4875399047823	11.3862205500705	1.29530687405395	8.79036526258431	1.49074497482693e-18	4.65152593331983e-17	Gabrb3	14402	GABRB3, gamma-aminobutyric acid type A receptor subunit beta 3	protein-coding
ENSMUSG00000021536	109.066298280573	9.84122203157453	1.11962815537813	8.78972360984514	1.49928354022829e-18	4.67516973169263e-17	Adcy2	210044	adenylate cyclase 2	protein-coding
ENSMUSG00000039239	97.1234782742591	11.5193983026263	1.31069897405481	8.78874442618174	1.51240684978865e-18	4.71307054503323e-17	Tgfb2	21808	transforming growth factor, beta 2	protein-coding
ENSMUSG00000035270	78.5618668198615	11.2135069628471	1.27591034268192	8.7886323887591	1.51391562177602e-18	4.71475194758607e-17	Impg2	224224	interphotoreceptor matrix proteoglycan 2	protein-coding
ENSMUSG00000026222	624.526626753483	-11.5090092621827	1.30956043104874	-8.78845220832299	1.51634517176473e-18	4.71929692133686e-17	Sp100	20684	nuclear antigen Sp100	protein-coding
ENSMUSG00000021223	96.6033222924872	8.01444325524947	0.912073164292565	8.78706179395788	1.53522344530837e-18	4.77469243531413e-17	Papln	170721	papilin, proteoglycan-like sulfated glycoprotein	protein-coding
ENSMUSG00000039646	76.5216167617318	11.1756785183974	1.27184274346712	8.78699711564324	1.53610723841435e-18	4.77469243531413e-17	Vasn	246154	vasorin	protein-coding
ENSMUSG00000025064	93.6547674043099	11.468184976938	1.30520251564363	8.78651767789675	1.54267417238962e-18	4.79204247227926e-17	Col17a1	12821	collagen, type XVII, alpha 1	protein-coding
ENSMUSG00000021611	117.766702346816	9.32242734392385	1.06117887018925	8.7849726429827	1.56402595851417e-18	4.85368598613275e-17	Tert	21752	telomerase reverse transcriptase	protein-coding
ENSMUSG00000032334	84.8324702920211	11.3238364464131	1.28900591245328	8.78493755304907	1.56451426174451e-18	4.85368598613275e-17	Loxl1	16949	lysyl oxidase-like 1	protein-coding
ENSMUSG00000057092	88.1992942910579	11.381030177837	1.29555365036874	8.78468458222297	1.56803900172284e-18	4.86152053784624e-17	Fxyd3	17178	FXYD domain-containing ion transport regulator 3	protein-coding
ENSMUSG00000091945	80.1486942691208	11.2428615450311	1.27986965747929	8.78438009630917	1.57229192234739e-18	4.87160130971902e-17	Vmn2r114	666002	vomeronasal 2, receptor 114	protein-coding
ENSMUSG00000052373	148.458763165294	11.1698923606407	1.27163578188941	8.78387705011282	1.57934321149183e-18	4.89033421534183e-17	Mpp3	13384	membrane protein, palmitoylated 3 (MAGUK p55 subfamily member 3)	protein-coding
ENSMUSG00000039108	76.3104284602691	8.83501238691837	1.0058566199598	8.78357035346792	1.58365754752141e-18	4.90057388035491e-17	Lsm14b	241846	LSM family member 14B	protein-coding
ENSMUSG00000023868	131.074798956408	10.9895283415936	1.25122139899866	8.78304059568383	1.59113713988578e-18	4.91122247269947e-17	Pde10a	23984	phosphodiesterase 10A	protein-coding
ENSMUSG00000031576	79.0878994181868	11.222934088698	1.27779586954625	8.78304145143566	1.59112502953362e-18	4.91122247269947e-17	Kcnu1	16532	potassium channel, subfamily U, member 1	protein-coding
ENSMUSG00000042246	87.276652630811	11.3664064505945	1.29418459148127	8.78267793127178	1.59627766358075e-18	4.92396492992298e-17	Tmc7	209760	transmembrane channel-like gene family 7	protein-coding
ENSMUSG00000028651	407.277780608399	-3.92041111803272	0.446394745080705	-8.78238635475859	1.60042245448778e-18	4.93362169192382e-17	Ppie	56031	peptidylprolyl isomerase E (cyclophilin E)	protein-coding
ENSMUSG00000003053	75.9410465041094	11.1650101719701	1.27132800472923	8.7821633209032	1.60360007647501e-18	4.93715985570423e-17	Cyp2c29	13095	cytochrome P450, family 2, subfamily c, polypeptide 29	protein-coding
ENSMUSG00000049864	112.762782485496	11.735995007219	1.3363382070545	8.78220419446586	1.60301727417888e-18	4.93715985570423e-17	Olfr899	258472	olfactory receptor 899	protein-coding
ENSMUSG00000001036	134.799094093598	11.0306205886699	1.25604960257678	8.78199441012571	1.60601073791043e-18	4.93833074245593e-17	Epn2	13855	epsin 2	protein-coding
ENSMUSG00000040852	149.564512291748	11.1801344647355	1.2730704703007	8.78202324659588	1.60559893630028e-18	4.93833074245593e-17	Plekhh2	213556	pleckstrin homology domain containing, family H (with MyTH4 domain) member 2	protein-coding
ENSMUSG00000051980	84.7071430910401	11.3232011384815	1.28988478816276	8.77845931853311	1.65729209400276e-18	5.08958168641188e-17	Casr	12374	calcium-sensing receptor	protein-coding
ENSMUSG00000002266	89.13309907495	11.3967974225983	1.29828321373619	8.77835999265578	1.65875606582379e-18	5.09056887607523e-17	Zim1	22776	zinc finger, imprinted 1	protein-coding
ENSMUSG00000037577	82.2608424463084	11.2796490840662	1.28494751774938	8.77829555546578	1.65970649346394e-18	5.09056887607523e-17	Ephx3	71932	epoxide hydrolase 3	protein-coding
ENSMUSG00000041565	82.7180462271817	11.2880907574423	1.28601603113194	8.77756612995451	1.67050285348289e-18	5.11854535829468e-17	L3mbtl4	320858	L3MBTL4 histone methyl-lysine binding protein	protein-coding
ENSMUSG00000052920	86.5170696597684	11.35380002332	1.29350633857141	8.77753721397263	1.67093227032006e-18	5.11854535829468e-17	Prkg1	19091	protein kinase, cGMP-dependent, type I	protein-coding
ENSMUSG00000032346	84.2114372186426	11.3144061673306	1.28932516540461	8.77544817313791	1.70224570334388e-18	5.21118579226955e-17	Ooep	67968	oocyte expressed protein	protein-coding
ENSMUSG00000043855	76.9006262386256	11.1834556436967	1.27451728628725	8.77465983711749	1.71421237034381e-18	5.24122317758484e-17	Or10ab4	257891	olfactory receptor family 10 subfamily AB member 4	protein-coding
ENSMUSG00000045639	76.5557246596623	11.1769040642248	1.27378542320416	8.7745579911801	1.71576440310527e-18	5.2426733284583e-17	Zfp629	320683	zinc finger protein 629	protein-coding
ENSMUSG00000073768	144.086227220313	10.2233930281072	1.16524066228169	8.77363222811711	1.72993591279787e-18	5.28265740602964e-17	Or10ak16	258331	olfactory receptor family 10 subfamily AK member 16	protein-coding
ENSMUSG00000001672	89.312012939564	11.3980009952809	1.29924644749183	8.77277826488155	1.74311077117736e-18	5.31954977816327e-17	Marveld3	73608	MARVEL (membrane-associating) domain containing 3	protein-coding
ENSMUSG00000026587	161.54825133444	11.291025536228	1.28708004237487	8.77259002120351	1.74602827647501e-18	5.32511257110512e-17	Astn1	11899	astrotactin 1	protein-coding
ENSMUSG00000066113	155.590956556232	11.2366542056297	1.28115393849251	8.77072915909821	1.77512964418697e-18	5.41047503392702e-17	Adamtsl1	77739	ADAMTS-like 1	protein-coding
ENSMUSG00000037716	79.5711933131043	11.2327284620342	1.28090038667246	8.76940047712437	1.79620100691949e-18	5.47127100698802e-17	Ccdc33	382077	coiled-coil domain containing 33	protein-coding
ENSMUSG00000026567	101.743770668965	11.5863210121537	1.32125411929557	8.76918440059885	1.7996510022602e-18	5.47492326484974e-17	Adcy10	271639	adenylate cyclase 10	protein-coding
ENSMUSG00000031990	68.8961026107569	8.56059157734956	0.976208171407727	8.76922753576717	1.79896176035492e-18	5.47492326484974e-17	Jam3	83964	junction adhesion molecule 3	protein-coding
ENSMUSG00000070337	163.654095064452	12.2720409958833	1.39952704161223	8.76870587777006	1.8073146667187e-18	5.49480137265821e-17	Gpr179	217143	G protein-coupled receptor 179	protein-coding
ENSMUSG00000039419	109.096648597895	11.6880935483081	1.33298716741052	8.76834663833527	1.81308914664719e-18	5.5089145245879e-17	Cntnap2	66797	contactin associated protein-like 2	protein-coding
ENSMUSG00000033147	150.390947633398	11.1880255979833	1.27597925611464	8.76818768359203	1.81565002459261e-18	5.51325190051857e-17	Slc22a15	242126	solute carrier family 22 (organic anion/cation transporter), member 15	protein-coding
ENSMUSG00000001865	1161.1431819382	-6.51939919169597	0.743582388739738	-8.76755459841563	1.82588498253319e-18	5.53741739247674e-17	Cpa3	12873	carboxypeptidase A3, mast cell	protein-coding
ENSMUSG00000025189	78.7052076180963	11.2170766387762	1.27944098511712	8.76717001351132	1.83213028258914e-18	5.55289580040801e-17	Cnnm1	83674	cyclin M1	protein-coding
ENSMUSG00000043843	90.567459364714	11.4187969974048	1.30255550051939	8.76645716274784	1.8437621496794e-18	5.58467059596231e-17	Tmem145	330485	transmembrane protein 145	protein-coding
ENSMUSG00000030523	159.697052813389	11.2744384298712	1.28615776844934	8.76598400790624	1.85152303775258e-18	5.60468812516953e-17	Trpm1	17364	transient receptor potential cation channel, subfamily M, member 1	protein-coding
ENSMUSG00000054003	141.651435133658	11.1013327553992	1.2664477718092	8.76572489013122	1.85578685928681e-18	5.61410147823425e-17	Tdrd9	74691	tudor domain containing 9	protein-coding
ENSMUSG00000053930	90.079613694493	11.4103968014518	1.30179251756959	8.76514240745117	1.86540712648714e-18	5.63969730689663e-17	Shisa6	380702	shisa family member 6	protein-coding
ENSMUSG00000024258	481.50385460946	-5.77744105264001	0.659153541812569	-8.76493970851307	1.86876643318478e-18	5.64634429455116e-17	Polr2d	69241	polymerase (RNA) II (DNA directed) polypeptide D	protein-coding
ENSMUSG00000029490	96.2730727071432	11.5079355683362	1.31297282746529	8.7647933967929	1.87119495236887e-18	5.64666739813796e-17	Slc49a3	243197	solute carrier family 49 member 3	protein-coding
ENSMUSG00000032511	98.1456729867584	9.68894822758202	1.10543908663722	8.76479612916176	1.87114957127207e-18	5.64666739813796e-17	Scn5a	20271	sodium channel, voltage-gated, type V, alpha	protein-coding
ENSMUSG00000022483	151.56587181363	10.30100537087	1.17549084354035	8.76315236947777	1.8986475538904e-18	5.71886750829711e-17	Col2a1	12824	collagen, type II, alpha 1	protein-coding
ENSMUSG00000078632	121.607429967481	11.8436827615636	1.35158856401285	8.76278704696933	1.90481291653691e-18	5.73388764386992e-17	Lrrc37a	237954	leucine rich repeat containing 37A	protein-coding
ENSMUSG00000021565	93.0025968858007	11.4570429547777	1.30759498479976	8.7619202336817	1.91952089875822e-18	5.77458838095818e-17	Slc6a19	74338	solute carrier family 6 (neurotransmitter transporter), member 19	protein-coding
ENSMUSG00000117853	83.9111763344152	11.3091841206915	1.29105063970268	8.75967508392693	1.95813975445886e-18	5.88349032462329e-17	Vmn1r88	100312474	vomeronasal 1 receptor, 88	protein-coding
ENSMUSG00000052133	140.217687865485	11.0865748893285	1.26582923604229	8.75834952587404	1.98129985812981e-18	5.94940318510646e-17	Sema5b	20357	sema domain, seven thrombospondin repeats (type 1 and type 1-like), transmembrane domain (TM) and short cytoplasmic domain, (semaphorin) 5B	protein-coding
ENSMUSG00000049565	78.7597452773934	11.2180003286132	1.28085643956903	8.75820270098942	1.98388175793435e-18	5.9534810681503e-17	Aknad1	329738	AKNA domain containing 1	protein-coding
ENSMUSG00000097789	77.3023413645378	11.1909228927929	1.27779358327961	8.75800523592396	1.98735939927762e-18	5.95737657706159e-17	Ctxnd1	100039239	cortexin domain containing 1	protein-coding
ENSMUSG00000044017	130.760313909184	10.0935032963042	1.15260547230661	8.75711901324305	2.00304132134544e-18	5.99618123549841e-17	Adgrd1	243277	adhesion G protein-coupled receptor D1	protein-coding
ENSMUSG00000026761	1387.9961985647	-4.63783454361929	0.529709574712616	-8.75542894639098	2.03328691192977e-18	6.0813806634621e-17	Orc4	26428	origin recognition complex, subunit 4	protein-coding
ENSMUSG00000067561	74.076978983061	11.1290328865135	1.27116370521784	8.75499578915862	2.04111105811372e-18	6.09888497677775e-17	Dmrtc1c2	668357	DMRT-like family C1c2	protein-coding
ENSMUSG00000024552	82.4602849210951	11.282924946116	1.28891479639808	8.75381753522147	2.06254466962986e-18	6.15914582284496e-17	Slc14a2	27411	solute carrier family 14 (urea transporter), member 2	protein-coding
ENSMUSG00000029658	75.7177898029303	11.1604779066189	1.2749708772415	8.75351594756857	2.06806647748019e-18	6.17184624521619e-17	Wdr95	381693	WD40 repeat domain 95	protein-coding
ENSMUSG00000067529	91.8962047407762	9.1174973098848	1.04166110601095	8.75284414218007	2.08041917810718e-18	6.20490440950484e-17	Or4d11	258675	olfactory receptor family 4 subfamily D member 11	protein-coding
ENSMUSG00000040543	101.266593368502	9.73150388683841	1.11200521903548	8.75131134301619	2.10887665398253e-18	6.28592554123653e-17	Pitpnm3	327958	PITPNM family member 3	protein-coding
ENSMUSG00000020431	145.5068009507	11.1410394718728	1.27313014408792	8.75090384404834	2.11650660868279e-18	6.30480489769593e-17	Adcy1	432530	adenylate cyclase 1	protein-coding
ENSMUSG00000058833	572.657714397515	-5.40126817978278	0.617308493680546	-8.74970656499327	2.13908234638847e-18	6.36815549204818e-17	Rex1bd	66462	required for excision 1-B domain containing	protein-coding
ENSMUSG00000053414	134.221651870485	11.02353157143	1.25993223774447	8.74930511434827	2.14670514771047e-18	6.38694017800465e-17	Hunk	26559	hormonally upregulated Neu-associated kinase	protein-coding
ENSMUSG00000054520	75.2512433461828	11.1516924065165	1.27469039675668	8.74854979286801	2.16112007812933e-18	6.4258976895233e-17	Sh3bp2	24055	SH3-domain binding protein 2	protein-coding
ENSMUSG00000024260	84.2348971017994	4.29432979802175	0.490874096386881	8.74833247390833	2.16528517774791e-18	6.43434926521364e-17	Sap130	269003	Sin3A associated protein	protein-coding
ENSMUSG00000028631	97.2182624346985	11.521074984999	1.31701758249504	8.74785206980515	2.17452067264448e-18	6.45784848112275e-17	Kcnq4	60613	potassium voltage-gated channel, subfamily Q, member 4	protein-coding
ENSMUSG00000025780	129.990066653656	10.9783608133983	1.25501899469313	8.74756546300932	2.18004903811467e-18	6.47031637944405e-17	Itih5	209378	inter-alpha-trypsin inhibitor, heavy chain 5	protein-coding
ENSMUSG00000062209	113.434274187997	11.7445643199887	1.34262638675297	8.74745531286032	2.18217741680752e-18	6.47268417320743e-17	Erbb4	13869	erb-b2 receptor tyrosine kinase 4	protein-coding
ENSMUSG00000074771	85.9305999242014	11.3437563845767	1.29710159850055	8.74546480991935	2.22099441791906e-18	6.58380703593375e-17	Ankef1	319196	ankyrin repeat and EF-hand domain containing 1	protein-coding
ENSMUSG00000030525	76.5892782689059	11.1774579489306	1.27817693327562	8.74484404931779	2.23323881875736e-18	6.61607200599584e-17	Chrna7	11441	cholinergic receptor, nicotinic, alpha polypeptide 7	protein-coding
ENSMUSG00000007207	92.2824940371298	8.64412141742546	0.988705361952755	8.74286895779829	2.2726422951063e-18	6.71644498453499e-17	Stx1a	20907	syntaxin 1A (brain)	protein-coding
ENSMUSG00000035357	99.820771295026	11.559022004462	1.32222617921874	8.74209132002807	2.28834398397796e-18	6.75874275049229e-17	Pdzrn3	55983	PDZ domain containing RING finger 3	protein-coding
ENSMUSG00000018566	80.802113641465	11.2542470399988	1.28754105491581	8.7408840262066	2.31293356642048e-18	6.82722411034735e-17	Slc2a4	20528	solute carrier family 2 (facilitated glucose transporter), member 4	protein-coding
ENSMUSG00000039116	75.1187505081733	11.1487259798528	1.2754983806939	8.74068219027262	2.31706984155539e-18	6.83114317833102e-17	Adgrg6	215798	adhesion G protein-coupled receptor G6	protein-coding
ENSMUSG00000092080	114.748635160789	11.7601277944205	1.34549159344705	8.74039485025091	2.32297097681155e-18	6.84024958638001e-17	Vmn2r16	384220	vomeronasal 2, receptor 16	protein-coding
ENSMUSG00000031965	159.015621136034	11.2689352289292	1.28935032400028	8.74001039063354	2.33088988499305e-18	6.85941551454852e-17	Tbx20	57246	T-box 20	protein-coding
ENSMUSG00000051378	82.8467578931884	11.2897109250054	1.2917887435534	8.7395953721892	2.3394681471207e-18	6.88049746171018e-17	Kif18b	70218	kinesin family member 18B	protein-coding
ENSMUSG00000021806	86.595291644899	8.88268573188571	1.01641550396961	8.73922691772643	2.34711006816961e-18	6.89880176834506e-17	Nid2	18074	nidogen 2	protein-coding
ENSMUSG00000047050	102.827766724701	11.6028381952806	1.3277675076208	8.73860681835145	2.36002690943008e-18	6.92839523290441e-17	Or8b50	258782	olfactory receptor family 8 subfamily B member 50	protein-coding
ENSMUSG00000001555	90.5912735911063	11.4195035822299	1.30699056035306	8.73725023625653	2.38853012750992e-18	7.00784367024849e-17	Fkbp10	14230	FK506 binding protein 10	protein-coding
ENSMUSG00000030806	74.2375226593465	11.1318776272005	1.27413166650477	8.73683459868618	2.39733094080925e-18	7.02519057925697e-17	Stx1b	56216	syntaxin 1B	protein-coding
ENSMUSG00000056856	117.488106310132	9.94289287041635	1.13816722842396	8.73588047705821	2.41765504419446e-18	7.08048342112219e-17	Jakmip3	74004	janus kinase and microtubule interacting protein 3	protein-coding
ENSMUSG00000035172	82.4835448588004	11.283321449829	1.29175049976028	8.73490774876648	2.43855062417709e-18	7.13553582323027e-17	Plekhh3	217198	pleckstrin homology domain containing, family H (with MyTH4 domain) member 3	protein-coding
ENSMUSG00000109403	74.2948904949823	11.1335578911656	1.27461074523478	8.73486900435228	2.43938659143426e-18	7.13553582323027e-17	Or4f58	258271	olfactory receptor family 4 subfamily F member 58	protein-coding
ENSMUSG00000013415	153.672510540233	11.2197121260536	1.28471212752862	8.73324995198481	2.47457413273153e-18	7.22976929049401e-17	Igf2bp1	140486	insulin-like growth factor 2 mRNA binding protein 1	protein-coding
ENSMUSG00000059022	90.6159399643565	11.4188711511913	1.30760339903704	8.73267166451276	2.48726337987627e-18	7.25812400204446e-17	Kcp	333088	kielin/chordin-like protein	protein-coding
ENSMUSG00000057531	718.051126858321	-4.32813240038601	0.495775105899159	-8.73003171979829	2.54601207595122e-18	7.42065652694112e-17	Dtnbp1	94245	dystrobrevin binding protein 1	protein-coding
ENSMUSG00000025743	72.9233019630157	11.1063713834767	1.27229043026688	8.72943089035652	2.55957300708197e-18	7.45571430715584e-17	Sdc3	20970	syndecan 3	protein-coding
ENSMUSG00000017734	36.860299924834	5.82167936753473	0.66697297962051	8.72850856843873	2.58052902283787e-18	7.51225818766895e-17	Dbndd2	52840	dysbindin domain containing 2	protein-coding
ENSMUSG00000036395	119.571851534994	9.9567918010471	1.14078361749439	8.72802839062162	2.59150607500169e-18	7.53970173555366e-17	Glb1l2	244757	galactosidase, beta 1-like 2	protein-coding
ENSMUSG00000016763	130.248324300751	9.46127424218453	1.08407063443474	8.7275440747621	2.60262442405482e-18	7.56686401343095e-17	Scube1	64706	signal peptide, CUB domain, EGF-like 1	protein-coding
ENSMUSG00000028528	117.702874064931	9.94083050896795	1.13902561784087	8.72748632977342	2.60395320351185e-18	7.56686401343095e-17	Dnajc6	72685	DnaJ heat shock protein family (Hsp40) member C6	protein-coding
ENSMUSG00000050947	137.146416976298	11.0551815234327	1.26680789808515	8.72680186170544	2.61975472874476e-18	7.60823694207696e-17	Amigo1	229715	adhesion molecule with Ig like domain 1	protein-coding
ENSMUSG00000025503	657.082747419986	-4.57742365500054	0.524549946385923	-8.72638284788391	2.62947469780141e-18	7.62735817975847e-17	Taldo1	21351	transaldolase 1	protein-coding
ENSMUSG00000040632	87.8681295815625	11.3747493549298	1.30372575098249	8.72480224185016	2.66646196975717e-18	7.73003829075313e-17	Nrl	18185	neural retina leucine zipper gene	protein-coding
ENSMUSG00000006736	581.194096839304	-4.20277206446776	0.481735695879415	-8.72422803710973	2.680025571847e-18	7.76473162254303e-17	Tspan31	67125	tetraspanin 31	protein-coding
ENSMUSG00000070476	72.9925738022672	8.6824831247033	0.995259293893815	8.72384028762422	2.68922332245376e-18	7.78674217385494e-17	Fam217b	71532	family with sequence similarity 217, member B	protein-coding
ENSMUSG00000034994	435.758102444475	-10.9898357235777	1.25990090492593	-8.7227778634096	2.71458493037668e-18	7.85550172148564e-17	Eef2	13629	eukaryotic translation elongation factor 2	protein-coding
ENSMUSG00000022519	73.462855116195	11.1174244113412	1.2747971515543	8.72093603110605	2.75911289994557e-18	7.97961040534198e-17	Srl	106393	sarcalumenin	protein-coding
ENSMUSG00000005373	125.053393760756	11.8850364798821	1.36291714188188	8.72029275636785	2.7748339493798e-18	8.02030882160311e-17	Mlxipl	58805	MLX interacting protein-like	protein-coding
ENSMUSG00000035666	158.975926742142	9.26644776586438	1.06276168580046	8.71921512571747	2.80136867682352e-18	8.09219591948219e-17	Gtf3c4	269252	general transcription factor IIIC, polypeptide 4	protein-coding
ENSMUSG00000005107	94.1947710396473	9.66014604203126	1.10795609318177	8.71888886344741	2.80945159607039e-18	8.11072836147442e-17	Slc2a9	117591	solute carrier family 2 (facilitated glucose transporter), member 9	protein-coding
ENSMUSG00000019775	102.731873206146	9.75450219119764	1.11882328540619	8.71853698294836	2.81819499963158e-18	8.13114446957758e-17	Rgs17	56533	regulator of G-protein signaling 17	protein-coding
ENSMUSG00000038963	107.768271514466	11.6704608630019	1.33871770930804	8.7176413532575	2.8405706921396e-18	8.186102047869e-17	Slco4a1	108115	solute carrier organic anion transporter family, member 4a1	protein-coding
ENSMUSG00000063522	83.0272758909596	11.2940259677783	1.29553751557127	8.71763714445444	2.84067625446942e-18	8.186102047869e-17	Ly6m	67038	lymphocyte antigen 6 family member M	protein-coding
ENSMUSG00000096373	96.8759519068069	11.5164554397932	1.32106215175359	8.71757276862871	2.84229136783858e-18	8.186102047869e-17	Vmn2r31	100042591	vomeronasal 2, receptor 31	protein-coding
ENSMUSG00000040118	85.0958919507852	11.329735042018	1.29978738815172	8.71660638139344	2.86664612629064e-18	8.24648142007145e-17	Cacna2d1	12293	calcium channel, voltage-dependent, alpha2/delta subunit 1	protein-coding
ENSMUSG00000004415	148.588762218402	11.1708057404483	1.28182144589682	8.7147907972726	2.91296071085276e-18	8.36981534432561e-17	Col26a1	140709	collagen, type XXVI, alpha 1	protein-coding
ENSMUSG00000022286	143.489196226048	11.1204283012432	1.27603285580123	8.71484480253497	2.91157246371186e-18	8.36981534432561e-17	Grhl2	252973	grainyhead like transcription factor 2	protein-coding
ENSMUSG00000038599	73.1303655147118	11.1100874034546	1.27498645286883	8.71388662872138	2.93630036447031e-18	8.4318967668039e-17	Capn8	170725	calpain 8	protein-coding
ENSMUSG00000055485	95.5767177356745	9.65024037820394	1.10759382586193	8.71279719412855	2.96466772573841e-18	8.50331730651798e-17	Mtcl2	320706	microtubule crosslinking factor 2	protein-coding
ENSMUSG00000020542	85.1788771553354	11.3306801848116	1.30068031167296	8.7113490402863	3.00279490519231e-18	8.60252992715428e-17	Myocd	214384	myocardin	protein-coding
ENSMUSG00000069227	85.1788771553354	11.3306801848116	1.30068031167296	8.7113490402863	3.00279490519231e-18	8.60252992715428e-17	Gprin1	26913	G protein-regulated inducer of neurite outgrowth 1	protein-coding
ENSMUSG00000020805	77.5580430975864	11.1947232650543	1.28515151678635	8.71081978959792	3.01684954089751e-18	8.63770723466506e-17	Slc13a5	237831	solute carrier family 13 (sodium-dependent citrate transporter), member 5	protein-coding
ENSMUSG00000052353	102.738409297076	11.6009597762311	1.33206030128929	8.70903499263705	3.064726642287e-18	8.76962514788536e-17	Cemip	80982	cell migration inducing protein, hyaluronan binding	protein-coding
ENSMUSG00000074277	98.8921608933377	3.8818649771643	0.445769705619047	8.70822967158232	3.0865742087439e-18	8.82694899378878e-17	Phldb3	232970	pleckstrin homology like domain, family B, member 3	protein-coding
ENSMUSG00000046049	104.669642769515	11.6269703170527	1.33520212666901	8.70802261681459	3.09221620551897e-18	8.83788820901705e-17	Rp1l1	271209	retinitis pigmentosa 1 homolog like 1	protein-coding
ENSMUSG00000041534	75.6009358257167	11.1578483515152	1.28137530383636	8.70771296911158	3.10067274293253e-18	8.85165643074841e-17	Rbp3	19661	retinol binding protein 3, interstitial	protein-coding
ENSMUSG00000045132	91.5440256626673	11.4348065465169	1.31321648662775	8.70748019306455	3.10704493109713e-18	8.85919856430696e-17	Or51v14	258808	olfactory receptor family 51 subfamily V member 14	protein-coding
ENSMUSG00000062157	87.7189881541892	11.3731803771638	1.30613046980552	8.7075377537569	3.10546801878559e-18	8.85919856430696e-17	Ifnlr1	242700	interferon lambda receptor 1	protein-coding
ENSMUSG00000063157	75.5805060643502	11.1580801088744	1.28148434397747	8.7071528897824	3.11602665566542e-18	8.87465554243819e-17	Csn2	12991	casein beta	protein-coding
ENSMUSG00000006219	76.3356948417991	11.1730555590225	1.28324638908453	8.70686693846334	3.12389459396157e-18	8.89185795923118e-17	Fblim1	74202	filamin binding LIM protein 1	protein-coding
ENSMUSG00000021322	104.5526477351	9.77905737620303	1.1233504115309	8.70525997571509	3.16847630975308e-18	9.01348129169232e-17	Aoah	27052	acyloxyacyl hydrolase	protein-coding
ENSMUSG00000020374	72.2723976035903	11.0932064196417	1.27435851765741	8.70493371051794	3.17760425294256e-18	9.03416475069496e-17	Rasgef1c	74563	RasGEF domain family, member 1C	protein-coding
ENSMUSG00000022237	112.685495960223	9.04576589870003	1.03917469846766	8.70475956741316	3.18248688795282e-18	9.04276137058792e-17	Ankrd33b	67434	ankyrin repeat domain 33B	protein-coding
ENSMUSG00000003476	113.387871778394	11.7426388311346	1.34920246909243	8.70339263389696	3.22107119653683e-18	9.14171577336837e-17	Crhr2	12922	corticotropin releasing hormone receptor 2	protein-coding
ENSMUSG00000032056	96.2256833796257	11.5064264915905	1.32216646740556	8.70270633483031	3.24061708265251e-18	9.19182612161116e-17	Btg4	56057	BTG anti-proliferation factor 4	protein-coding
ENSMUSG00000044597	79.4459248450271	11.2300409443112	1.2904861658093	8.70217848268723	3.25573000531727e-18	9.22931154479363e-17	Mycs	17870	myc-like oncogene, s-myc protein	protein-coding
ENSMUSG00000055373	93.5819182895881	11.4670289568456	1.31775025767735	8.70197436125507	3.26159283998004e-18	9.24054651722942e-17	Fut9	14348	fucosyltransferase 9	protein-coding
ENSMUSG00000066640	111.903354499716	7.45496983804595	0.856709019438601	8.70186920984113	3.26461709578041e-18	9.24373100257498e-17	Fbxl18	231863	F-box and leucine-rich repeat protein 18	protein-coding
ENSMUSG00000034063	125.572866283286	10.927623020475	1.25620410716845	8.69892317507732	3.35048245673413e-18	9.46482108640139e-17	4930590J08Rik	381798	RIKEN cDNA 4930590J08 gene	protein-coding
ENSMUSG00000034452	86.6969345200465	11.355423337602	1.30555850782983	8.69775139873097	3.38525157742796e-18	9.55749059686496e-17	Slc24a1	214111	solute carrier family 24 (sodium/potassium/calcium exchanger), member 1	protein-coding
ENSMUSG00000025927	76.3422073413346	11.1719848051443	1.28451510521648	8.69743357612093	3.3947433104814e-18	9.57872902194709e-17	Tfap2b	21419	transcription factor AP-2 beta	protein-coding
ENSMUSG00000057388	789.00007571916	-5.11089116712024	0.587645450972427	-8.69723599265989	3.40065735571764e-18	9.58651916784495e-17	Mrpl18	67681	mitochondrial ribosomal protein L18	protein-coding
ENSMUSG00000095093	78.1256470890417	11.2050247896478	1.2883470902559	8.69720968393863	3.40144559229117e-18	9.58651916784495e-17	Vmn2r111	210876	vomeronasal 2, receptor 111	protein-coding
ENSMUSG00000091415	127.606858689759	10.9513669664699	1.25920681460919	8.69703597487976	3.40665462514303e-18	9.59564066242518e-17	Ak9	633979	adenylate kinase 9	protein-coding
ENSMUSG00000041238	218.308322130625	3.47547893913225	0.399625010484854	8.69685041713367	3.41222766580791e-18	9.60577631963113e-17	Rbbp8	225182	retinoblastoma binding protein 8, endonuclease	protein-coding
ENSMUSG00000031255	82.1117010189351	11.2781586293556	1.29686684546994	8.69646615514239	3.42379722472397e-18	9.63277131270662e-17	Sytl4	27359	synaptotagmin-like 4	protein-coding
ENSMUSG00000040242	677.477500949857	-3.77515056687961	0.434128702848055	-8.69592483084655	3.44016143196197e-18	9.66204693174306e-17	Fgfr1op2	67529	FGFR1 oncogene partner 2	protein-coding
ENSMUSG00000051900	76.7595613280427	11.1798176139258	1.28570587421886	8.69547058787311	3.45395274075488e-18	9.695183558801e-17	Abca16	233810	ATP-binding cassette, sub-family A member 16	protein-coding
ENSMUSG00000025825	1022.33491214396	-5.62516174657395	0.64696482170499	-8.69469491671831	3.47762925362674e-18	9.74324500476644e-17	Iscu	66383	iron-sulfur cluster assembly enzyme	protein-coding
ENSMUSG00000025978	72.249137665885	11.0927916797574	1.27579153076456	8.6948309439785	3.47346561567181e-18	9.74324500476644e-17	Rftn2	74013	raftlin family member 2	protein-coding
ENSMUSG00000054666	87.5245757052403	11.3694734879119	1.3076405560798	8.69464734406576	3.47908656044389e-18	9.74324500476644e-17	Or10h28	258939	olfactory receptor family 10 subfamily H member 28	protein-coding
ENSMUSG00000042641	74.9787941749643	11.1462727914664	1.28202722154705	8.69425594412576	3.49109933613396e-18	9.77126163442097e-17	Rgsl1	240816	regulator of G-protein signaling like 1	protein-coding
ENSMUSG00000054746	137.448976558831	11.0588318088916	1.2720906171085	8.6934308453816	3.51655743046282e-18	9.82555635869408e-17	Abca15	320631	ATP-binding cassette, sub-family A member 15	protein-coding
ENSMUSG00000037239	85.6407902932222	11.3391520501286	1.30438562209899	8.693098005697	3.5268788690336e-18	9.84873838026059e-17	Spred3	101809	sprouty-related EVH1 domain containing 3	protein-coding
ENSMUSG00000079267	76.280048605128	11.1709031253958	1.28522412169503	8.69179385667223	3.56760981763843e-18	9.95676302805631e-17	Gm5930	546250	predicted gene 5930	protein-coding
ENSMUSG00000056888	907.368637247814	-6.07511925639343	0.698955933442949	-8.69170567945297	3.57038045308161e-18	9.95878194610981e-17	Glipr1	73690	GLI pathogenesis related 1	protein-coding
ENSMUSG00000024925	503.19773140645	-3.90916796985185	0.449826127589299	-8.69039775613257	3.61172730479172e-18	1.00683366614094e-16	Rnaseh2c	68209	ribonuclease H2, subunit C	protein-coding
ENSMUSG00000037188	75.2327743090481	11.150779600947	1.28312848107696	8.69030636089376	3.61463415183383e-18	1.00706688611659e-16	Grhl3	230824	grainyhead like transcription factor 3	protein-coding
ENSMUSG00000094396	119.637910718131	11.8202882293891	1.36019851049189	8.69011996279465	3.62056974789928e-18	1.00814319053555e-16	Vmn2r124	637021	vomeronasal 2, receptor 124	protein-coding
ENSMUSG00000024248	442.799008632551	-4.32151090683525	0.497305319378347	-8.68985457914933	3.62903713839517e-18	1.00992283522445e-16	Cox7a2l	20463	cytochrome c oxidase subunit 7A2 like	protein-coding
ENSMUSG00000032035	582.447898189815	-3.51179238384166	0.404212141550471	-8.68799331551788	3.68897491827431e-18	1.02601592280991e-16	Ets1	23871	E26 avian leukemia oncogene 1, 5' domain	protein-coding
ENSMUSG00000042216	95.953450523021	11.5014201185219	1.32391027808567	8.68746191407512	3.70626612537931e-18	1.03023608953758e-16	Sgsm1	52850	small G protein signaling modulator 1	protein-coding
ENSMUSG00000062103	72.6617007520224	11.1016372807644	1.27790363893151	8.68738216446955	3.70886798392144e-18	1.03037054870279e-16	Or8d2	404322	olfactory receptor family 8 subfamily D member 2	protein-coding
ENSMUSG00000089789	97.7773932023865	11.530254942758	1.3274143700149	8.68625140966991	3.74595387919874e-18	1.04007948889054e-16	Rdh1	107605	retinol dehydrogenase 1 (all trans)	protein-coding
ENSMUSG00000024665	90.93273197214	11.4256262569953	1.31555292727263	8.68503731026818	3.78618088226206e-18	1.0500499943993e-16	Fads2	56473	fatty acid desaturase 2	protein-coding
ENSMUSG00000038880	297.824101222275	-4.79127595440837	0.551667678639995	-8.68507643264531	3.78487800743898e-18	1.0500499943993e-16	Mrps34	79044	mitochondrial ribosomal protein S34	protein-coding
ENSMUSG00000045613	90.8383445186777	11.4238612379859	1.31536297956105	8.68494964165566	3.78910207839399e-18	1.05026137095998e-16	Chrm2	243764	cholinergic receptor, muscarinic 2, cardiac	protein-coding
ENSMUSG00000013483	102.900240133979	9.74714923662577	1.12242501592825	8.68400926414208	3.82057657244864e-18	1.05778000777897e-16	Card14	170720	caspase recruitment domain family, member 14	protein-coding
ENSMUSG00000056328	140.546299028795	11.0899885786285	1.27705484104703	8.68403471971182	3.81972118380962e-18	1.05778000777897e-16	Myh1	17879	myosin, heavy polypeptide 1, skeletal muscle, adult	protein-coding
ENSMUSG00000027579	82.6337948635476	11.2858389504597	1.29966470493727	8.68365425912247	3.83252560515412e-18	1.06048468750126e-16	Srms	20811	src-related kinase lacking C-terminal regulatory tyrosine and N-terminal myristylation sites	protein-coding
ENSMUSG00000027820	126.385819603347	10.9375015834248	1.25962918729844	8.68311221565346	3.85084132920688e-18	1.0649469952204e-16	Mme	17380	membrane metallo endopeptidase	protein-coding
ENSMUSG00000050114	37.8149046890103	4.05105968979574	0.466590161464298	8.68226556059887	3.87962296265778e-18	1.07229692624141e-16	Prdx6b	320769	peroxiredoxin 6B	protein-coding
ENSMUSG00000034739	81.4467218159687	11.2653892360682	1.29767503236416	8.68120982149466	3.91580997218043e-18	1.0810702389144e-16	Mfrp	259172	membrane frizzled-related protein	protein-coding
ENSMUSG00000038763	155.50435304031	9.68127000252716	1.11533814340575	8.68012096579502	3.95348115738716e-18	1.09085133806635e-16	Alpk3	116904	alpha-kinase 3	protein-coding
ENSMUSG00000033847	53.4629370707371	7.17423721187056	0.826665861518521	8.67852120891026	4.00947785117103e-18	1.10531630675033e-16	Pla2g4c	232889	phospholipase A2, group IVC (cytosolic, calcium-independent)	protein-coding
ENSMUSG00000070702	162.292219837976	11.2985999520091	1.30190796043477	8.67849363808786	4.010449751083e-18	1.10531630675033e-16	Csn1s1	12990	casein alpha s1	protein-coding
ENSMUSG00000020481	99.5774135370755	9.06231265222038	1.04425451484123	8.67826044649495	4.01867930301059e-18	1.10695727460334e-16	Ankrd36	76389	ankyrin repeat domain 36	protein-coding
ENSMUSG00000063998	76.169251687569	11.1695435313555	1.28724610224899	8.67708475624112	4.06042511511873e-18	1.11782331479882e-16	Vmn1r211	171277	vomeronasal 1 receptor 211	protein-coding
ENSMUSG00000022400	1476.02432824747	-5.94973369939466	0.685799524496871	-8.67561654225353	4.1131592721304e-18	1.13106067152506e-16	Rbx1	56438	ring-box 1	protein-coding
ENSMUSG00000036687	87.0864463138427	5.67998963425569	0.65479259117316	8.67448671659392	4.15419927297699e-18	1.14105603407095e-16	Tmem184a	231832	transmembrane protein 184a	protein-coding
ENSMUSG00000022110	841.325905372412	-4.87047074212459	0.561512330701848	-8.67384467948704	4.17770060590221e-18	1.14686369059883e-16	Sucla2	20916	succinate-Coenzyme A ligase, ADP-forming, beta subunit	protein-coding
ENSMUSG00000070908	48.9005956235025	7.75157551453715	0.893778905691741	8.67281098846007	4.21581422543063e-18	1.15537060842858e-16	Gm13288	668208	predicted gene 13288	protein-coding
ENSMUSG00000050211	84.2812170317586	11.3154750842093	1.30488714226907	8.67161206334888	4.26045036367183e-18	1.16628929623419e-16	Pla2g4e	329502	phospholipase A2, group IVE	protein-coding
ENSMUSG00000091712	91.7175356051198	11.4373894171191	1.31896720465354	8.67147369302743	4.26563184370985e-18	1.16705096196437e-16	Sec14l5	665119	SEC14-like lipid binding 5	protein-coding
ENSMUSG00000048647	72.303278618205	11.0937647930736	1.27948812835125	8.67047106358777	4.30336308469529e-18	1.17605110817417e-16	Exd1	241624	exonuclease 3'-5' domain containing 1	protein-coding
ENSMUSG00000002250	136.8937580757	7.3787916913395	0.85105039286291	8.6702171260593	4.31297150823793e-18	1.17735409101142e-16	Ppard	19015	peroxisome proliferator activator receptor delta	protein-coding
ENSMUSG00000022066	81.1029288143794	11.2601444392926	1.2988931848793	8.6690303485879	4.35815801081519e-18	1.18902185325914e-16	Entpd4b	100862375	ectonucleoside triphosphate diphosphohydrolase 4B	protein-coding
ENSMUSG00000044083	91.9431269268544	11.4398244638736	1.31969599648881	8.66853009656043	4.37734481130519e-18	1.19358709835169e-16	Efcab8	100504221	EF-hand calcium binding domain 8	protein-coding
ENSMUSG00000079157	75.3414529206653	11.1527151122626	1.28671944522097	8.66755775991816	4.41487693792308e-18	1.20314671509954e-16	Nalf1	270028	NALCN channel auxiliary factor 1	protein-coding
ENSMUSG00000026147	84.6493785484272	11.3217780343957	1.30626600245197	8.66728370266376	4.42551279727841e-18	1.20511380819376e-16	Col9a1	12839	collagen, type IX, alpha 1	protein-coding
ENSMUSG00000046159	71.7383472213785	11.0827579133545	1.27869455606991	8.66724415204954	4.4270498000663e-18	1.20511380819376e-16	Chrm3	12671	cholinergic receptor, muscarinic 3, cardiac	protein-coding
ENSMUSG00000022041	74.4895420691984	11.1376013700149	1.28508537076852	8.66681827010008	4.44363370743345e-18	1.20895168734955e-16	Chrna2	110902	cholinergic receptor nicotinic alpha 2 subunit	protein-coding
ENSMUSG00000050751	74.5986173877926	11.1395671666552	1.28543425776251	8.66599524587535	4.47585636065156e-18	1.2163577243793e-16	Pgbd5	209966	piggyBac transposable element derived 5	protein-coding
ENSMUSG00000094822	112.010960867823	11.7253004811514	1.35306551292964	8.66573005453666	4.48628805934142e-18	1.21851190757489e-16	Or52a20	436002	olfactory receptor family 52 subfamily A member 20	protein-coding
ENSMUSG00000084927	69.3974395720443	11.0349389836391	1.27348354574751	8.66516023743508	4.50878392829939e-18	1.22393858366141e-16	Slco1a7	435927	solute carrier organic anion transporter family, member 1a7	protein-coding
ENSMUSG00000037263	76.9904391061311	11.1843910476474	1.29081540557934	8.66459371286137	4.5312601962175e-18	1.22866863012821e-16	Aldh3b3	73458	aldehyde dehydrogenase 3 family, member B3	protein-coding
ENSMUSG00000103749	78.1633785772652	11.2067597027294	1.29342185275619	8.66442737058182	4.53788063238648e-18	1.22977829171276e-16	Pcdhgb5	93702	protocadherin gamma subfamily B, 5	protein-coding
ENSMUSG00000049122	119.930827957498	9.9584565943422	1.14939350425153	8.66409681062798	4.55106530037428e-18	1.23266465220883e-16	Frmd3	242506	FERM domain containing 3	protein-coding
ENSMUSG00000030643	75.262091306408	11.1524656065703	1.28755355757191	8.66174889656767	4.64580834614145e-18	1.25692629031174e-16	Rab30	75985	RAB30, member RAS oncogene family	protein-coding
ENSMUSG00000002688	83.788422879257	11.306358285076	1.30545165124708	8.66087861183921	4.68141846503185e-18	1.2658565938381e-16	Prkd1	18760	protein kinase D1	protein-coding
ENSMUSG00000023972	75.4542783595096	8.68883933032946	1.00328177513213	8.6604177866035	4.70038338499032e-18	1.27027860979363e-16	Ptk7	71461	PTK7 protein tyrosine kinase 7	protein-coding
ENSMUSG00000087598	135.367452965742	11.0358487645419	1.27433459753682	8.66008722189073	4.71403422560571e-18	1.27326038259073e-16	Zfp111	56707	zinc finger protein 111	protein-coding
ENSMUSG00000021575	140.884372944803	11.0935218513399	1.28104000308639	8.6597778559705	4.72684509948469e-18	1.27601209691694e-16	Ahrr	11624	aryl-hydrocarbon receptor repressor	protein-coding
ENSMUSG00000011034	105.812115238261	11.6442508061964	1.34473264841901	8.65915676241405	4.75266849585535e-18	1.28227154176863e-16	Slc5a1	20537	solute carrier family 5 (sodium/glucose cotransporter), member 1	protein-coding
ENSMUSG00000004654	82.5725871230051	11.2853092844412	1.30371002221517	8.65630323625647	4.87311148474988e-18	1.31403829365664e-16	Ghrhr	14602	growth hormone releasing hormone receptor	protein-coding
ENSMUSG00000053565	1253.06620975662	-4.84731771484303	0.560002582390824	-8.65588457493952	4.89103416584789e-18	1.31814048198155e-16	Eif3k	73830	eukaryotic translation initiation factor 3, subunit K	protein-coding
ENSMUSG00000027016	78.9256341429365	11.2207683008957	1.29649544591263	8.65469164297537	4.94246061894395e-18	1.33126244080027e-16	Zfp385b	241494	zinc finger protein 385B	protein-coding
ENSMUSG00000028475	75.8588547135133	11.164115201213	1.29000343105896	8.65432985092795	4.95816244324098e-18	1.33475269535948e-16	Spaar	71406	small regulatory polypeptide of amino acid response	protein-coding
ENSMUSG00000027408	74.6115836539597	11.1397927751492	1.28732039495016	8.6534733845963	4.99552973251786e-18	1.3440682734421e-16	Cpxm1	56264	carboxypeptidase X, M14 family member 1	protein-coding
ENSMUSG00000070469	102.616988215419	9.12479456132049	1.05465083771621	8.6519578186462	5.06233571825263e-18	1.36128977896296e-16	Adamtsl3	269959	ADAMTS-like 3	protein-coding
ENSMUSG00000029636	95.2693305284253	11.49214153446	1.32829760028299	8.65178220002175	5.07013375922946e-18	1.36263346252882e-16	Wasf3	245880	WASP family, member 3	protein-coding
ENSMUSG00000033389	110.035698792298	5.57963876896483	0.644949576570442	8.65127906376013	5.09254036274433e-18	1.36789964630424e-16	Arhgap44	216831	Rho GTPase activating protein 44	protein-coding
ENSMUSG00000052316	94.2229256844522	11.4769305791416	1.32675648783377	8.65036702995913	5.13340622125456e-18	1.37735546405366e-16	Lrrc15	74488	leucine rich repeat containing 15	protein-coding
ENSMUSG00000035953	426.952194142687	-4.43740400071241	0.513003352084574	-8.64985381222394	5.15654432784036e-18	1.38280098582026e-16	Pip4p1	219024	phosphatidylinositol-4,5-bisphosphate 4-phosphatase 1	protein-coding
ENSMUSG00000031376	87.4918915481035	11.3699808040681	1.31455338117074	8.64931083585359	5.18113616489936e-18	1.38710164414711e-16	Atp2b3	320707	ATPase, Ca++ transporting, plasma membrane 3	protein-coding
ENSMUSG00000037922	75.9236860443487	11.1652551827072	1.29098170186376	8.64865486984686	5.21099984828395e-18	1.39398685606449e-16	Bank1	242248	B cell scaffold protein with ankyrin repeats 1	protein-coding
ENSMUSG00000038242	127.382635270304	10.9481491582062	1.26588391771263	8.64862014993353	5.21258524243255e-18	1.39398685606449e-16	Aox4	71872	aldehyde oxidase 4	protein-coding
ENSMUSG00000095409	77.7460245905571	11.1990742712588	1.29498024040805	8.64806575560561	5.23796480659719e-18	1.40000438470835e-16	Gm13043	545693	predicted gene 13043	protein-coding
ENSMUSG00000046269	79.1462182494868	11.2249958128302	1.29804838574164	8.64759429319485	5.25964378462225e-18	1.40502675399752e-16	Usp27x	54651	ubiquitin specific peptidase 27, X chromosome	protein-coding
ENSMUSG00000035506	76.1658672225432	11.1683981144532	1.29163450525609	8.64671706199026	5.30021696799527e-18	1.41508811420489e-16	Slc12a8	171286	solute carrier family 12 (potassium/chloride transporters), member 8	protein-coding
ENSMUSG00000057203	93.1285772242747	11.4597851341214	1.32545974264269	8.64589452658362	5.3385409823625e-18	1.42453826707089e-16	Vmn1r234	171232	vomeronasal 1 receptor 234	protein-coding
ENSMUSG00000102440	77.8455768409138	11.1997503203166	1.2954369010551	8.64553905419458	5.35518787547248e-18	1.42819689803925e-16	Pcdhga9	93717	protocadherin gamma subfamily A, 9	protein-coding
ENSMUSG00000053687	115.489504365739	9.46550083463447	1.09489287159299	8.64513878957203	5.37399374221933e-18	1.43242698953567e-16	Dpep2	319446	dipeptidase 2	protein-coding
ENSMUSG00000054310	76.2010836978478	11.1706468712887	1.2922636601466	8.64424746728655	5.41610579187073e-18	1.44286126092854e-16	Obox1	71468	oocyte specific homeobox 1	protein-coding
ENSMUSG00000025278	128.167701358179	3.55689221192792	0.411508689018722	8.64354096728707	5.44971688472548e-18	1.45102067792814e-16	Flnb	286940	filamin, beta	protein-coding
ENSMUSG00000046844	126.464426336916	10.938627923399	1.26562039577868	8.64289794940366	5.48048680338405e-18	1.4584151014804e-16	Vat1l	270097	vesicle amine transport protein 1 like	protein-coding
ENSMUSG00000060371	115.810456264799	9.92025278312025	1.14793456761379	8.64182773391126	5.53207980922242e-18	1.47133965182955e-16	Caln1	140904	calneuron 1	protein-coding
ENSMUSG00000042371	50.1202767445921	4.14762888215609	0.480054526005126	8.63991204639075	5.62563129481799e-18	1.49377092978396e-16	Slc5a10	109342	solute carrier family 5 (sodium/glucose cotransporter), member 10	protein-coding
ENSMUSG00000026398	75.0095176078691	11.1462795835733	1.29033797567284	8.63826361288102	5.70738039829298e-18	1.51300010613058e-16	Nr5a2	26424	nuclear receptor subfamily 5, group A, member 2	protein-coding
ENSMUSG00000091477	70.714887151691	11.0624975336884	1.28082720353958	8.63699451660385	5.77111530416429e-18	1.5282302883564e-16	Gm8126	108168152	predicted gene 8126	protein-coding
ENSMUSG00000029422	994.19650556216	-3.10354569134238	0.359345786043388	-8.63665531051379	5.78826912536482e-18	1.53193880088885e-16	Rsrc2	208606	arginine/serine-rich coiled-coil 2	protein-coding
ENSMUSG00000078137	72.2393982830337	11.0932843167411	1.28448565599756	8.6363629402508	5.80309481394307e-18	1.5341931914362e-16	Ankrd63	383787	ankyrin repeat domain 63	protein-coding
ENSMUSG00000049073	77.6893686253181	11.1985784024322	1.29676559068115	8.63577695375921	5.83292231337339e-18	1.5404044838982e-16	Or8d4	258854	olfactory receptor family 8 subfamily D member 4	protein-coding
ENSMUSG00000027568	78.68028481433	11.215104739391	1.29868965936701	8.63570804502843	5.83643978936859e-18	1.54049708927745e-16	Ntsr1	18216	neurotensin receptor 1	protein-coding
ENSMUSG00000026357	1365.35286503153	-6.70739699615865	0.776714438401992	-8.63560230701828	5.84184130371769e-18	1.54108660639559e-16	Rgs18	64214	regulator of G-protein signaling 18	protein-coding
ENSMUSG00000045288	76.5978503414794	11.1781117024773	1.29448260222555	8.63519655131653	5.86261474179218e-18	1.54572842338472e-16	Ush1g	16470	USH1 protein network component sans	protein-coding
ENSMUSG00000055368	70.9316900862384	11.0658198739395	1.28158498582054	8.63447995753057	5.89948038022478e-18	1.55460575891676e-16	Slc6a2	20538	solute carrier family 6 (neurotransmitter transporter, noradrenalin), member 2	protein-coding
ENSMUSG00000039533	101.635564802478	11.5855229906245	1.34218009065951	8.63186920387987	6.0357381514604e-18	1.58965068964695e-16	Mmd2	75104	monocyte to macrophage differentiation-associated 2	protein-coding
ENSMUSG00000024227	83.0091220172448	11.2940555830822	1.30860695380174	8.63059419810576	6.1034063053528e-18	1.60573390872843e-16	Pdzph1	69239	PDZ and pleckstrin homology domains 1	protein-coding
ENSMUSG00000028364	128.31748831603	10.9591641953986	1.26980030465009	8.63062022844491	6.10201734244755e-18	1.60573390872843e-16	Tnc	21923	tenascin C	protein-coding
ENSMUSG00000043557	177.376531044602	11.4263341165615	1.32399117792779	8.63021922430412	6.12344933878441e-18	1.61013617883874e-16	Mdga1	74762	MAM domain containing glycosylphosphatidylinositol anchor 1	protein-coding
ENSMUSG00000045994	75.8026541881552	11.1614571344953	1.29361105946057	8.62813985151736	6.23578036583586e-18	1.63878733601343e-16	B3gat1	76898	beta-1,3-glucuronyltransferase 1	protein-coding
ENSMUSG00000047798	93.1781435906379	11.4599097604156	1.32828070449511	8.62762646602749	6.26382588720639e-18	1.64526895401272e-16	Cd300lf	246746	CD300 molecule like family member F	protein-coding
ENSMUSG00000038199	125.469136153949	10.9265138133728	1.26648643677049	8.62742268384266	6.27499270546824e-18	1.64731257505398e-16	Iqca1l	231045	IQ motif containing with AAA domain 1 like	protein-coding
ENSMUSG00000091151	75.0577003493407	11.1488279985504	1.29228475293357	8.62722242388284	6.28598565661376e-18	1.64930837252414e-16	Vmn1r224	665525	vomeronasal 1 receptor 224	protein-coding
ENSMUSG00000035279	78.1332681659512	11.2052152034295	1.29884536402114	8.62705870446259	6.29498689420271e-18	1.65077971681127e-16	Ssc5d	269855	scavenger receptor cysteine rich family, 5 domains	protein-coding
ENSMUSG00000030353	81.8011464631695	11.2726067245849	1.30676806932458	8.62632550427354	6.33545431108322e-18	1.66049663234183e-16	Tead4	21679	TEA domain family member 4	protein-coding
ENSMUSG00000020599	83.9954864309531	11.3097305249327	1.31111586651045	8.62603436798737	6.35159408493606e-18	1.66383034066621e-16	Rgs9	19739	regulator of G-protein signaling 9	protein-coding
ENSMUSG00000000731	79.252381848185	11.2272184502914	1.3017271760466	8.62486291819531	6.41694715978709e-18	1.68004518077418e-16	Aire	11634	autoimmune regulator	protein-coding
ENSMUSG00000047344	78.932146642472	11.2199163846566	1.30099582653498	8.62409867565777	6.45994016857385e-18	1.69039155191111e-16	Lancl3	236285	LanC lantibiotic synthetase component C-like 3 (bacterial)	protein-coding
ENSMUSG00000036198	76.9925574120729	11.1839367614714	1.29700285298529	8.62290837350858	6.52746837035553e-18	1.70714354234379e-16	Arhgap36	75404	Rho GTPase activating protein 36	protein-coding
ENSMUSG00000032128	87.195087402981	8.87578060906003	1.02941292604368	8.62217715020555	6.56929711296833e-18	1.71715990360206e-16	Robo3	19649	roundabout guidance receptor 3	protein-coding
ENSMUSG00000027068	67.5074395186618	10.9950063138644	1.27534502778988	8.62120138024007	6.62552719752374e-18	1.72999876824231e-16	Dhrs9	241452	dehydrogenase/reductase 9	protein-coding
ENSMUSG00000028753	121.132619141221	10.8758096499106	1.26166238622023	8.62022183485478	6.68245263144812e-18	1.74392654644203e-16	Vwa5b1	75718	von Willebrand factor A domain containing 5B1	protein-coding
ENSMUSG00000029370	75.6043202907425	11.1590335248711	1.29474682408015	8.61869928339005	6.77189412949882e-18	1.76537400819652e-16	Rassf6	73246	Ras association (RalGDS/AF-6) domain family member 6	protein-coding
ENSMUSG00000015846	114.301733313708	10.7922793582936	1.25230074740577	8.61796128497934	6.81567162712706e-18	1.77488408084366e-16	Rxra	20181	retinoid X receptor alpha	protein-coding
ENSMUSG00000021589	72.0967693551959	11.0906372388298	1.28695121774255	8.61776039831877	6.82763635878312e-18	1.77704853222582e-16	Rhobtb3	73296	Rho-related BTB domain containing 3	protein-coding
ENSMUSG00000035407	58.8001532810903	8.41636668893668	0.976738984213045	8.61680226239533	6.88498841699757e-18	1.79101744141629e-16	Kank4	242553	KN motif and ankyrin repeat domains 4	protein-coding
ENSMUSG00000030249	134.229056632781	11.0243156292291	1.27945696881921	8.61640203453129	6.90908580092094e-18	1.79551959725664e-16	Abcc9	20928	ATP-binding cassette, sub-family C member 9	protein-coding
ENSMUSG00000034557	70.9160512254425	11.0655349657122	1.28427318247123	8.61618471579358	6.92220523352761e-18	1.7978145946874e-16	Zfyve9	230597	zinc finger, FYVE domain containing 9	protein-coding
ENSMUSG00000059857	71.3982365429859	11.0751740447711	1.28540271751948	8.61611220656472	6.92658805090409e-18	1.79799293349109e-16	Ntng1	80883	netrin G1	protein-coding
ENSMUSG00000026620	73.7038689841118	11.1217459940052	1.29098717404356	8.61491594774737	6.99929248070228e-18	1.81475837979766e-16	Mark1	226778	MAP/microtubule affinity regulating kinase 1	protein-coding
ENSMUSG00000036123	85.5853831818183	11.3371560445312	1.31598416552264	8.61496387384619	6.9963652687073e-18	1.81475837979766e-16	Slc9a3	105243	solute carrier family 9 (sodium/hydrogen exchanger), member 3	protein-coding
ENSMUSG00000073608	102.330825011779	9.28409732405583	1.07768335844623	8.61486562940097	7.0023671063423e-18	1.81475837979766e-16	Gal3st2c	619597	galactose-3-O-sulfotransferase 2C	protein-coding
ENSMUSG00000042682	3008.62295503464	-6.31753498768381	0.733403022486527	-8.61400184344055	7.05535577150051e-18	1.82728973213007e-16	Selenok	80795	selenoprotein K	protein-coding
ENSMUSG00000059898	70.6111570223544	11.0605330855192	1.28402492518651	8.61395512545256	7.05823292562937e-18	1.82728973213007e-16	Dsc3	13507	desmocollin 3	protein-coding
ENSMUSG00000005846	475.676654638955	-3.14307632154866	0.364888807240075	-8.61379209003991	7.06828263073075e-18	1.8285410008915e-16	Rsl1d1	66409	ribosomal L1 domain containing 1	protein-coding
ENSMUSG00000022044	77.2788104690717	7.9385026137545	0.92164645916774	8.61339240745641	7.09297935233962e-18	1.83335802653858e-16	Stmn4	56471	stathmin-like 4	protein-coding
ENSMUSG00000036095	68.9877066622457	11.0264215394712	1.2803631382646	8.61194860265688	7.18290488508567e-18	1.85463061642777e-16	Dgkb	217480	diacylglycerol kinase, beta	protein-coding
ENSMUSG00000068323	97.5263835211025	11.5254771811127	1.3383219763142	8.61188666486254	7.18678767114672e-18	1.85464873349036e-16	Slc4a5	232156	solute carrier family 4, sodium bicarbonate cotransporter, member 5	protein-coding
ENSMUSG00000061561	70.7917337530294	11.063215363842	1.28467048128425	8.61171446298231	7.19759363474824e-18	1.85645250457226e-16	Or2z9	258532	olfactory receptor family 2 subfamily Z member 9	protein-coding
ENSMUSG00000046794	46.6879954728396	7.34561996928087	0.853022791279995	8.61128218890666	7.22479028258578e-18	1.86247972070157e-16	Ppp1r3b	244416	protein phosphatase 1, regulatory subunit 3B	protein-coding
ENSMUSG00000022656	74.828544170217	11.143609396524	1.29434537575083	8.60945587267216	7.3408174092143e-18	1.89075589628293e-16	Nectin3	58998	nectin cell adhesion molecule 3	protein-coding
ENSMUSG00000034000	67.6393780679843	10.9975458658837	1.27738321914339	8.60943348955105	7.34225077208028e-18	1.89075589628293e-16	Neu4	241159	sialidase 4	protein-coding
ENSMUSG00000040140	68.2513836289085	11.0108672207373	1.27920690153982	8.6075733389831	7.4623409303316e-18	1.92066441564011e-16	Tdrd6	210510	tudor domain containing 6	protein-coding
ENSMUSG00000112449	112.442971802684	9.9595661980236	1.15707887273391	8.6075084704394	7.46656360045836e-18	1.92073498860019e-16	Srp54b	665155	signal recognition particle 54B	protein-coding
ENSMUSG00000016356	147.482172101734	10.2420828776567	1.18995681866877	8.60710465873435	7.49290313653166e-18	1.92649192958025e-16	Col20a1	73368	collagen, type XX, alpha 1	protein-coding
ENSMUSG00000031561	87.6665688008339	11.3720001922149	1.32124590294386	8.6070277810338	7.49792804107846e-18	1.92676550215669e-16	Tenm3	23965	teneurin transmembrane protein 3	protein-coding
ENSMUSG00000024440	116.047741013999	10.8135705394113	1.25639505772006	8.60682352494634	7.51129485561959e-18	1.92918130016692e-16	Pcdh12	53601	protocadherin 12	protein-coding
ENSMUSG00000029556	66.708957749118	10.9778869182762	1.27550710469568	8.60668425747058	7.52042220378444e-18	1.93050626967332e-16	Hnf1a	21405	HNF1 homeobox A	protein-coding
ENSMUSG00000026983	70.2504590008853	11.0524388695394	1.28437863393294	8.60528085529991	7.61301189849517e-18	1.95118526766226e-16	Il36rn	54450	interleukin 36 receptor antagonist	protein-coding
ENSMUSG00000021606	994.108606194118	-6.42499221299702	0.746749471061584	-8.60394611845283	7.7021149220078e-18	1.97298251912095e-16	Ndufs6	407785	NADH:ubiquinone oxidoreductase core subunit S6	protein-coding
ENSMUSG00000075141	81.7261790425058	11.2717354986071	1.31017036240063	8.60325940968005	7.74835775580075e-18	1.98273994229841e-16	Or9m1b	258643	olfactory receptor family 9 subfamily M member 1B	protein-coding
ENSMUSG00000022456	120.684084699091	10.8702567959252	1.26360872542744	8.6025496478335	7.79644095829757e-18	1.99399511259929e-16	Septin3	24050	septin 3	protein-coding
ENSMUSG00000021572	121.80032967172	10.883247855754	1.26514939720038	8.60234204737976	7.81056054879103e-18	1.99655658379369e-16	Cep72	74470	centrosomal protein 72	protein-coding
ENSMUSG00000025194	104.691099564699	11.6278803585135	1.35192369807916	8.60098863200239	7.90323139163415e-18	2.01918430171241e-16	Abcc2	12780	ATP-binding cassette, sub-family member 2	protein-coding
ENSMUSG00000029168	115.952837805116	10.8128684358771	1.25735923329217	8.59966519477934	7.99489875841767e-18	2.04153202153925e-16	Dpysl5	65254	dihydropyrimidinase-like 5	protein-coding
ENSMUSG00000026655	769.820468996745	-2.68530110764066	0.312263953466867	-8.5994591365013	8.00926540747676e-18	2.04412757474663e-16	Fam107b	66540	family with sequence similarity 107, member B	protein-coding
ENSMUSG00000045515	86.9330442461151	8.55932418054136	0.995352178195373	8.59929215813832	8.02092604209259e-18	2.04603013800521e-16	Pou3f3	18993	POU domain, class 3, transcription factor 3	protein-coding
ENSMUSG00000029630	67.3804494516199	10.992535008107	1.27853872498376	8.59773332891939	8.13059562396652e-18	2.07183249936014e-16	Cyp3a25	56388	cytochrome P450, family 3, subfamily a, polypeptide 25	protein-coding
ENSMUSG00000040711	96.7028974042352	11.5129907097324	1.33908351214665	8.59766445132036	8.13547541772507e-18	2.07199058479181e-16	Sh3pxd2b	268396	SH3 and PX domains 2B	protein-coding
ENSMUSG00000021994	73.7375801750653	11.1228905525419	1.29380187177969	8.59705863405639	8.1785206641726e-18	2.08077477881107e-16	Wnt5a	22418	wingless-type MMTV integration site family, member 5A	protein-coding
ENSMUSG00000054662	92.8223940514494	11.4540998132659	1.33232233826585	8.5970935743482	8.17603194813018e-18	2.08077477881107e-16	Ano9	71345	anoctamin 9	protein-coding
ENSMUSG00000025789	77.426501255241	11.1925477444788	1.30198491742892	8.59652642258037	8.2165214157118e-18	2.08825853849164e-16	St8sia2	20450	ST8 alpha-N-acetyl-neuraminide alpha-2,8-sialyltransferase 2	protein-coding
ENSMUSG00000017667	106.914067470099	11.65811543212	1.35618246568333	8.5962735303807	8.23463934956587e-18	2.09177039770043e-16	Zfp334	228876	zinc finger protein 334	protein-coding
ENSMUSG00000047557	266.376584978114	-3.38626513448637	0.393984340406309	-8.59492316622071	8.33205283745744e-18	2.11541080520938e-16	Lxn	17035	latexin	protein-coding
ENSMUSG00000022432	70.3364319634841	11.0547268040529	1.28635872234903	8.59381338345948	8.41296185831874e-18	2.13483844339027e-16	Smc1b	140557	structural maintenance of chromosomes 1B	protein-coding
ENSMUSG00000048186	66.7348902814522	10.9783983719538	1.27749239892044	8.59370934905851	8.42058615048897e-18	2.13565908910603e-16	Bend7	209645	BEN domain containing 7	protein-coding
ENSMUSG00000025982	1148.95929008347	-2.70587701130074	0.314876862312171	-8.59344504207525	8.43998690561229e-18	2.13834980741411e-16	Sf3b1	81898	splicing factor 3b, subunit 1	protein-coding
ENSMUSG00000043286	82.7201645331236	11.2877664540534	1.31362272376962	8.59285261270572	8.48363302524478e-18	2.14828906045306e-16	Pnpla1	433091	patatin-like phospholipase domain containing 1	protein-coding
ENSMUSG00000025185	68.7497620959348	11.0219026956463	1.28295186910879	8.59104925214596	8.61786798267712e-18	2.18114561923688e-16	Loxl4	67573	lysyl oxidase-like 4	protein-coding
ENSMUSG00000074781	509.396143938793	-3.74400221639673	0.435825191350363	-8.59060534063279	8.65123120181396e-18	2.18845107546667e-16	Ube2n	93765	ubiquitin-conjugating enzyme E2N	protein-coding
ENSMUSG00000046593	73.4905092474939	11.1172645348394	1.29412868780046	8.59054021415341	8.65613664748288e-18	2.18855388366323e-16	Tmem215	320500	transmembrane protein 215	protein-coding
ENSMUSG00000091620	79.8730182145865	11.2372845051176	1.3081434544625	8.59025397159887	8.67772952959107e-18	2.19287352190627e-16	Vmn2r23	435916	vomeronasal 2, receptor 23	protein-coding
ENSMUSG00000030945	101.457800942893	11.5820880143495	1.34843600866639	8.58927523435409	8.75196359854574e-18	2.20993448449192e-16	Acsm2	233799	acyl-CoA synthetase medium-chain family member 2	protein-coding
ENSMUSG00000096714	69.4283205866591	11.0355035989153	1.28480496984972	8.58924417159288	8.75432984194867e-18	2.20993448449192e-16	Or2ag17	258180	olfactory receptor family 2 subfamily AG member 17	protein-coding
ENSMUSG00000039457	116.238649949478	10.8165298609661	1.25944445640169	8.58833417066246	8.82393115702607e-18	2.22634922787102e-16	Ppl	19041	periplakin	protein-coding
ENSMUSG00000049037	94.5186347933761	11.4814519397764	1.33693419745705	8.58789606969059	8.85763373656507e-18	2.23369410635152e-16	Clec4a1	269799	C-type lectin domain family 4, member a1	protein-coding
ENSMUSG00000028005	73.9844935209267	11.1279364773325	1.29588320267006	8.58714462414849	8.91573762803256e-18	2.24718164204997e-16	Gucy1b1	54195	guanylate cyclase 1, soluble, beta 1	protein-coding
ENSMUSG00000029032	81.6120563928249	11.267803111282	1.31219910260677	8.58696145188463	8.9299579525844e-18	2.24960023098637e-16	Arhgef16	230972	Rho guanine nucleotide exchange factor 16	protein-coding
ENSMUSG00000028070	346.138825517645	-3.53418431463302	0.411649462317862	-8.58542191390997	9.05036596155718e-18	2.27875285817779e-16	Naxe	246703	NAD(P)HX epimerase	protein-coding
ENSMUSG00000054054	69.8374992077708	11.0432755856921	1.2863817514504	8.58475765319333	9.10281163283909e-18	2.29077222907117e-16	Or13g1	258196	olfactory receptor family 13 subfamily G member 1	protein-coding
ENSMUSG00000005583	91.7544078333458	6.66422894093608	0.776415233153549	8.58333100172201	9.21646669005259e-18	2.31817488178701e-16	Mef2c	17260	myocyte enhancer factor 2C	protein-coding
ENSMUSG00000028047	108.233670079833	9.81683457494218	1.1437654472986	8.58290884562744	9.25036573725198e-18	2.32329104623339e-16	Thbs3	21827	thrombospondin 3	protein-coding
ENSMUSG00000046179	112.179142926267	11.7284500217689	1.36664654918905	8.58191902560939	9.33033134618071e-18	2.34197094084087e-16	E2f8	108961	E2F transcription factor 8	protein-coding
ENSMUSG00000027376	89.6121498176243	9.59214486130359	1.11772395549179	8.58185495101351	9.33553125390404e-18	2.34206765263622e-16	Prom2	192212	prominin 2	protein-coding
ENSMUSG00000021130	122.08642851761	11.8503545848131	1.38087172872093	8.58179245641435	9.3406056937966e-18	2.34213280399348e-16	Galnt16	108760	polypeptide N-acetylgalactosaminyltransferase 16	protein-coding
ENSMUSG00000070498	82.4179429246643	11.2831851460451	1.31481057359375	8.58160511685343	9.35583361890167e-18	2.34474253679275e-16	Tmem132b	208151	transmembrane protein 132B	protein-coding
ENSMUSG00000049011	71.7387439283556	11.0827983529095	1.29152283037192	8.58118655921704	9.38994472112782e-18	2.35207961359044e-16	Or4k5	258275	olfactory receptor family 4 subfamily K member 5	protein-coding
ENSMUSG00000004661	100.622939229471	4.76696165339903	0.555565835837512	8.58037220055633	9.45666444037705e-18	2.36270899692934e-16	Arid3b	56380	AT-rich interaction domain 3B	protein-coding
ENSMUSG00000024968	86.5744962283081	11.3535239620819	1.32319232714828	8.58040341463498	9.45409849542637e-18	2.36270899692934e-16	Rcor2	104383	REST corepressor 2	protein-coding
ENSMUSG00000056632	66.4597685156049	10.9721880787376	1.27874912141539	8.58040712989344	9.45379312936722e-18	2.36270899692934e-16	Dsg3	13512	desmoglein 3	protein-coding
ENSMUSG00000026021	2537.85872253568	-5.53219918233985	0.644772881553787	-8.58007422552921	9.48119402192909e-18	2.36762157698532e-16	Sumo1	22218	small ubiquitin-like modifier 1	protein-coding
ENSMUSG00000084902	75.026819334726	11.1482424534946	1.29935445350138	8.57983164136108	9.50121013865804e-18	2.37140260233464e-16	Cdhr18	238939	cadherin related family member 18	protein-coding
ENSMUSG00000038690	2479.1940270474	-5.93293469980283	0.691504985236496	-8.57974248410335	9.50857716244577e-18	2.37202428752397e-16	Atp5mf	57423	ATP synthase membrane subunit f	protein-coding
ENSMUSG00000041911	66.8149637661064	10.9799476724491	1.27980383193761	8.57939896603184	9.53701464849922e-18	2.37789891120576e-16	Dlx1	13390	distal-less homeobox 1	protein-coding
ENSMUSG00000044447	248.643377406663	3.4924155230219	0.40708626586021	8.57905514361215	9.56556137505585e-18	2.38379473918848e-16	Dock5	68813	dedicator of cytokinesis 5	protein-coding
ENSMUSG00000020042	173.552938504935	11.3949074022472	1.32837762651908	8.57806332684684	9.64838282782791e-18	2.40320318822165e-16	Abtb3	74007	ankyrin repeat and BTB domain containing 3	protein-coding
ENSMUSG00000026601	91.557365825158	11.434366697377	1.33309060688816	8.57733648282793	9.70952676504879e-18	2.41719513554656e-16	Axdnd1	77352	axonemal dynein light chain domain containing 1	protein-coding
ENSMUSG00000032288	272.685113296769	-4.29025774867375	0.500227966031866	-8.57660514806252	9.77143441670553e-18	2.43136279898026e-16	Imp3	102462	IMP3, U3 small nucleolar ribonucleoprotein	protein-coding
ENSMUSG00000035435	137.994727048126	11.063877410659	1.29005930472895	8.57625488231612	9.80122229828005e-18	2.43752790746336e-16	Abca17	381072	ATP-binding cassette, sub-family A member 17	protein-coding
ENSMUSG00000095139	91.565285562134	9.5842364370876	1.11762853112292	8.57551160353607	9.86473063581854e-18	2.45206858344095e-16	Pou3f2	18992	POU domain, class 3, transcription factor 2	protein-coding
ENSMUSG00000045812	82.9142618186526	11.2909677590936	1.31672906096238	8.57501219790897	9.90762953255704e-18	2.46147415021061e-16	Or4d5	258601	olfactory receptor family 4 subfamily D member 5	protein-coding
ENSMUSG00000109022	67.756628752175	11.0006037354091	1.28289002284299	8.57486108671329	9.92064621581838e-18	2.46344989876715e-16	Or5bb10	257961	olfactory receptor family 5 subfamily BB member 10	protein-coding
ENSMUSG00000058656	75.8787301861929	11.1633982864777	1.30193749663138	8.57445024462521	9.95612144156878e-18	2.47099758941384e-16	Samd12	320679	sterile alpha motif domain containing 12	protein-coding
ENSMUSG00000042717	82.4158246187225	11.2835289257408	1.31601811638857	8.57399209420092	9.99582929203964e-18	2.47958753651845e-16	Ppp1r3a	140491	protein phosphatase 1, regulatory subunit 3A	protein-coding
ENSMUSG00000022040	72.722750910855	11.101528483198	1.29482423014463	8.57377258221222	1.00149097155514e-17	2.48305445011722e-16	Ephx2	13850	epoxide hydrolase 2, cytoplasmic	protein-coding
ENSMUSG00000052428	1492.64868311409	-5.28346479881324	0.616244441011172	-8.57365105013167	1.00254889831492e-17	2.48441116446914e-16	Tmco1	68944	transmembrane and coiled-coil domains 1	protein-coding
ENSMUSG00000033453	148.113464879354	11.1663975547635	1.30241955728524	8.5735794524145	1.00317266674613e-17	2.48469115956546e-16	Adamts15	235130	ADAM metallopeptidase with thrombospondin type 1 motif 15	protein-coding
ENSMUSG00000073856	94.7405044779073	9.63146273909037	1.12348161679015	8.57287079303354	1.00936729157656e-17	2.49876192868914e-16	Iqck	434232	IQ motif containing K	protein-coding
ENSMUSG00000042541	2077.48917702963	-6.2778912833025	0.732307172909058	-8.57275678232654	1.01036741581879e-17	2.4999655616737e-16	Sem1	20422	SEM1, 26S proteasome complex subunit	protein-coding
ENSMUSG00000055761	66.2992248393194	10.9690291934287	1.2795536095608	8.57254366793884	1.01223952031708e-17	2.50332442632558e-16	Nkain3	269513	Na+/K+ transporting ATPase interacting 3	protein-coding
ENSMUSG00000056258	158.232034503241	10.3542520635333	1.2078942594661	8.57215106569833	1.01569730360237e-17	2.5105993563891e-16	Kcnq3	110862	potassium voltage-gated channel, subfamily Q, member 3	protein-coding
ENSMUSG00000067847	511.557173673804	-5.75053593644792	0.670863817832657	-8.57183795516955	1.01846332939253e-17	2.51615788005585e-16	Romo1	67067	reactive oxygen species modulator 1	protein-coding
ENSMUSG00000046790	73.9006388642696	11.125314988456	1.29796704036325	8.5713385952716	1.02289007636449e-17	2.52581156166247e-16	Or13p3	258852	olfactory receptor family 13 subfamily P member 3	protein-coding
ENSMUSG00000006435	63.9000514878986	8.57608849864939	1.00056817410976	8.57121855417777	1.02395704963694e-17	2.5271634033277e-16	Neurl1a	18011	neuralized E3 ubiquitin protein ligase 1A	protein-coding
ENSMUSG00000058420	106.322725290404	11.6505181674015	1.3592769383047	8.57111442053313	1.02488352078351e-17	2.5281672854216e-16	Syt17	110058	synaptotagmin XVII	protein-coding
ENSMUSG00000045083	68.0264053287647	11.0065529435221	1.28419477340278	8.57078160687236	1.0278500958555e-17	2.5342000969534e-16	Lingo2	242384	leucine rich repeat and Ig domain containing 2	protein-coding
ENSMUSG00000094985	77.9698943133269	11.2019904136127	1.3070312256586	8.5705606673384	1.02982414589215e-17	2.53778093094851e-16	Topaz1	671232	testis and ovary specific PAZ domain containing 1	protein-coding
ENSMUSG00000030156	2438.79881421399	-5.67035784113189	0.661796041807612	-8.56813501882548	1.05174439167212e-17	2.58917540146206e-16	Cd69	12515	CD69 antigen	protein-coding
ENSMUSG00000033316	69.1590982987564	11.0303780981405	1.28737042118	8.56814629003986	1.05164147803445e-17	2.58917540146206e-16	Galnt9	231605	polypeptide N-acetylgalactosaminyltransferase 9	protein-coding
ENSMUSG00000049676	92.9171985674548	9.08621659569549	1.06062649368072	8.56683917461213	1.06364280553896e-17	2.61714235080641e-16	Catsperg1	320225	cation channel sperm associated auxiliary subunit gamma 1	protein-coding
ENSMUSG00000024729	84.3368632684297	11.3170641787324	1.32113225696719	8.56618564799262	1.06969376626364e-17	2.62861551848892e-16	Ms4a20	69369	membrane-spanning 4-domains, subfamily A, member 20	protein-coding
ENSMUSG00000028766	65.2957978240213	10.9466939355196	1.27789969181833	8.56616055673625	1.06992676053203e-17	2.62861551848892e-16	Alpl	11647	alkaline phosphatase, liver/bone/kidney	protein-coding
ENSMUSG00000022103	66.8511899699788	10.9806606598645	1.28193594113322	8.56568593447632	1.07434348940975e-17	2.63813422727598e-16	Gfra2	14586	glial cell line derived neurotrophic factor family receptor alpha 2	protein-coding
ENSMUSG00000006589	464.456488989779	-3.94615645147797	0.460728580077025	-8.56503508164884	1.08042944926503e-17	2.651740189682e-16	Aprt	11821	adenine phosphoribosyl transferase	protein-coding
ENSMUSG00000040093	86.999651684289	11.3615799987186	1.32668888254421	8.56386161684745	1.09148831413722e-17	2.6761819073188e-16	Bmf	171543	BCL2 modifying factor	protein-coding
ENSMUSG00000032355	72.0555946690429	11.0898486644268	1.29505775460073	8.56320779905747	1.09769834952567e-17	2.69005220214994e-16	Mlip	69642	muscular LMNA-interacting protein	protein-coding
ENSMUSG00000061451	94.7880146629887	11.4855904898277	1.34131123494375	8.56295704576677	1.10008927233091e-17	2.69455401070176e-16	Tmem151a	381199	transmembrane protein 151A	protein-coding
ENSMUSG00000037973	73.5951903724946	11.11977646684	1.29863006327123	8.56269755439783	1.10256892353903e-17	2.69926850959013e-16	Itprid1	232016	ITPR interacting domain containing 1	protein-coding
ENSMUSG00000043789	131.610811645488	10.9961727984731	1.28421091733435	8.56259096542959	1.10358906534339e-17	2.7004069458566e-16	Vwce	71768	von Willebrand factor C and EGF domains	protein-coding
ENSMUSG00000046318	134.58830968544	11.0282709950316	1.28797404247809	8.56249476411265	1.10451058872274e-17	2.70130304617484e-16	Ccbe1	320924	collagen and calcium binding EGF domains 1	protein-coding
ENSMUSG00000060724	93.2381840209026	11.4610616470609	1.33856956017226	8.56217113258273	1.10761627005183e-17	2.70753735963172e-16	Vmn1r47	113846	vomeronasal 1 receptor 47	protein-coding
ENSMUSG00000078612	79.0996983740761	11.2241594976927	1.31097339680215	8.5616989063788	1.11216338565513e-17	2.71728718710164e-16	Fyb2	242594	FYN binding protein 2	protein-coding
ENSMUSG00000028137	125.166174213201	11.8861560137358	1.38841613536865	8.56094632649875	1.1194481590096e-17	2.7323409781747e-16	Celf3	78784	CUGBP, Elav-like family member 3	protein-coding
ENSMUSG00000056755	67.3177364267264	10.9905511690841	1.28379372072896	8.56099464549764	1.11897903261076e-17	2.7323409781747e-16	Grm7	108073	glutamate receptor, metabotropic 7	protein-coding
ENSMUSG00000024105	65.7623442807689	10.9568108994906	1.28003576442281	8.55976934709419	1.1309355222567e-17	2.75347139540425e-16	Themis3	74556	thymocyte selection associated family member 3	protein-coding
ENSMUSG00000046634	114.060165157104	10.7890672099639	1.26043437680514	8.55980081827917	1.13062685394818e-17	2.75347139540425e-16	Pkd1l1	171395	polycystic kidney disease 1 like 1	protein-coding
ENSMUSG00000074577	94.2818868011306	8.98936283541926	1.05018442748272	8.55979445150093	1.13068929238274e-17	2.75347139540425e-16	Ripor3	69553	RIPOR family member 3	protein-coding
ENSMUSG00000091205	73.4773853996169	11.1165110558745	1.29867756053652	8.55986997363839	1.12994887258733e-17	2.75347139540425e-16	Vmn2r71	233445	vomeronasal 2, receptor 71	protein-coding
ENSMUSG00000117406	87.4231809983548	9.52006504777362	1.11217618565666	8.55985334927188	1.13011181696134e-17	2.75347139540425e-16	Ntn3	18209	netrin 3	protein-coding
ENSMUSG00000050321	68.4204993777674	11.0148630494241	1.28685197529067	8.55954162632891	1.1331714790782e-17	2.75753509753672e-16	Neto1	246317	neuropilin (NRP) and tolloid (TLL)-like 1	protein-coding
ENSMUSG00000043556	73.5704251504382	11.1181964901408	1.29898399020028	8.55914820661224	1.13704469341029e-17	2.76557695554718e-16	Fbxl7	448987	F-box and leucine-rich repeat protein 7	protein-coding
ENSMUSG00000030046	64.4118973805657	10.9272638090801	1.27675727401644	8.55860705199268	1.14239371003479e-17	2.77581128994219e-16	Bmp10	12154	bone morphogenetic protein 10	protein-coding
ENSMUSG00000028797	470.832818280415	-3.58899223100909	0.419380057659321	-8.55785144157851	1.14990407202581e-17	2.79266518141266e-16	Tmem234	76799	transmembrane protein 234	protein-coding
ENSMUSG00000026885	73.9748128709792	11.1260986176146	1.30012779348996	8.55769615365925	1.15145357586142e-17	2.79503289410073e-16	Ttll11	74410	tubulin tyrosine ligase-like family, member 11	protein-coding
ENSMUSG00000049760	630.595298796061	-7.18012625218393	0.839032471612566	-8.55762618863152	1.15215237852953e-17	2.79533428696104e-16	Micos13	224904	mitochondrial contact site and cristae organizing system subunit 13	protein-coding
ENSMUSG00000051367	86.1685444905123	11.347417582938	1.32602091316779	8.55749518748514	1.15346192858638e-17	2.79711642652465e-16	Six1	20471	sine oculis-related homeobox 1	protein-coding
ENSMUSG00000050552	691.819214527872	-5.47121725010076	0.639442944204958	-8.55622428816275	1.16624293992041e-17	2.82670093734073e-16	Lamtor4	66096	late endosomal/lysosomal adaptor, MAPK and MTOR activator 4	protein-coding
ENSMUSG00000091450	77.9618177965366	11.2036789667666	1.30950377481593	8.55566756066928	1.17188568933431e-17	2.83896311542169e-16	Vmn2r11	384219	vomeronasal 2, receptor 11	protein-coding
ENSMUSG00000027133	1815.52209803584	-8.97789007758847	1.0493768649453	-8.5554488358731	1.17410995395245e-17	2.84293572473951e-16	Nop10	66181	NOP10 ribonucleoprotein	protein-coding
ENSMUSG00000024548	95.1640573833675	9.63303086700115	1.12600522542442	8.55504987853876	1.17817778166644e-17	2.8513660790629e-16	Setbp1	240427	SET binding protein 1	protein-coding
ENSMUSG00000027887	112.873488816502	10.7743502032955	1.25952566909021	8.55429187963913	1.18594480261471e-17	2.86873619707571e-16	Sypl2	17306	synaptophysin like 2	protein-coding
ENSMUSG00000030494	95.5120610375839	9.68031420016748	1.13164165468053	8.55422223115348	1.18666100251308e-17	2.86904197153323e-16	Rhpn2	52428	rhophilin, Rho GTPase binding protein 2	protein-coding
ENSMUSG00000059708	95.0294252378825	11.4891171517793	1.34319391484362	8.55358040623413	1.19328105208564e-17	2.88361434568833e-16	Akap17b	338351	A kinase anchor protein 17B	protein-coding
ENSMUSG00000038745	128.012397997966	10.9551817486081	1.28096738016257	8.55227222664935	1.20688721202251e-17	2.91359942574863e-16	Nlrp6	101613	NLR family, pyrin domain containing 6	protein-coding
ENSMUSG00000059136	76.9858873308276	11.1843913066838	1.30783243510096	8.5518534381818	1.21127522751634e-17	2.92274223425259e-16	Or13a25	258963	olfactory receptor family 13 subfamily A member 25	protein-coding
ENSMUSG00000036330	90.6027573835757	11.419699829646	1.33540785009084	8.55146974676633	1.21530931860536e-17	2.93102239977977e-16	Slc18a1	110877	solute carrier family 18 (vesicular monoamine), member 1	protein-coding
ENSMUSG00000050271	112.044126032344	10.7637704978462	1.25907478280846	8.54895248861765	1.24210630572666e-17	2.99268257761632e-16	Prag1	244418	PEAK1 related kinase activating pseudokinase 1	protein-coding
ENSMUSG00000061762	64.9043763696474	10.9380343765737	1.27963178179432	8.54779830588154	1.25458709705182e-17	3.01976196615961e-16	Tac1	21333	tachykinin 1	protein-coding
ENSMUSG00000074369	76.4113741328597	11.1747425254497	1.3074423894199	8.54702479885774	1.26302061816649e-17	3.03705575732619e-16	Obox2	246792	oocyte specific homeobox 2	protein-coding
ENSMUSG00000030283	82.00080525257	11.274709874848	1.3191492035872	8.54695575313876	1.2637761355062e-17	3.03737105294957e-16	St8sia1	20449	ST8 alpha-N-acetyl-neuraminide alpha-2,8-sialyltransferase 1	protein-coding
ENSMUSG00000012017	109.066747040837	10.7243607039076	1.25480505792393	8.54663490251706	1.26729282735592e-17	3.04431899193723e-16	Scarf2	224024	scavenger receptor class F, member 2	protein-coding
ENSMUSG00000021024	1300.74047954341	-5.66960037148043	0.663423072255659	-8.54598009714014	1.27449983151101e-17	3.06012064678447e-16	Psma6	26443	proteasome subunit alpha 6	protein-coding
ENSMUSG00000011114	412.783030143189	-3.7310523380276	0.436604060486159	-8.54561987782036	1.27848175381345e-17	3.06816699132982e-16	Tbrg1	21376	transforming growth factor beta regulated gene 1	protein-coding
ENSMUSG00000001027	109.663211007135	10.7320806613554	1.25591188207104	8.54524972218422	1.28258630316022e-17	3.07649954226966e-16	Scn4a	110880	sodium channel, voltage-gated, type IV, alpha	protein-coding
ENSMUSG00000069171	129.957695157303	11.9406404669935	1.39739734275069	8.54491425000789	1.28631748948799e-17	3.08392874697601e-16	Nr2f1	13865	nuclear receptor subfamily 2, group F, member 1	protein-coding
ENSMUSG00000025576	92.3600842065855	11.4464440694885	1.33972285436383	8.54388953073723	1.29778107161981e-17	3.10702742607242e-16	Rbfox3	52897	RNA binding protein, fox-1 homolog (C. elegans) 3	protein-coding
ENSMUSG00000034730	99.2174138448281	11.5510400346403	1.35205612519439	8.54331400849174	1.30426361691423e-17	3.12080195006358e-16	Adgrb1	107831	adhesion G protein-coupled receptor B1	protein-coding
ENSMUSG00000027962	114.641843992101	10.7969018858078	1.26382023165542	8.5430677681631	1.30704696029116e-17	3.12592425680253e-16	Vcam1	22329	vascular cell adhesion molecule 1	protein-coding
ENSMUSG00000024481	80.5512028089871	11.2500643676322	1.31701398792494	8.5420993784262	1.31804998639489e-17	3.15069000433315e-16	Lvrn	74574	laeverin	protein-coding
ENSMUSG00000062760	67.2895280067404	10.9900372142082	1.28660475418184	8.54189072322897	1.32043270825099e-17	3.15483541713505e-16	Shisal1	72301	shisa like 1	protein-coding
ENSMUSG00000050919	74.8224871105625	11.1424960856018	1.30449749271172	8.54160023139585	1.32375703697226e-17	3.16122538357957e-16	Zfp366	238803	zinc finger protein 366	protein-coding
ENSMUSG00000022629	94.9275742892206	11.4875969206074	1.34491034618183	8.54153360721805	1.32452063389718e-17	3.1614968712428e-16	Kif21a	16564	kinesin family member 21A	protein-coding
ENSMUSG00000041000	83.7456841758492	11.306426920087	1.32383037876025	8.54069154288132	1.33420929735107e-17	3.18150055243347e-16	Trim62	67525	tripartite motif-containing 62	protein-coding
ENSMUSG00000042514	72.3875299818391	11.0965294108023	1.29938832124016	8.53981002400542	1.34442684879539e-17	3.2011573205899e-16	Klhl14	225266	kelch-like 14	protein-coding
ENSMUSG00000027188	79.5519308620155	11.2318332260206	1.31531687221035	8.53926035871938	1.35083697996874e-17	3.21484661891289e-16	Pamr1	210622	peptidase domain containing associated with muscle regeneration 1	protein-coding
ENSMUSG00000025808	136.572440761768	11.04851972905	1.29388764152236	8.5390101694229	1.35376463691207e-17	3.21984335822135e-16	Ccdc7a	74703	coiled-coil domain containing 7A	protein-coding
ENSMUSG00000051920	81.9484847480208	11.275348397076	1.32045799712207	8.53896785937191	1.3542603578828e-17	3.21984335822135e-16	Rspo2	239405	R-spondin 2	protein-coding
ENSMUSG00000056073	87.1237117189619	8.42846111920905	0.987146911071247	8.53820340688958	1.36324789866984e-17	3.23962843335585e-16	Grik2	14806	glutamate receptor, ionotropic, kainate 2 (beta 2)	protein-coding
ENSMUSG00000031285	72.1043904321053	11.0906983151704	1.29900309218677	8.53785366784624	1.36737932187438e-17	3.24785972229391e-16	Dcx	13193	doublecortin	protein-coding
ENSMUSG00000007279	114.796630049539	10.7983602599822	1.26480654600387	8.53755880225273	1.37087212977578e-17	3.25456684982639e-16	Scube2	56788	signal peptide, CUB domain, EGF-like 2	protein-coding
ENSMUSG00000007097	91.8202324144942	9.59153328852448	1.12347600168398	8.53737264894641	1.37308172668951e-17	3.25822246803957e-16	Atp1a2	98660	ATPase, Na+/K+ transporting, alpha 2 polypeptide	protein-coding
ENSMUSG00000036298	96.2294645516285	11.5069425343296	1.34784355841747	8.53729831067354	1.3739650865222e-17	3.25872899238773e-16	Slc2a13	239606	solute carrier family 2 (facilitated glucose transporter), member 13	protein-coding
ENSMUSG00000039372	65.0784406007869	10.9423623083344	1.28172757134175	8.53719819483915	1.37515564674788e-17	3.25996327661066e-16	Marchf4	381270	membrane associated ring-CH-type finger 4	protein-coding
ENSMUSG00000033486	81.1875735143889	7.72195656239246	0.904523547396806	8.53704315892719	1.37700131623178e-17	3.2627486131561e-16	Catsper2	212670	cation channel, sperm associated 2	protein-coding
ENSMUSG00000028919	82.6276790709892	11.2866434831165	1.32217979632565	8.53639082557623	1.38479402424665e-17	3.27961564310994e-16	Arhgef19	213649	Rho guanine nucleotide exchange factor 19	protein-coding
ENSMUSG00000073460	74.9721240937189	11.1467333212827	1.3060799385757	8.53449547157	1.40768348885533e-17	3.33058187331554e-16	Pnldc1	240023	poly(A)-specific ribonuclease (PARN)-like domain containing 1	protein-coding
ENSMUSG00000031434	64.9611899165963	10.9391679501721	1.28180223694304	8.53420881544162	1.41117767427721e-17	3.33722595844506e-16	Morc4	75746	microrchidia 4	protein-coding
ENSMUSG00000037217	52.526851120272	7.7833496775734	0.912040093846008	8.53399947007984	1.41373488897521e-17	3.34164886657916e-16	Syn1	20964	synapsin I	protein-coding
ENSMUSG00000025272	122.653664263981	10.8938171124819	1.27680705728222	8.53207777193071	1.43742366788305e-17	3.3926964737589e-16	Tro	56191	trophinin	protein-coding
ENSMUSG00000047766	121.613337707679	10.8817821141578	1.27554567156155	8.5310799579886	1.44987777915484e-17	3.42043184126998e-16	Lrrc49	102747	leucine rich repeat containing 49	protein-coding
ENSMUSG00000040935	68.9314474039838	11.026006963286	1.2924882905195	8.53083702511087	1.45292600251289e-17	3.4259614829006e-16	Padi6	242726	peptidyl arginine deiminase, type VI	protein-coding
ENSMUSG00000029757	63.2090278904809	10.9001585865214	1.27782289485164	8.53025769880806	1.46022069981435e-17	3.4414939894607e-16	Dync1i1	13426	dynein cytoplasmic 1 intermediate chain 1	protein-coding
ENSMUSG00000032966	433.051876714619	-3.81665331626879	0.44743404329505	-8.5300914703801	1.46232046122564e-17	3.44477379352644e-16	Fkbp1a	14225	FK506 binding protein 1a	protein-coding
ENSMUSG00000024155	68.2458808579409	11.0100967485587	1.2907614801938	8.52992355094576	1.4644446081501e-17	3.44691914262269e-16	Meiob	75178	meiosis specific with OB domains	protein-coding
ENSMUSG00000030077	131.322881195184	10.9931160053784	1.28877318538712	8.5299074577473	1.46464834367378e-17	3.44691914262269e-16	Chl1	12661	cell adhesion molecule L1-like	protein-coding
ENSMUSG00000021373	69.5677226311811	11.0375429254937	1.29420955568563	8.52840475254133	1.4837959363758e-17	3.49029271397489e-16	Cap2	67252	cyclase associated actin cytoskeleton regulatory protein 2	protein-coding
ENSMUSG00000036545	75.6567396440978	11.1603953680717	1.30872113476844	8.52771080987116	1.49272137951558e-17	3.50959069630428e-16	Adamts2	216725	ADAM metallopeptidase with thrombospondin type 1 motif 2	protein-coding
ENSMUSG00000024534	83.4308701975465	11.3008768524261	1.32534827709449	8.52672240778901	1.50552567759683e-17	3.53798534235254e-16	Sncaip	67847	synuclein, alpha interacting protein (synphilin)	protein-coding
ENSMUSG00000063888	603.887316199897	-3.23344343531662	0.379234858420737	-8.52622949478268	1.51195158147261e-17	3.54965659656057e-16	Rpl7l1	66229	ribosomal protein L7-like 1	protein-coding
ENSMUSG00000037601	832.499267422517	-6.64633233587073	0.779544140803994	-8.52592173807623	1.51597739528712e-17	3.55739123944726e-16	Nme1	18102	NME/NM23 nucleoside diphosphate kinase 1	protein-coding
ENSMUSG00000055447	1264.62503986678	-3.36582779152205	0.394805818708303	-8.5252740259354	1.52448480870409e-17	3.57390667563423e-16	Cd47	16423	CD47 antigen (Rh-related antigen, integrin-associated signal transducer)	protein-coding
ENSMUSG00000040183	78.6667871176775	8.45667070936208	0.992075158066524	8.52422383586689	1.53837881464428e-17	3.6047416877828e-16	Ankrd6	140577	ankyrin repeat domain 6	protein-coding
ENSMUSG00000037129	81.5656940991241	11.2674569325162	1.32192564181414	8.52351794693482	1.54778786335881e-17	3.62155558504518e-16	Tmprss13	214531	transmembrane protease, serine 13	protein-coding
ENSMUSG00000030798	631.804774920366	-11.5257841680577	1.35255614568131	-8.52148297492815	1.57523172704415e-17	3.68222716780696e-16	Cd37	12493	CD37 antigen	protein-coding
ENSMUSG00000067365	575.23531195891	-3.85422750009551	0.452304908470282	-8.52130372215217	1.57767203614235e-17	3.68616024006458e-16	Tmem128	66309	transmembrane protein 128	protein-coding
ENSMUSG00000067951	87.5802219419114	11.3709956753819	1.33444378249135	8.52115002863043	1.57976735719718e-17	3.68928387378092e-16	Vmn1r227	171229	vomeronasal 1 receptor 227	protein-coding
ENSMUSG00000035934	119.744598334504	10.8590337086581	1.27447058147616	8.52042712204509	1.58965971524989e-17	3.70882478888878e-16	Pknox2	208076	Pbx/knotted 1 homeobox 2	protein-coding
ENSMUSG00000022096	122.181490228203	10.8879641416398	1.27790649887398	8.52015710948627	1.59337026397431e-17	3.7156997359075e-16	Hr	15460	lysine demethylase and nuclear receptor corepressor	protein-coding
ENSMUSG00000000938	91.1632717761553	11.4281605999702	1.34134713489617	8.51991278220075	1.59673520705802e-17	3.72176253700707e-16	Hoxa10	15395	homeobox A10	protein-coding
ENSMUSG00000026941	66.053262489122	10.9641426413647	1.28692652678864	8.51963372666218	1.60058701584623e-17	3.72855045082887e-16	Mamdc4	381352	MAM domain containing 4	protein-coding
ENSMUSG00000015656	1289.10690241062	-5.16103745772739	0.605815700009531	-8.51915435279441	1.60722523709112e-17	3.74083596451184e-16	Hspa8	15481	heat shock protein 8	protein-coding
ENSMUSG00000027983	70.4067660652871	11.0566104804553	1.29802049188824	8.5180554155745	1.62254567567451e-17	3.77288405321159e-16	Cyp2u1	71519	cytochrome P450, family 2, subfamily u, polypeptide 1	protein-coding
ENSMUSG00000058806	122.169442184053	10.887956058859	1.27821706090225	8.51808068589975	1.62219176506563e-17	3.77288405321159e-16	Col13a1	12817	collagen, type XIII, alpha 1	protein-coding
ENSMUSG00000055334	287.302384206418	-3.75617157144408	0.440975026464108	-8.51787821537736	1.62502950352616e-17	3.77685428566794e-16	Snupn	66069	snurportin 1	protein-coding
ENSMUSG00000037138	111.199124387389	10.7528948330656	1.26263194332257	8.51625439221009	1.64796618007076e-17	3.82833404152542e-16	Aff3	16764	AF4/FMR2 family, member 3	protein-coding
ENSMUSG00000020175	108.270937865922	10.7138121802775	1.25809667542322	8.51588943009758	1.65316511350152e-17	3.83857837452418e-16	Rab36	76877	RAB36, member RAS oncogene family	protein-coding
ENSMUSG00000092142	66.6851435227257	10.9766935332754	1.28909334032655	8.51504944591114	1.66519236752111e-17	3.86281748774748e-16	Gm6482	102635554	predicted gene 6482	protein-coding
ENSMUSG00000043592	75.6831276163128	11.1589611473678	1.3106094202006	8.51433003255829	1.6755618478248e-17	3.88501935593124e-16	Unc5cl	76589	unc-5 family C-terminal like	protein-coding
ENSMUSG00000021336	72.2681609917066	11.0942754315427	1.30318934961458	8.51317226834607	1.69238356325385e-17	3.9202856397373e-16	Slc17a4	319848	solute carrier family 17 (sodium phosphate), member 4	protein-coding
ENSMUSG00000059481	101.485455074192	11.5823200564712	1.36052923993815	8.51309895919457	1.69345429943009e-17	3.92089882892797e-16	Plg	18815	plasminogen	protein-coding
ENSMUSG00000033788	107.176746987454	10.6990747912886	1.25697121008851	8.51178985279642	1.71268773526378e-17	3.96354400009071e-16	Dysf	26903	dysferlin	protein-coding
ENSMUSG00000005493	70.35207082428	11.0549863321658	1.29883998611848	8.51143054596204	1.71800427653978e-17	3.97018137920559e-16	Msh4	55993	mutS homolog 4	protein-coding
ENSMUSG00000006289	458.986262151012	-3.60299269259588	0.423310419664927	-8.51146705873161	1.71746326699292e-17	3.97018137920559e-16	Osgep	66246	O-sialoglycoprotein endopeptidase	protein-coding
ENSMUSG00000039342	95.7554545996815	11.500082540828	1.35112177149746	8.51150709242317	1.71687028116312e-17	3.97018137920559e-16	Ankar	319695	ankyrin and armadillo repeat containing	protein-coding
ENSMUSG00000070847	74.0165418458192	11.127404696814	1.30743685566248	8.51085438552652	1.72656353927259e-17	3.98806663665313e-16	Vmn2r30	22306	vomeronasal 2, receptor 30	protein-coding
ENSMUSG00000044205	87.7899580882363	11.374281914578	1.33645729951762	8.51077091552674	1.72780702843281e-17	3.98904475074105e-16	Or8b57	258824	olfactory receptor family 8 subfamily B member 57	protein-coding
ENSMUSG00000060180	113.652392971538	10.7832877073075	1.26702858519665	8.51069015592404	1.72901098071902e-17	3.98993070005108e-16	Myh13	544791	myosin, heavy polypeptide 13, skeletal muscle	protein-coding
ENSMUSG00000025255	68.3778194072634	11.0126711021463	1.29416700841999	8.50946673072072	1.74735120315812e-17	4.03034135977367e-16	Zfhx4	80892	zinc finger homeodomain 4	protein-coding
ENSMUSG00000021660	808.098689788293	-4.64289589754885	0.54563094576482	-8.50922392431541	1.75101384833783e-17	4.03687529158263e-16	Btf3	218490	basic transcription factor 3	protein-coding
ENSMUSG00000002728	418.507241105448	-3.42682743550054	0.402760962805774	-8.50834055919437	1.76440311335385e-17	4.06581664846509e-16	Naa20	67877	N(alpha)-acetyltransferase 20, NatB catalytic subunit	protein-coding
ENSMUSG00000003617	72.4875598843107	8.09229509476618	0.951113498189008	8.50823283464541	1.76604280175072e-17	4.06766818613466e-16	Cp	12870	ceruloplasmin	protein-coding
ENSMUSG00000030317	128.073862169024	10.9568618887085	1.28780987463417	8.50813625871673	1.767514073793e-17	4.06913024702604e-16	Timp4	110595	tissue inhibitor of metalloproteinase 4	protein-coding
ENSMUSG00000038528	75.9712156483272	11.1645935642633	1.31225559733439	8.50794127831666	1.77048816126586e-17	4.07404903523073e-16	Mfsd4b5	215928	major facilitator superfamily domain containing 4B5	protein-coding
ENSMUSG00000021213	625.253492466478	-4.27548264325582	0.502617462190199	-8.50643474388064	1.7936348095462e-17	4.12536006195626e-16	Akr1c13	27384	aldo-keto reductase family 1, member C13	protein-coding
ENSMUSG00000028217	100.720409448084	11.5729502542827	1.36051976896763	8.5062712929665	1.79616398139745e-17	4.12881548498427e-16	Cdh17	12557	cadherin 17	protein-coding
ENSMUSG00000072479	62.0294183381014	10.8730169839219	1.27824189555913	8.50622798524832	1.79683469662076e-17	4.12881548498427e-16	Xlr5b	627081	X-linked lymphocyte-regulated 5B	protein-coding
ENSMUSG00000023828	109.909173357332	10.7351029506666	1.26203714228557	8.50617037405504	1.7977273156517e-17	4.12891620726519e-16	Slc22a3	20519	solute carrier family 22 (organic cation transporter), member 3	protein-coding
ENSMUSG00000050425	72.1011635487895	11.0900585089071	1.30381282430839	8.50586702488514	1.80243458358415e-17	4.13777396500478e-16	Mrgprb2	243979	MAS-related GPR, member B2	protein-coding
ENSMUSG00000027485	83.9717710533669	11.3107631953625	1.32981691248415	8.50550409547253	1.80808237899503e-17	4.14878147765157e-16	Bpifb1	228801	BPI fold containing family B, member 1	protein-coding
ENSMUSG00000045128	4242.46736754209	-8.95362857316184	1.05271318735969	-8.50528774662584	1.81145743641473e-17	4.15456610063151e-16	Rpl18a	76808	ribosomal protein L18A	protein-coding
ENSMUSG00000069280	82.3087100243601	11.2810004117491	1.32659541495419	8.50372335422149	1.83604775179091e-17	4.20897940084208e-16	Vmn1r223	100036518	vomeronasal 1 receptor 223	protein-coding
ENSMUSG00000033520	63.8567053665904	10.9142971512822	1.28359687852715	8.50290097604924	1.84910630611252e-17	4.2369183354142e-16	Idi2	320581	isopentenyl-diphosphate delta isomerase 2	protein-coding
ENSMUSG00000071604	76.5828245022743	11.1763514094885	1.31446547742164	8.50258268586192	1.85418500159435e-17	4.24655505661758e-16	Entrep1	381217	endosomal transmembrane epsin interactor 1	protein-coding
ENSMUSG00000032911	177.373395667838	11.4261980511105	1.34386014956178	8.50252018771187	1.8551838487098e-17	4.24684321508179e-16	Cspg4	121021	chondroitin sulfate proteoglycan 4	protein-coding
ENSMUSG00000041679	52.6652712521506	7.2477481532179	0.852465213797546	8.50210429224527	1.86184423641254e-17	4.2600852718856e-16	Fbxl9	234684	F-box and leucine-rich repeat protein 9	protein-coding
ENSMUSG00000030236	65.4509963110491	10.9498315917774	1.28828184041242	8.4995621674462	1.90307117462527e-17	4.35236940712958e-16	Slco1b2	28253	solute carrier organic anion transporter family, member 1b2	protein-coding
ENSMUSG00000019659	887.409955562244	-4.50091696074604	0.529586845765095	-8.49892137000413	1.91360465983462e-17	4.37440313334845e-16	Ccdc12	72654	coiled-coil domain containing 12	protein-coding
ENSMUSG00000090210	71.4295142645777	11.0758815742096	1.30323217578198	8.49877848324586	1.91596127747666e-17	4.37773303630117e-16	Itga10	213119	integrin, alpha 10	protein-coding
ENSMUSG00000070619	127.872143806586	10.9546923901308	1.2890460441477	8.49829409885351	1.9239715108109e-17	4.393971556028e-16	Pramel31	433779	PRAME like 31	protein-coding
ENSMUSG00000035829	70.3818432615208	11.0543457335288	1.30081681994779	8.49800338065468	1.92879495679774e-17	4.40292025684777e-16	Ppp1r26	241289	protein phosphatase 1, regulatory subunit 26	protein-coding
ENSMUSG00000038777	81.9130519581025	11.2747708856219	1.32687363446221	8.49724539910062	1.94142717522735e-17	4.42760079413663e-16	Sema6c	20360	sema domain, transmembrane domain (TM), and cytoplasmic domain, (semaphorin) 6C	protein-coding
ENSMUSG00000070533	78.8190738372612	11.2184877027869	1.32043443407363	8.49605812548911	1.96137805857985e-17	4.47100448264371e-16	Wfdc8	277343	WAP four-disulfide core domain 8	protein-coding
ENSMUSG00000021186	126.416972516877	10.9377119381715	1.28744288528062	8.49568711996689	1.96765379912907e-17	4.48111044281993e-16	Fbln5	23876	fibulin 5	protein-coding
ENSMUSG00000022619	67.8437690250516	11.0015867524271	1.29501888039723	8.49530992864942	1.97405448604388e-17	4.49358355047285e-16	Mapk8ip2	60597	mitogen-activated protein kinase 8 interacting protein 2	protein-coding
ENSMUSG00000094846	77.3292836254398	11.1899897740528	1.31724797572014	8.49497587417829	1.97974032044803e-17	4.50441851675371e-16	Or5b123	258629	olfactory receptor family 5 subfamily B member 123	protein-coding
ENSMUSG00000040690	117.004289980175	10.8265261320579	1.27478231109206	8.4928430821912	2.01642471743714e-17	4.58359721400605e-16	Col16a1	107581	collagen, type XVI, alpha 1	protein-coding
ENSMUSG00000062825	757.301755467967	-3.68041882897634	0.433358118307257	-8.49278846638997	2.01737287300479e-17	4.58361062154685e-16	Actg1	11465	actin, gamma, cytoplasmic 1	protein-coding
ENSMUSG00000026003	313.538167031148	-4.17181701422822	0.491286166342717	-8.49162321276922	2.03770735375851e-17	4.62765052397678e-16	Acadl	11363	acyl-Coenzyme A dehydrogenase, long-chain	protein-coding
ENSMUSG00000075045	67.1085545690884	10.9871542819293	1.29390023623184	8.49150032921137	2.03986350879891e-17	4.63038545896047e-16	Duxf4	245263	double homeobox family member 4	protein-coding
ENSMUSG00000048988	74.8403431261063	11.1447992693629	1.31247416943123	8.49144274907337	2.04087460307984e-17	4.63051982587774e-16	Elfn1	243312	leucine rich repeat and fibronectin type III, extracellular 1	protein-coding
ENSMUSG00000063558	108.4965032284	10.7169920593125	1.26212293626895	8.49124261301658	2.04439279508828e-17	4.63633974438552e-16	Aox1	11761	aldehyde oxidase 1	protein-coding
ENSMUSG00000054793	63.2528751712627	10.9010446990891	1.28414721375138	8.48893692432961	2.08535862263615e-17	4.72483792259597e-16	Cadm4	260299	cell adhesion molecule 4	protein-coding
ENSMUSG00000003555	61.26716277243	10.855143503482	1.27875057251007	8.4888669744048	2.08661401910855e-17	4.72548132958731e-16	Cyp17a1	13074	cytochrome P450, family 17, subfamily a, polypeptide 1	protein-coding
ENSMUSG00000026254	368.166847370771	-10.746421469053	1.26609203751195	-8.48786750935677	2.10463314735438e-17	4.76407070512116e-16	Eif4e2	26987	eukaryotic translation initiation factor 4E member 2	protein-coding
ENSMUSG00000061296	99.7963440470429	11.5591566113719	1.36190704473405	8.48747839000215	2.11168993872327e-17	4.77782125903225e-16	Vmn1r210	171269	vomeronasal 1 receptor 210	protein-coding
ENSMUSG00000036036	62.2364818897975	10.8773413427406	1.28162403899433	8.48715458807705	2.11757997203679e-17	4.7866950622551e-16	Zfp57	22715	zinc finger protein 57	protein-coding
ENSMUSG00000029005	87.6606105899854	11.3727834746929	1.34007408347098	8.48668265058587	2.12619366658194e-17	4.80393362335711e-16	Draxin	70433	dorsal inhibitory axon guidance protein	protein-coding
ENSMUSG00000056035	97.1051896294878	11.519716686127	1.3574089498014	8.48654835214731	2.12865116307404e-17	4.80622428094477e-16	Cyp3a11	13112	cytochrome P450, family 3, subfamily a, polypeptide 11	protein-coding
ENSMUSG00000031099	131.860000879001	10.9989061023098	1.29609291422031	8.48620186225335	2.13500445267795e-17	4.81712855289975e-16	Smarca1	93761	SWI/SNF related, matrix associated, actin dependent regulator of chromatin, subfamily a, member 1	protein-coding
ENSMUSG00000004651	75.3453916743781	11.1543137509416	1.3145158741473	8.48549186077897	2.14808164944794e-17	4.84395009358494e-16	Tyr	22173	tyrosinase	protein-coding
ENSMUSG00000041577	77.6886567549212	11.1976075080122	1.31974596210343	8.48466889049263	2.1633384838205e-17	4.87427515263771e-16	Prelp	116847	proline arginine-rich end leucine-rich repeat	protein-coding
ENSMUSG00000038048	69.8979363450125	11.0451475424873	1.30184440392843	8.48423015005292	2.17151582184113e-17	4.89043459043805e-16	Cntnap5c	620292	contactin associated protein-like 5C	protein-coding
ENSMUSG00000032988	66.6214207692643	10.9768435630471	1.29384299158395	8.48390696123722	2.17755898363563e-17	4.90177495413953e-16	Slc16a8	57274	solute carrier family 16 (monocarboxylic acid transporters), member 8	protein-coding
ENSMUSG00000049807	88.948245616489	11.392041235608	1.34299314459573	8.48257586529765	2.20262393842707e-17	4.95132354365918e-16	Arhgap23	58996	Rho GTPase activating protein 23	protein-coding
ENSMUSG00000032232	94.6002673375622	9.66746824618137	1.13978574520118	8.48182940248562	2.21680442216425e-17	4.97937490963355e-16	Cgnl1	68178	cingulin-like 1	protein-coding
ENSMUSG00000042961	105.318769299708	10.6745533224032	1.25852285329918	8.48181127138075	2.21714997518065e-17	4.97937490963355e-16	Egflam	268780	EGF-like, fibronectin type III and laminin G domains	protein-coding
ENSMUSG00000030499	96.8230598083218	11.5148118646919	1.35759819469506	8.48175248736125	2.21827068031971e-17	4.9795928585211e-16	Kctd15	233107	potassium channel tetramerisation domain containing 15	protein-coding
ENSMUSG00000005610	868.495025964524	-3.49514850769043	0.412082193361507	-8.48167808266407	2.21968999190017e-17	4.98048061143837e-16	Eif4g2	13690	eukaryotic translation initiation factor 4, gamma 2	protein-coding
ENSMUSG00000061356	72.6382832326072	11.1006119100427	1.30889663579416	8.48089268967179	2.23472655975233e-17	5.01190749189267e-16	Nuggc	100503545	nuclear GTPase, germinal center associated	protein-coding
ENSMUSG00000018698	61.9828984626908	10.8720496814829	1.28208061360113	8.48000474084488	2.25184765232198e-17	5.04797829710612e-16	Lhx1	16869	LIM homeobox protein 1	protein-coding
ENSMUSG00000044258	3450.69699819116	-9.26546800317064	1.09274144624356	-8.47910366630812	2.26935412330699e-17	5.08253827478216e-16	Ctla2a	13024	cytotoxic T lymphocyte-associated protein 2 alpha	protein-coding
ENSMUSG00000069089	307.498991312363	-3.16013207633914	0.372717855393481	-8.47861735253592	2.27885816278186e-17	5.10147516468125e-16	Cdk7	12572	cyclin dependent kinase 7	protein-coding
ENSMUSG00000061298	70.9107060361848	11.065518745301	1.30513725136261	8.47843300292611	2.28247116643417e-17	5.1072129664761e-16	Agbl4	78933	ATP/GTP binding protein-like 4	protein-coding
ENSMUSG00000001985	127.54844259229	10.9503792410334	1.29159063360115	8.4782120248906	2.28680948600868e-17	5.11456769870769e-16	Grik3	14807	glutamate receptor, ionotropic, kainate 3	protein-coding
ENSMUSG00000031029	409.962914587238	-3.03628540650716	0.358145944383255	-8.47778804737211	2.29515595525939e-17	5.13087598545924e-16	Eif3f	66085	eukaryotic translation initiation factor 3, subunit F	protein-coding
ENSMUSG00000020679	62.7009100406033	10.8887624850567	1.28442345945348	8.47754874369074	2.29988017675612e-17	5.13907538807081e-16	Hnf1b	21410	HNF1 homeobox B	protein-coding
ENSMUSG00000007107	63.7064553618432	10.911217509154	1.28710129192818	8.47735728149889	2.30366684152972e-17	5.14517325556534e-16	Atp1a4	27222	ATPase, Na+/K+ transporting, alpha 4 polypeptide	protein-coding
ENSMUSG00000073600	79.4398090524687	11.2307288646969	1.32486706384469	8.47687226226754	2.31328691361974e-17	5.16428829339295e-16	Prob1	381148	proline rich basic protein 1	protein-coding
ENSMUSG00000094379	77.5376133362199	11.1949123963487	1.32077397797794	8.47602434860793	2.33020008937117e-17	5.19965978658076e-16	Vmn1r202	171258	vomeronasal 1 receptor 202	protein-coding
ENSMUSG00000078954	76.4585070298612	11.1741634142448	1.31858739993302	8.47434414648008	2.36407598253015e-17	5.26800165690239e-16	Arhgap8	73167	Rho GTPase activating protein 8	protein-coding
ENSMUSG00000021852	109.972994959599	10.7369308803232	1.26704372204616	8.47400187815459	2.3710360640052e-17	5.28109200245114e-16	Slc35f4	75288	solute carrier family 35, member F4	protein-coding
ENSMUSG00000002190	65.5196088138873	10.9527169861415	1.29252356090967	8.47390122500595	2.37308670610706e-17	5.28324040359624e-16	Clgn	12745	calmegin	protein-coding
ENSMUSG00000012428	64.8736529367425	10.938174400047	1.29092104928163	8.47315519886661	2.38834040540881e-17	5.31476756729696e-16	Steap4	117167	STEAP family member 4	protein-coding
ENSMUSG00000061535	69.3930453784507	11.0354627454463	1.30260527200251	8.4718394609914	2.41547888036933e-17	5.37270096641821e-16	C1qtnf7	109323	C1q and tumor necrosis factor related protein 7	protein-coding
ENSMUSG00000005640	129.07526814455	10.968186970153	1.29474653337652	8.47130051126643	2.4266829165061e-17	5.39515495765262e-16	Insrr	23920	insulin receptor-related receptor	protein-coding
ENSMUSG00000029561	52.7490253381069	8.25823682575057	0.974885549360119	8.47098085633846	2.43335231764757e-17	5.40751135184862e-16	Oasl2	23962	2'-5' oligoadenylate synthetase-like 2	protein-coding
ENSMUSG00000028278	79.8724639258995	11.2369497785762	1.32656833490714	8.47069048980639	2.43942630768452e-17	5.41853391494582e-16	Rragd	52187	Ras-related GTP binding D	protein-coding
ENSMUSG00000041046	266.885864177522	-4.30764795444437	0.508566482183538	-8.47017667375446	2.45021117008812e-17	5.43752383069965e-16	Ramp3	56089	receptor (calcitonin) activity modifying protein 3	protein-coding
ENSMUSG00000037890	123.13122216154	8.9358551313147	1.05500826821654	8.46993848344004	2.45522666658395e-17	5.44616968517904e-16	Wdr19	213081	WD repeat domain 19	protein-coding
ENSMUSG00000072295	79.1616179850155	11.2255268087165	1.32536061505466	8.46979054697015	2.45834681473466e-17	5.45060532373599e-16	C2cd6	73463	C2 calcium dependent domain containing 6	protein-coding
ENSMUSG00000035878	88.3429109387058	9.53059534268937	1.12527760406156	8.46955036542965	2.46342084972482e-17	5.45936707220336e-16	Hykk	235386	hydroxylysine kinase 1	protein-coding
ENSMUSG00000000617	74.9642638915424	11.1469863936676	1.31624859245993	8.46875465434306	2.48030484014794e-17	5.49428182827854e-16	Grm6	108072	glutamate receptor, metabotropic 6	protein-coding
ENSMUSG00000043531	104.272382954633	9.75581023462816	1.15200641822198	8.46853809172815	2.48491975820358e-17	5.49949597988232e-16	Sorcs1	58178	sortilin-related VPS10 domain containing receptor 1	protein-coding
ENSMUSG00000027249	79.0846138019672	11.2242360645363	1.32555472295066	8.46757653245078	2.50551297143896e-17	5.54255018170297e-16	F2	14061	coagulation factor II	protein-coding
ENSMUSG00000030663	1032.14216818855	-4.13693036474338	0.488587799118854	-8.46711762390331	2.51540044091233e-17	5.55936639928125e-16	1110004F10Rik	56372	RIKEN cDNA 1110004F10 gene	protein-coding
ENSMUSG00000030433	64.3156307464286	10.9245417516853	1.29026993762735	8.46686529159493	2.52085348972195e-17	5.56888819289392e-16	Sbk2	381836	SH3-binding domain kinase family, member 2	protein-coding
ENSMUSG00000050840	69.5116209546291	11.03769567498	1.30380439706614	8.46576043140932	2.54486782335702e-17	5.61683735332134e-16	Cdh20	23836	cadherin 20	protein-coding
ENSMUSG00000019467	74.6285474067434	11.1395139804355	1.31624320316763	8.4631122528325	2.60334910028731e-17	5.73564950546861e-16	Arhgef25	52666	Rho guanine nucleotide exchange factor 25	protein-coding
ENSMUSG00000032783	74.6777398767828	11.1404061539406	1.31635364629193	8.4630799522015	2.60407053665284e-17	5.73564950546861e-16	Troap	78733	trophinin associated protein	protein-coding
ENSMUSG00000063239	94.5075477078837	11.4811696102096	1.35662211517839	8.46305650022512	2.60459446142053e-17	5.73564950546861e-16	Grm4	268934	glutamate receptor, metabotropic 4	protein-coding
ENSMUSG00000028226	62.1645837707397	10.8767157107694	1.28523541188365	8.46281981510952	2.60988790828812e-17	5.74470576012106e-16	Mmp16	17389	matrix metallopeptidase 16	protein-coding
ENSMUSG00000040699	1431.27347619603	-4.76067752483047	0.562551162517585	-8.46265698487763	2.61353575681758e-17	5.75013328314749e-16	Limd2	67803	LIM domain containing 2	protein-coding
ENSMUSG00000028354	91.324707715201	11.4318989577771	1.35093064844988	8.46223969446145	2.62290719836824e-17	5.76613381470644e-16	Fmn2	54418	formin 2	protein-coding
ENSMUSG00000029062	396.077080405129	-10.8518334797682	1.28238496692101	-8.4622276147102	2.62317897665646e-17	5.76613381470644e-16	Cdk11b	12537	cyclin dependent kinase 11B	protein-coding
ENSMUSG00000078810	64.5518537137747	10.9301484655599	1.29172775157153	8.46165026048417	2.63620112499548e-17	5.79214108967503e-16	Gp6	243816	glycoprotein 6 platelet	protein-coding
ENSMUSG00000002100	141.68332587684	11.1013772603296	1.31201821026475	8.46129815384916	2.64417413034724e-17	5.80284484028946e-16	Mybpc3	17868	myosin binding protein C, cardiac	protein-coding
ENSMUSG00000032010	90.6959281840703	6.8820524875622	0.813367946835607	8.46117985634508	2.64685816173195e-17	5.80506831728812e-16	Usp2	53376	ubiquitin specific peptidase 2	protein-coding
ENSMUSG00000069294	95.7411993637771	11.4987278804436	1.3591181465518	8.4604328988005	2.66386792790354e-17	5.83974111549653e-16	Vmn1r197	171278	vomeronasal 1 receptor 197	protein-coding
ENSMUSG00000024388	85.6965547975965	9.48836833851385	1.1215449715919	8.4600872714415	2.67177502833173e-17	5.85443676816202e-16	Myo7b	17922	myosin VIIB	protein-coding
ENSMUSG00000068794	89.4496346522174	11.4014718466303	1.3477611067636	8.45956437636703	2.68378161141127e-17	5.87545258717827e-16	Col28a1	213945	collagen, type XXVIII, alpha 1	protein-coding
ENSMUSG00000029686	536.758455730458	-3.56487479229987	0.421442564988192	-8.45874405780479	2.70272489894116e-17	5.91426238007164e-16	Cul1	26965	cullin 1	protein-coding
ENSMUSG00000091685	63.2717409153744	10.9022671948009	1.28894988562568	8.45825529478109	2.71407435731531e-17	5.93375942074622e-16	Spmip2	100233207	sperm microtubule inner protein 2	protein-coding
ENSMUSG00000059173	65.8531081439384	10.958713395058	1.29568811304954	8.45783277988518	2.72392336500536e-17	5.95261689535874e-16	Pde1a	18573	phosphodiesterase 1A, calmodulin-dependent	protein-coding
ENSMUSG00000013611	101.663913498925	11.5848154180733	1.36980535694115	8.45727121694343	2.73706823853168e-17	5.97865668897053e-16	Snx31	66696	sorting nexin 31	protein-coding
ENSMUSG00000020902	72.4220933196506	11.0955595989286	1.31196786434229	8.45718854896719	2.73900857931999e-17	5.98020971009968e-16	Ntn1	18208	netrin 1	protein-coding
ENSMUSG00000019768	112.09700082558	10.7634248166353	1.27296835574132	8.45537500448484	2.7819182556035e-17	6.07117153628678e-16	Esr1	13982	estrogen receptor 1 (alpha)	protein-coding
ENSMUSG00000025515	143.235688837094	11.1183007298248	1.31496032185314	8.45523666764037	2.78521848911762e-17	6.07564813466935e-16	Muc2	17831	mucin 2	protein-coding
ENSMUSG00000075139	69.7871394274535	11.0436003464033	1.30627904961882	8.4542428737764	2.80904074725131e-17	6.12486719632631e-16	Or5d14	258105	olfactory receptor family 5 subfamily D member 14	protein-coding
ENSMUSG00000031139	69.5461255595367	11.0389571627233	1.30581547659971	8.45368841198625	2.82241900993786e-17	6.14939970049518e-16	Mcf2	109904	mcf.2 transforming sequence	protein-coding
ENSMUSG00000032092	104.286404942992	10.6598278781449	1.26111123738853	8.45272610544571	2.84578728270137e-17	6.19665722323223e-16	Mpzl2	14012	myelin protein zero-like 2	protein-coding
ENSMUSG00000032839	81.9288484006083	11.2753333059008	1.33394130962139	8.45264572329727	2.84774786692465e-17	6.19815190096418e-16	Trpc1	22063	transient receptor potential cation channel, subfamily C, member 1	protein-coding
ENSMUSG00000027796	63.2976734477086	10.9028023400561	1.29006536288154	8.45135653879055	2.87937477879154e-17	6.26418542550602e-16	Smad9	55994	SMAD family member 9	protein-coding
ENSMUSG00000025630	1325.0322123392	-6.19056865547164	0.732557147536373	-8.45062897316726	2.89737648279853e-17	6.30053102394879e-16	Hprt1	15452	hypoxanthine phosphoribosyltransferase 1	protein-coding
ENSMUSG00000020732	433.017412705361	-2.0054284608551	0.237328785717791	-8.45000093347197	2.91300493441667e-17	6.33168565838691e-16	Rab37	58222	RAB37, member RAS oncogene family	protein-coding
ENSMUSG00000025020	62.5354178820372	10.8853172520608	1.28831951300312	8.44923727553164	2.93212025467044e-17	6.37038811024759e-16	Slit1	20562	slit guidance ligand 1	protein-coding
ENSMUSG00000040722	68.9021304066239	11.0241851958657	1.30477969192583	8.44907785129168	2.93612643032004e-17	6.37624420548742e-16	Scamp5	56807	secretory carrier membrane protein 5	protein-coding
ENSMUSG00000017802	60.6551572115059	10.8402784515085	1.28331725792499	8.44707603249747	2.98689214070381e-17	6.48070330885535e-16	Retreg3	67998	reticulophagy regulator family member 3	protein-coding
ENSMUSG00000001773	80.2507615323964	11.2434566305297	1.33113052636854	8.44654705741212	3.00045085503362e-17	6.50721943125771e-16	Folh1	53320	folate hydrolase 1	protein-coding
ENSMUSG00000076434	63.61129730508	10.9100470836196	1.29183711549573	8.44537360999497	3.03074584075603e-17	6.5614107773466e-16	Wfdc3	71856	WAP four-disulfide core domain 3	protein-coding
ENSMUSG00000086598	66.2959979560035	10.9682759472238	1.29873240028186	8.44537022780322	3.03083359372963e-17	6.5614107773466e-16	Btbd18	100270744	BTB domain containing 18	protein-coding
ENSMUSG00000031170	101.358772710211	10.6184736464214	1.25733036022766	8.44525351674379	3.03386326760568e-17	6.56504798277038e-16	Slc38a5	209837	solute carrier family 38, member 5	protein-coding
ENSMUSG00000001864	64.7821772031761	10.9348541413323	1.29480675671017	8.44516302117197	3.03621447631325e-17	6.5667810697561e-16	Aif1l	108897	allograft inflammatory factor 1-like	protein-coding
ENSMUSG00000034891	71.5278992046567	11.0777781382188	1.31174030053992	8.44510009615403	3.03785042073476e-17	6.5667810697561e-16	Sncb	104069	synuclein, beta	protein-coding
ENSMUSG00000064289	340.433912415428	-3.31201862065907	0.392183823107977	-8.44506689340728	3.0387139866422e-17	6.5667810697561e-16	Tank	21353	TRAF family member-associated Nf-kappa B activator	protein-coding
ENSMUSG00000075224	65.4418112168849	10.9511041609941	1.29699676947638	8.44343210308477	3.08153388099202e-17	6.65635948671656e-16	Lrrc55	241528	leucine rich repeat containing 55	protein-coding
ENSMUSG00000019893	117.460047209602	10.8307565179646	1.28276902988662	8.44326317959352	3.0859922643944e-17	6.66303123397538e-16	Ros1	19886	Ros1 proto-oncogene	protein-coding
ENSMUSG00000069456	79.6291154374271	11.2343039711267	1.33060438466566	8.44300838069876	3.09272919097807e-17	6.6734396556998e-16	Rdh16	19683	retinol dehydrogenase 16	protein-coding
ENSMUSG00000079644	67.978380169003	11.0042754443228	1.3033643565649	8.44297712216503	3.09355667049091e-17	6.6734396556998e-16	Gm1110	382064	predicted gene 1110	protein-coding
ENSMUSG00000058297	87.8835731292782	9.51717119893899	1.12727959341297	8.4426004467309	3.1035452564257e-17	6.69201945916792e-16	Spock2	94214	sparc/osteonectin, cwcv and kazal-like domains proteoglycan 2	protein-coding
ENSMUSG00000104614	76.4947332337336	11.1748258172237	1.32373804603327	8.44187099608594	3.12297920044815e-17	6.72795939795395e-16	Fbxw27	76998	F-box and WD-40 domain protein 27	protein-coding
ENSMUSG00000052551	119.606699991697	10.8568284513754	1.28622282086786	8.44086131518794	3.15007723675222e-17	6.7833336512533e-16	Adarb2	94191	adenosine deaminase, RNA-specific, B2	protein-coding
ENSMUSG00000043251	67.4113304662346	10.9930929604488	1.30244779536102	8.44033288674088	3.16435164732127e-17	6.80804448845392e-16	Exoc3l	277978	exocyst complex component 3-like	protein-coding
ENSMUSG00000074796	89.6871775538283	9.59036733770624	1.13638241090782	8.43938382506716	3.19014899892919e-17	6.85748113357978e-16	Slc4a11	269356	solute carrier family 4, sodium bicarbonate transporter-like, member 11	protein-coding
ENSMUSG00000028234	620.944400697868	-4.74111970008633	0.56184486240114	-8.43848545633104	3.2147595185594e-17	6.90733112987288e-16	Rps20	67427	ribosomal protein S20	protein-coding
ENSMUSG00000072188	62.7316334735081	10.8886029950411	1.29037871214583	8.43830023895383	3.21985672825375e-17	6.91217698790395e-16	Speer4e2	100503549	spermatogenesis associated glutamate (E)-rich protein 4E2	protein-coding
ENSMUSG00000021252	432.993162376663	-3.27518581998834	0.388144549732658	-8.43805696162471	3.22656387168308e-17	6.92352005019954e-16	Erg28	58520	ergosterol biosynthesis 28	protein-coding
ENSMUSG00000045780	94.1725257882327	11.4744749856119	1.35990266781886	8.43771782874411	3.235936752007e-17	6.94057069230072e-16	Or51v8	258189	olfactory receptor family 51 subfamily V member 8	protein-coding
ENSMUSG00000046854	85.0371992231616	11.3286527057527	1.34272785182607	8.43704306151544	3.25466578109604e-17	6.97766491500295e-16	Pip5kl1	227733	phosphatidylinositol-4-phosphate 5-kinase-like 1	protein-coding
ENSMUSG00000046650	60.1470393616283	10.8284086891384	1.28349411565949	8.43666406960856	3.26523204396186e-17	6.99723404310682e-16	Or5an6	258679	olfactory receptor family 5 subfamily AN member 6	protein-coding
ENSMUSG00000020545	64.7600258428448	10.9358620223555	1.2963008430526	8.43620682726947	3.2780249724394e-17	7.02155547266907e-16	Lrrc72	71156	leucine rich repeat containing 72	protein-coding
ENSMUSG00000054753	66.3558808045583	10.9695157996765	1.30034852934513	8.43582743558824	3.28867728467939e-17	7.03817450564139e-16	AU018091	245128	expressed sequence AU018091	protein-coding
ENSMUSG00000070417	74.2078089550095	11.1304939456582	1.31943035957305	8.43583283111654	3.28852555345037e-17	7.03817450564139e-16	Or6a2	18317	olfactory receptor family 6 subfamily A member 2	protein-coding
ENSMUSG00000027716	65.9385268178502	10.96045028605	1.29933662667899	8.43542009130002	3.30015244859017e-17	7.0596269068456e-16	Trpc3	22065	transient receptor potential cation channel, subfamily C, member 3	protein-coding
ENSMUSG00000040594	108.049799470685	10.7103682439875	1.2697264745536	8.43517754306334	3.30700394894658e-17	7.06936225681969e-16	Ranbp17	66011	RAN binding protein 17	protein-coding
ENSMUSG00000094637	70.868364039754	11.0658509959152	1.31187269628503	8.43515611480561	3.30760992836296e-17	7.06936225681969e-16	Vmn1r204	632793	vomeronasal 1 receptor 204	protein-coding
ENSMUSG00000048385	74.0700697765485	11.1298194250041	1.3195291249337	8.43469023509675	3.32081186541642e-17	7.09446171248054e-16	Scrt1	170729	scratch family zinc finger 1	protein-coding
ENSMUSG00000037605	109.024974203072	8.46709426856252	1.00385024903056	8.43461888537599	3.32283833390874e-17	7.09567474771688e-16	Adgrl3	319387	adhesion G protein-coupled receptor L3	protein-coding
ENSMUSG00000024313	86.1676163055016	11.3477067633175	1.34542750347437	8.43427589670475	3.33259690822051e-17	7.11339081177652e-16	Mep1b	17288	meprin 1 beta	protein-coding
ENSMUSG00000027157	59.7350305641779	10.818571379166	1.28273034060065	8.43401846572067	3.33993979799176e-17	7.12593734532057e-16	Potefam1	67575	POTE ankyrin domain family member 1	protein-coding
ENSMUSG00000025154	68.5604557109764	11.0175436376773	1.30645695703547	8.43314705344567	3.36491437247717e-17	7.17607451333414e-16	Arhgap19	71085	Rho GTPase activating protein 19	protein-coding
ENSMUSG00000029576	69.0569321866747	11.0271586996537	1.30761708801503	8.43301819831141	3.36862294668966e-17	7.17769002372836e-16	Radil	231858	Ras association and DIL domains	protein-coding
ENSMUSG00000074704	65.7867127958482	10.9587381972038	1.29961102642096	8.43232165195105	3.38874013694988e-17	7.21107891347011e-16	Rad21l	668929	RAD21-like (S. pombe)	protein-coding
ENSMUSG00000039253	52.2191556587089	6.8008108846721	0.806524145992379	8.43224709200009	3.39090053743271e-17	7.21252106005309e-16	Fn3krp	238024	fructosamine 3 kinase related protein	protein-coding
ENSMUSG00000026527	64.0107365433405	10.9190469463823	1.29496454271898	8.43192735104237	3.40018055976291e-17	7.22909892175116e-16	Rgs7	24012	regulator of G protein signaling 7	protein-coding
ENSMUSG00000037005	100.154222657063	9.754970555919	1.15702598101053	8.43107304072732	3.42509876819288e-17	7.27889600606129e-16	Xpnpep2	170745	X-prolyl aminopeptidase (aminopeptidase P) 2, membrane-bound	protein-coding
ENSMUSG00000020604	53.2661804105561	7.40663966347423	0.878509639911819	8.43091450222182	3.42974273787798e-17	7.28558233554911e-16	Arsg	74008	arylsulfatase G	protein-coding
ENSMUSG00000073197	59.6442667010083	10.8165820050944	1.283057247879	8.43031908589824	3.44723943425449e-17	7.3195531330995e-16	5730507C01Rik	236366	RIKEN cDNA 5730507C01 gene	protein-coding
ENSMUSG00000003436	64.7729921090118	10.9361216677521	1.29743969927986	8.42900188257082	3.48625977824624e-17	7.39643106688611e-16	Dll3	13389	delta like canonical Notch ligand 3	protein-coding
ENSMUSG00000053012	546.338013372295	-4.35761685885317	0.51697945550356	-8.42899425202237	3.48648708734091e-17	7.39643106688611e-16	Krcc1	57896	lysine-rich coiled-coil 1	protein-coding
ENSMUSG00000006958	88.5472423609737	11.3860878926654	1.35086089679182	8.42876414566915	3.49334867901159e-17	7.40775703969132e-16	Chrd	12667	chordin	protein-coding
ENSMUSG00000092009	90.344756171481	9.5643952853852	1.13512094107334	8.42588215872518	3.58042384059693e-17	7.5824866228053e-16	Myh15	667772	myosin, heavy chain 15	protein-coding
ENSMUSG00000090061	62.7365819557887	10.8886933009785	1.29243728753169	8.4249297091806	3.60966879771984e-17	7.63777027686305e-16	Nwd2	319807	NACHT and WD repeat domain containing 2	protein-coding
ENSMUSG00000040855	113.115611261793	10.777759668336	1.27930313104745	8.42471139698651	3.6164051968854e-17	7.64869699141263e-16	Reps2	194590	RALBP1 associated Eps domain containing protein 2	protein-coding
ENSMUSG00000095463	81.5439849798514	8.0543019555844	0.956060770879823	8.42446652023214	3.62397604883447e-17	7.66137830923741e-16	Entpd4	67464	ectonucleoside triphosphate diphosphohydrolase 4	protein-coding
ENSMUSG00000056656	72.9481259179758	11.1058779291148	1.31836607247888	8.42397127850291	3.63933524843965e-17	7.69050665335998e-16	Apol8	239552	apolipoprotein L 8	protein-coding
ENSMUSG00000117148	107.227048034868	10.7004035443606	1.27027541954205	8.42368779222561	3.64815604236794e-17	7.70579898745064e-16	Vmn1r229	171224	vomeronasal 1 receptor 229	protein-coding
ENSMUSG00000048173	59.1933591050567	10.8058087199046	1.28280373896686	8.42358686029977	3.65130166977797e-17	7.7090959082617e-16	Or1aa2	258289	olfactory receptor family 1 subfamily AA member 2	protein-coding
ENSMUSG00000030983	880.547591995551	-4.14885666210073	0.492628957891439	-8.42186922965057	3.70524509292836e-17	7.80943013628683e-16	Bccip	66165	BRCA2 and CDKN1A interacting protein	protein-coding
ENSMUSG00000071714	93.5480705184583	9.60239000416047	1.1402900846177	8.4210063155814	3.73264145280902e-17	7.86376541671265e-16	Csf2rb2	12984	colony stimulating factor 2 receptor, beta 2, low-affinity (granulocyte-macrophage)	protein-coding
ENSMUSG00000033446	1031.98068120151	-4.61693531086694	0.548273730071396	-8.42085815467708	3.73736542037942e-17	7.87030912876005e-16	Lpar6	67168	lysophosphatidic acid receptor 6	protein-coding
ENSMUSG00000038276	66.7739466616633	10.9798016739405	1.30389367345692	8.42077992819039	3.73986197491963e-17	7.87215862267268e-16	Asic3	171209	acid-sensing ion channel 3	protein-coding
ENSMUSG00000048905	99.9801173900219	10.5989679382496	1.25870876339877	8.42050857708361	3.74853475095615e-17	7.88700142561687e-16	Bnip5	207819	BCL2 interacting protein 5	protein-coding
ENSMUSG00000002996	523.938845451126	-2.59330309527898	0.307992765740882	-8.42001301245092	3.76442495026015e-17	7.91358909703566e-16	Hbp1	73389	high mobility group box transcription factor 1	protein-coding
ENSMUSG00000004894	60.8000620269955	10.8433998934455	1.28786458524454	8.41967394529028	3.77533534937307e-17	7.93309667690077e-16	Hapln2	73940	hyaluronan and proteoglycan link protein 2	protein-coding
ENSMUSG00000020447	70.1346440160271	8.57076392704458	1.01801618470574	8.41908415191056	3.79438790891874e-17	7.96624945314425e-16	Npc1l1	237636	NPC1 like intracellular cholesterol transporter 1	protein-coding
ENSMUSG00000026669	126.523451278995	10.9394248725137	1.29942287706149	8.41867960432714	3.80751113641764e-17	7.99035285724919e-16	Mcm10	70024	minichromosome maintenance 10 replication initiation factor	protein-coding
ENSMUSG00000022306	69.5234786434222	11.036784247901	1.31110474400743	8.41792717046144	3.83203872976755e-17	8.03143145237151e-16	Zfpm2	22762	zinc finger protein, multitype 2	protein-coding
ENSMUSG00000027202	98.6164047828442	10.578966647992	1.25671301966623	8.41796534486586	3.83079058831785e-17	8.03143145237151e-16	Slc12a1	20495	solute carrier family 12, member 1	protein-coding
ENSMUSG00000036745	103.566162344387	9.31074821442948	1.10609785793798	8.41765323710762	3.8410069662304e-17	8.04676071801368e-16	Ttll7	70892	tubulin tyrosine ligase-like family, member 7	protein-coding
[truncated: 13,123 more rows]
