# Supplementary material for: Genetic diversity of Collaborative Cross mice implicates FFAR3 as a target for ILC2 anti-inflammatory reprogramming
Source: Nat Commun. 2026 Jan 3;17:1053. doi: 10.1038/s41467-025-67813-2 (PMC12847941; doi:10.1038/s41467-025-67813-2)
Supplement: Supplementary file 4 — Supplementary Data 2 [file 41467_2025_67813_MOESM4_ESM.csv]

	ID	Description	setSize	enrichmentScore	NES	pvalue	p.adjust	qvalue	rank	leading_edge	core_enrichment
1	WP_ELECTRON_TRANSPORT_CHAIN_OXPHOS_SYSTEM_IN_MITOCHONDRIA	WP_ELECTRON_TRANSPORT_CHAIN_OXPHOS_SYSTEM_IN_MITOCHONDRIA	102	0.765351913146507	28.9618968911713	1e-10	2.55454545454545e-09	1.61722488038277e-09	1651	tags=70%, list=8%, signal=64%	12861/66576/17991/66594/66142/66152/12866/17992/110323/67126/54405/11740/66495/12857/71679/68197/12868/230075/22272/11949/407785/68342/12858/225887/67530/11957/228033/67680/66916/57423/66416/75406/11983/66091/66925/66414/12859/12864/102631912/68375/66694/68202/78330/11739/11958/66377/67130/66043/72900/595136/66046/66052/11947/67264/17993/22228/20463/66218/12867/66108/11951/68349/28080/22273/11946…
2	WP_CYTOPLASMIC_RIBOSOMAL_PROTEINS	WP_CYTOPLASMIC_RIBOSOMAL_PROTEINS	86	0.744293123527253	25.9985671436962	1e-10	2.55454545454545e-09	1.61722488038277e-09	3147	tags=78%, list=16%, signal=66%	27207/19899/76846/20091/76808/56040/19951/20054/20103/11837/54217/67891/26961/22121/19941/20084/27370/67115/68436/58988/20085/66481/20044/20116/16898/27050/66489/20102/19944/19981/19989/75617/67186/16785/65019/67281/67427/67248/20068/19933/19988/19934/20088/54127/19921/57808/267019/270106/19942/20055/27176/20104/27367/20005/19946/20090/26451/20042/114641/20115/57294/66475/20111/110954/67025/10050…
3	WP_MRNA_PROCESSING	WP_MRNA_PROCESSING	122	0.584752227998117	24.3411488738439	1e-10	2.55454545454545e-09	1.61722488038277e-09	3965	tags=62%, list=20%, signal=50%	15469/20637/225027/20638/27366/22608/15381/20643/66125/53379/69878/170791/107686/68598/68011/12747/27366/20384/20382/20641/20383/108014/53607/15387/20826/27756/67332/67996/15382/51810/18521/20639/75062/12750/15384/53610/56258/68581/68981/68479/81898/68092/107701/66585/20747/59013/14105/18789/76938/83486/76936/51796/20462/19134/19655/19826/110809/66094/104721/24061/192159/54451/98985/102414/14007/…
4	WP_OXIDATIVE_PHOSPHORYLATION	WP_OXIDATIVE_PHOSPHORYLATION	60	0.770585821989522	21.3422406613018	1e-10	2.55454545454545e-09	1.61722488038277e-09	1548	tags=67%, list=8%, signal=62%	17991/17992/67126/71679/68197/230075/407785/68342/225887/11957/228033/66916/57423/66416/75406/66091/69875/102631912/68375/68202/78330/11958/66377/67130/66043/72900/595136/66046/11947/67264/17993/66218/66108/11951/70495/68349/28080/11946/67273/68055
5	WP_NONALCOHOLIC_FATTY_LIVER_DISEASE	WP_NONALCOHOLIC_FATTY_LIVER_DISEASE	148	0.463282672408498	21.273589101024	1e-10	2.55454545454545e-09	1.61722488038277e-09	1651	tags=45%, list=8%, signal=41%	12028/12861/67184/66576/17991/66594/66142/104130/66152/12866/17992/12540/110323/54405/66495/12857/68197/12868/230075/22272/407785/68342/12858/225887/67530/67680/66916/66416/75406/66091/66925/69875/66414/12859/12864/102631912/68375/66694/68202/78330/66377/67130/72900/595136/66046/66052/19353/67264/17993/20463/13198/66218/12867/66108/13665/68349/66445/22273/22433/12370/75909/67273/19082/66945/17708…
6	WP_MITOCHONDRIAL_COMPLEX_I_ASSEMBLY_MODEL_OXPHOS_SYSTEM	WP_MITOCHONDRIAL_COMPLEX_I_ASSEMBLY_MODEL_OXPHOS_SYSTEM	54	0.785208704031669	20.404599865571	1e-10	2.55454545454545e-09	1.61722488038277e-09	2773	tags=76%, list=14%, signal=66%	67184/17991/104130/54405/66495/66928/68197/230075/407785/68342/66916/66416/66091/66414/102631912/68375/66706/68202/78330/66377/67130/72900/595136/66046/67264/17993/66218/68349/67273/70397/69702/76947/68493/68472/73694/226646/75597/17995/68198/68194/70316
7	WP_PROTEASOME_DEGRADATION	WP_PROTEASOME_DEGRADATION	65	0.652032392017125	18.9766282772881	1e-10	2.55454545454545e-09	1.61722488038277e-09	2445	tags=74%, list=12%, signal=65%	70247/22187/26446/26440/26445/19175/19173/16913/19171/14964/19166/26443/19186/19170/26444/53380/19172/22210/23996/19177/26441/19184/19182/22190/66413/19181/15040/50933/19185/19179/19188/16912/15018/51788/67089/14991/57296/26442/19167/17463/66997/66105/15270/20014/66998/216080/69077/103963
8	WP_MITOCHONDRIAL_COMPLEX_IV_ASSEMBLY	WP_MITOCHONDRIAL_COMPLEX_IV_ASSEMBLY	34	0.792021116230317	15.3765477011833	1e-10	2.55454545454545e-09	1.61722488038277e-09	1943	tags=71%, list=10%, signal=64%	12861/66142/12866/52469/17992/110323/66379/12857/12868/66359/12858/12859/12864/66278/12867/67892/67899/56295/68033/17708/20930/100503890/66272/70383
9	WP_TRANSLATION_FACTORS	WP_TRANSLATION_FACTORS	49	0.569752202961398	14.0234785624324	1e-10	2.55454545454545e-09	1.61722488038277e-09	3360	tags=67%, list=17%, signal=56%	13629/13627/20918/276770/53356/55949/54709/68135/13682/16341/13665/66235/217869/209354/217715/13684/18458/66085/13685/66656/16418/67160/56347/13681/100042807/75705/13667/225363/67204/55944/22384/108067/13669
10	WP_TCELL_ANTIGEN_RECEPTOR_TCR_PATHWAY_DURING_STAPHYLOCOCCUS_AUREUS_INFECTION	WP_TCELL_ANTIGEN_RECEPTOR_TCR_PATHWAY_DURING_STAPHYLOCOCCUS_AUREUS_INFECTION	58	0.509287320716497	13.8312380080266	1e-10	2.55454545454545e-09	1.61722488038277e-09	3081	tags=50%, list=15%, signal=42%	12981/20130/12314/12313/54167/18035/16183/16191/16797/14281/12567/16428/19264/14784/12675/17973/18566/16150/16822/26396/16189/14360/217737/12500/16818/18033/12042/26410/16476
11	WP_TNFALPHA_SIGNALING_PATHWAY	WP_TNFALPHA_SIGNALING_PATHWAY	90	0.380824808007587	13.5303780677489	1e-10	2.55454545454545e-09	1.61722488038277e-09	8802	tags=96%, list=44%, signal=54%	12028/19265/22166/13057/18035/21402/19353/26965/21929/12370/21353/19052/12015/15519/14784/16653/12675/16150/11797/18036/12539/54391/18033/11796/22029/14645/18176/26410/16476/56480/56532/26397/18037/68015/20598/68652/26413/26401/21762/15461/26398/71609/18034/22030/26408/12633/26409/26417/11783/21926/18762/110157/16193/67338/11651/12369/16151/12048/66724/19766/19696/103583/26400/20662/26406/12122/6…
12	WP_EUKARYOTIC_TRANSCRIPTION_INITIATION	WP_EUKARYOTIC_TRANSCRIPTION_INITIATION	40	0.604619913785382	13.1264590331203	1e-10	2.55454545454545e-09	1.61722488038277e-09	3163	tags=56%, list=16%, signal=47%	67005/20022/67710/66420/229906/108143/235459/245841/69833/20018/69920/12572/17420/68153/16202/66671/66464/99730/24074/23894/226182/20021/17749
13	WP_NUCLEOTIDE_EXCISION_REPAIR_IN_XERODERMA_PIGMENTOSUM	WP_NUCLEOTIDE_EXCISION_REPAIR_IN_XERODERMA_PIGMENTOSUM	70	0.402298347847571	12.2175546568511	1e-10	2.55454545454545e-09	1.61722488038277e-09	3519	tags=44%, list=18%, signal=37%	15081/26370/97122/18971/56438/66979/68240/15078/66467/319156/13870/19358/18538/15312/319155/12572/17420/59001/66671/100041230/22590/69745/19718/69386/23894/72151/19891/319161/106344/209318/107986
14	WP_NUCLEOTIDE_EXCISION_REPAIR	WP_NUCLEOTIDE_EXCISION_REPAIR	42	0.543149080914386	12.1884298404687	1e-10	2.55454545454545e-09	1.61722488038277e-09	3519	tags=50%, list=18%, signal=41%	26370/18971/56438/66979/68240/66467/13870/19358/18538/12572/17420/59001/66671/22590/69745/19718/23894/72151/19891/106344/107986
15	WP_PARKINUBIQUITIN_PROTEASOMAL_SYSTEM_PATHWAY	WP_PARKINUBIQUITIN_PROTEASOMAL_SYSTEM_PATHWAY	64	0.412362044314555	11.9301566008448	1e-10	2.55454545454545e-09	1.61722488038277e-09	3030	tags=59%, list=15%, signal=51%	70247/140499/53380/15481/23996/19184/19182/59029/66413/19181/12362/19185/19179/53857/22143/67089/56424/57296/26965/12370/17463/67128/66997/22195/22142/14828/227613/20439/66998/69077/22145/15526/22154/15511/67951/15525/50497/20437
16	WP_DNA_REPAIR_PATHWAYS_FULL_NETWORK	WP_DNA_REPAIR_PATHWAYS_FULL_NETWORK	114	0.293970085683488	11.7359289529491	1e-10	2.55454545454545e-09	1.61722488038277e-09	11038	tags=95%, list=55%, signal=43%	59047/26370/17686/11792/18971/18970/56438/20892/66979/68240/66467/11546/13870/19358/18538/109905/12572/17420/67030/27354/59001/66671/15270/22590/69745/15289/19718/23894/108138/72151/19891/106344/107986/100040608/19360/18972/14375/26447/22592/19687/19365/13194/22596/69263/237211/14884/209357/230484/22427/19359/67967/16881/17688/17350/101831/56210/54125/13872/69928/27015/67561/17685/268395/11545/75…
17	WP_VEGFAVEGFR2_SIGNALING_PATHWAY	WP_VEGFAVEGFR2_SIGNALING_PATHWAY	415	0.166094690127277	11.3679114414684	1e-10	2.55454545454545e-09	1.61722488038277e-09	2172	tags=10%, list=11%, signal=9%	21349/16009/320878/71206/16885/53901/83767/107351/18127/216148/17387/17906/56213/18784/56788/110380/12154/22065/21679/22063/22325/18792/18760/13505/12293/19091/11504/16419/16591/79221/13844/17880/81877/217866/68166/50490/14268/100705/18187/14783/20541
18	WP_CILIARY_LANDSCAPE	WP_CILIARY_LANDSCAPE	206	0.214763885222956	11.3192993502484	1e-10	2.55454545454545e-09	1.61722488038277e-09	2222	tags=22%, list=11%, signal=20%	17904/12314/50783/12313/67068/26895/70300/231464/56455/68475/13207/12864/68202/15078/59021/23996/26893/22352/19353/55978/66108/67089/12848/93730/57296/109075/15182/26891/17274/67117/319845/20639/19645/17463/100503572/66997/66446/18221/26754/13722/383295/70099/108679/26572/68097
19	WP_RETINOBLASTOMA_GENE_IN_CANCER	WP_RETINOBLASTOMA_GENE_IN_CANCER	84	0.328163804545762	11.2773822724975	1e-10	2.55454545454545e-09	1.61722488038277e-09	10174	tags=95%, list=51%, signal=47%	97165/60406/13361/244879/68240/12567/245688/20937/51788/18538/17246/19645/17869/16765/72611/22059/12442/15289/98710/12575/72151/24061/19891/106344/22390/20135/15468/19646/17219/19075/17220/17217/13006/20585/67155/69263/12445/12428/22171/12566/14084/12534/14211/433759/67967/21781/17215/17688/12448/110157/20873/20133/12576/18968/68275/12571/21973/12545/67177/13433/19090/13557/26415/12544/76551/1135…
20	WP_MODULATORS_OF_TCR_SIGNALING_AND_T_CELL_ACTIVATION	WP_MODULATORS_OF_TCR_SIGNALING_AND_T_CELL_ACTIVATION	59	0.401804937568127	10.9489315962021	1e-10	2.55454545454545e-09	1.61722488038277e-09	3704	tags=49%, list=18%, signal=40%	67673/18035/68342/19823/16797/12502/12192/21929/16428/18521/12703/14784/12675/16150/16822/12500/14674/16818/52174/18033/12042/26410/58249/13139/18761/74734/22324/19697/22637
21	WP_CELL_CYCLE	WP_CELL_CYCLE	114	0.244546981846249	9.7628505224704	1e-10	2.55454545454545e-09	1.61722488038277e-09	1867	tags=23%, list=9%, signal=21%	22629/56371/56438/17873/21402/12567/26428/30939/54401/22631/22630/12444/22627/12237/66156/18538/15182/26965/69010/17246/12581/12572/19645/17869/66671/68999
22	WP_ALZHEIMERS_DISEASE_AND_MIRNA_EFFECTS	WP_ALZHEIMERS_DISEASE_AND_MIRNA_EFFECTS	249	0.141716706084359	8.04610779971122	1e-10	2.55454545454545e-09	1.61722488038277e-09	4292	tags=16%, list=21%, signal=13%	16334/22421/22413/56811/14371/238463/19059/22420/22411/22409/12364/14812/73710/74764/22410/14362/22417/12288/16971/22422/22419/22152/16572/14811/68318/52639/22415/17380/22418/20379/11441/14608/14810/26414/14813/16370/50490/54652/18795/12292/18125
23	WP_MITOCHONDRIAL_COMPLEX_III_ASSEMBLY	WP_MITOCHONDRIAL_COMPLEX_III_ASSEMBLY	16	0.849364389223341	9.9814729271725	1.55769985311258e-10	3.80620572804031e-09	2.40962265607347e-09	2110	tags=75%, list=11%, signal=67%	66576/66594/66152/22272/67530/67267/66694/107197/66445/22273/67003/17711
24	WP_PYRIMIDINE_METABOLISM	WP_PYRIMIDINE_METABOLISM	76	0.300686715578382	9.63395332088418	1.94956938258741e-10	4.4266781556441e-09	2.80242969958364e-09	1710	tags=25%, list=9%, signal=23%	67005/18102/18971/20022/69241/66979/50773/66136/67710/110074/66420/245841/66588/20018/66422/69920/66491/21915/59001
25	WP_ALZHEIMERS_DISEASE	WP_ALZHEIMERS_DISEASE	246	0.137418466269084	7.76030879411498	1.9691628806246e-10	4.4266781556441e-09	2.80242969958364e-09	4292	tags=17%, list=21%, signal=13%	16334/22421/22413/56811/14371/238463/19059/22420/22411/22409/12364/14812/73710/74764/22410/14362/22417/12288/16971/22422/22419/22152/16572/14811/68318/52639/22415/17380/22418/20379/11441/14608/14810/26414/14813/16370/50490/54652/18795/12292/18125
26	WP_TCA_CYCLE_AKA_KREBS_OR_CITRIC_ACID_CYCLE	WP_TCA_CYCLE_AKA_KREBS_OR_CITRIC_ACID_CYCLE	18	0.806563995845017	10.4026719263198	2.50069845341949e-10	5.20515752156206e-09	3.29526735772237e-09	2341	tags=67%, list=12%, signal=59%	67680/66925/17448/20916/66052/170718/15929/13382/66945/56451/67834/14194
27	WP_PATHOGENIC_ESCHERICHIA_COLI_INFECTION	WP_PATHOGENIC_ESCHERICHIA_COLI_INFECTION	49	0.397197098429961	9.776329018021	2.46131819572894e-10	5.20515752156206e-09	3.29526735772237e-09	2924	tags=53%, list=15%, signal=45%	17975/11461/12540/67771/76709/22350/56378/22631/53857/22630/22143/17087/11465/74192/11867/68089/22142/227613/17973/11848/14360/22145/22154/16412/67951/12387
28	WP_TCELL_RECEPTOR_TCR_SIGNALING_PATHWAY	WP_TCELL_RECEPTOR_TCR_SIGNALING_PATHWAY	86	0.264589314211212	9.24224990609206	5.02609451235614e-10	1.00880896998005e-08	6.38654114727961e-09	2787	tags=29%, list=14%, signal=25%	12540/54167/12774/18035/16797/14462/14281/12502/22352/78473/16428/14784/12675/17973/16150/16822/13169/26396/23880/14360/12500/16818/19200/18033/12042
29	WP_ANDROGEN_RECEPTOR_SIGNALING_PATHWAY	WP_ANDROGEN_RECEPTOR_SIGNALING_PATHWAY	85	0.262746056473433	9.08943894707291	8.67010501416171e-10	1.68020655791686e-08	1.06370072406049e-08	3115	tags=34%, list=16%, signal=29%	59004/12540/57320/14797/14694/18477/19384/22218/19353/12017/56424/14200/12317/17246/19367/19645/12389/14228/11848/19183/11835/56469/56431/12575/22196/12387/57376/16476/20185
30	WP_IL2_SIGNALING_PATHWAY	WP_IL2_SIGNALING_PATHWAY	42	0.431399991361742	9.68074643344593	1.18517176513098e-09	2.22022177334537e-08	1.40557212847113e-08	2515	tags=38%, list=13%, signal=33%	16186/58988/64685/16183/14281/12444/16184/12043/16451/17869/12700/14784/26396/14360/20104/16818
31	WP_NSP1_FROM_SARSCOV2_INHIBITS_TRANSLATION_INITIATION_IN_THE_HOST_CELL	WP_NSP1_FROM_SARSCOV2_INHIBITS_TRANSLATION_INITIATION_IN_THE_HOST_CELL	16	0.797732520005511	9.37471084564901	3.88795055083622e-09	7.04847809538695e-08	4.46223187158792e-08	3360	tags=88%, list=17%, signal=73%	20918/53356/54709/68135/16341/13665/66235/217869/66085/56347/100042807/67204/55944/13669
32	WP_INTERFERON_TYPE_I_SIGNALING_PATHWAYS	WP_INTERFERON_TYPE_I_SIGNALING_PATHWAYS	51	0.346986728873079	8.70053994516812	4.01647496266408e-09	7.05393415317878e-08	4.46568597822519e-08	2741	tags=37%, list=14%, signal=32%	15469/14694/19353/20849/19264/109905/13684/16451/13685/12703/15976/13681/14360/20104/18569/75705/16818/384783/56469
33	WP_GLYCOSYLATION_AND_RELATED_CONGENITAL_DEFECTS	WP_GLYCOSYLATION_AND_RELATED_CONGENITAL_DEFECTS	24	0.655103568754679	10.3450748894002	4.659098193624e-09	7.93458540853542e-08	5.02320634591678e-08	6934	tags=100%, list=35%, signal=66%	68563/13481/67075/208211/217664/208624/66789/54128/57357/24070/14595/110119/56737/67574/381903/320438/227697/207958/13480/57377/102580/223774/13478/331026
34	WP_DNA_DAMAGE_RESPONSE	WP_DNA_DAMAGE_RESPONSE	64	0.300253090651499	8.68670247601055	7.03934635327177e-09	1.1635625442761e-07	7.36625098268067e-08	11526	tags=97%, list=57%, signal=41%	12028/17873/12567/12444/17246/12370/19367/19645/27354/17869/15270/22059/140742/12442/12575/23882/24061/19891/107986/12912/19360/19355/19687/19365/382985/12445/228012/12568/19356/13063/12566/12534/14102/11783/13197/12448/55948/24086/12576/12571/21933/12122/235610/17535/210554/19090/245000/11350/12649/12371/12443/18854/11920/58801/19361/12530/50883/12532/211651/57913/170770/13555
35	WP_NUCLEOTIDE_METABOLISM	WP_NUCLEOTIDE_METABOLISM	19	0.7345103052886	9.80417243012879	7.42682272195526e-09	1.1925355342111e-07	7.54967242111543e-08	916	tags=42%, list=5%, signal=40%	110639/13361/18971/15452/18970/20229/18245/20810
36	WP_APOPTOSISRELATED_NETWORK_DUE_TO_ALTERED_NOTCH3_IN_OVARIAN_CANCER	WP_APOPTOSISRELATED_NETWORK_DUE_TO_ALTERED_NOTCH3_IN_OVARIAN_CANCER	52	0.319516892862974	8.12163564666221	2.89579122850108e-08	4.52065186227113e-07	2.86192232524376e-07	12140	tags=98%, list=61%, signal=39%	12070/16197/19823/16478/11747/22352/26965/23871/14828/66870/15510/56449/18412/18033/12575/22029/224105/14062/14629/12051/26413/72508/12385/11799/11816/17131/192656/433759/15937/21926/19229/11651/12369/78943/12576/320795/12005/21933/21825/15507/57257/75717/11350/15201/11820/14083/56349/211323/12702/13867/18104
37	WP_METABOLIC_REPROGRAMMING_IN_COLON_CANCER	WP_METABOLIC_REPROGRAMMING_IN_COLON_CANCER	40	0.37561848025255	8.15477704372827	4.46104886924671e-08	6.77597152572067e-07	4.289714133159e-07	2800	tags=35%, list=14%, signal=30%	16828/67680/17448/21351/68263/13806/18597/67054/18746/67834/18655/14194/14660/100678
38	WP_16P112_PROXIMAL_DELETION_SYNDROME	WP_16P112_PROXIMAL_DELETION_SYNDROME	71	0.256747721227802	7.85665261852332	6.97370309378302e-08	1.03137398387001e-06	6.5293951404395e-07	3124	tags=42%, list=16%, signal=36%	66090/11674/22350/12721/12469/56420/12465/101602/17698/18538/12464/12370/19016/19052/21454/19053/12466/51792/12462/12468/52858/14815/12461/22059/18518/18033/104570/68952/20437/68742
39	WP_IL7_SIGNALING_PATHWAY	WP_IL7_SIGNALING_PATHWAY	24	0.569004242575493	8.98543647536473	9.59535333451162e-08	1.38271501897321e-06	8.75365567358955e-07	8659	tags=100%, list=43%, signal=57%	16186/16197/12015/16184/16451/17869/26396/14360/26413/20846/26395/26417/18708/16453/20848/19229/20851/11651/12048/12576/56637/12443/20850/18709
40	WP_MEASLES_VIRUS_INFECTION	WP_MEASLES_VIRUS_INFECTION	126	0.17101809252854	7.23123599283339	1.12763136032842e-07	1.58432206126143e-06	1.00299842050265e-06	1620	tags=18%, list=8%, signal=17%	12028/56382/16186/54131/18035/14694/16183/15481/14281/12567/12502/68135/13001/12444/68098/13665/17698/21929/12370/12015/16184/12043/16451
41	WP_MIRNA_REGULATION_OF_DNA_DAMAGE_RESPONSE	WP_MIRNA_REGULATION_OF_DNA_DAMAGE_RESPONSE	67	0.250534182003128	7.4362315910511	1.23301453194951e-07	1.69013211452591e-06	1.06998436918853e-06	11526	tags=96%, list=57%, signal=41%	12028/17873/12567/12444/17246/12370/12450/19367/19645/27354/17869/15270/22059/140742/12442/12575/23882/24061/19891/107986/12912/17220/19360/19355/19687/19365/382985/12445/228012/12568/19356/13063/12566/12534/14102/11783/13197/12448/55948/24086/12576/12571/21933/12122/235610/17535/210554/19090/245000/11350/12649/12371/12443/18854/11920/58801/19361/12530/50883/12532/211651/57913/170770/13555
42	WP_EFFECT_OF_PROGERIN_ON_GENES_INVOLVED_IN_HUTCHINSONGILFORD_PROGERIA_SYNDROME	WP_EFFECT_OF_PROGERIN_ON_GENES_INVOLVED_IN_HUTCHINSONGILFORD_PROGERIA_SYNDROME	33	0.426096075102367	8.16214828085542	1.33839792445436e-07	1.79090388938892e-06	1.1337806979087e-06	11526	tags=100%, list=57%, signal=43%	15081/15078/245688/20937/15182/19645/17192/12412/17191/22059/19646/116871/19062/360198/12419/433759/107932/23942/99982/319149/97114/20787/97908/216848/16842/12417/116870/260423/319148/319152/319150/319153/13555
43	WP_IL4_SIGNALING_PATHWAY	WP_IL4_SIGNALING_PATHWAY	53	0.285807765198775	7.34938838511979	2.30876091311613e-07	3.01749682132853e-06	1.91030890730294e-06	2205	tags=25%, list=11%, signal=22%	16186/18035/12608/14462/14281/12015/16451/12703/16452/14784/12675/16150/16189
44	WP_CYTOSOLIC_DNASENSING_PATHWAY	WP_CYTOSOLIC_DNASENSING_PATHWAY	66	0.234632121242435	6.8804301472383	4.55518265710983e-07	5.81821057567211e-06	3.68337736388307e-06	15368	tags=100%, list=77%, signal=23%	67005/54131/18035/100038882/66420/12362/11793/245841/69833/66824/20018/12370/66491/72512/20304/12675/16150/18036/15945/18033/74256/56480/17749/67664/56532/20016/19697/58203/67526/74414/71609/20303/67065/78929/230073/54123/69870/16193/56489/16151/19766/228607/217069/26939/70428/383619/214763/56417/218832/14082/67486/70408/15972/404549/15965/230396/15977/242519/242517/230398/15964/15969/15970/16176…
45	WP_APOPTOSIS	WP_APOPTOSIS	80	0.200655981394599	6.64240747042091	6.17287015350234e-07	7.70922894726293e-06	4.88053827341238e-06	3081	tags=32%, list=15%, signal=27%	12028/54131/18035/12362/12177/85030/17246/12370/12015/12043/17869/16992/12675/16150/12363/11797/17210/16363/18036/22059/18033/11796/22029/12368/11798/16476
46	WP_FBXL10_ENHANCEMENT_OF_MAPERK_SIGNALING_IN_DIFFUSE_LARGE_BCELL_LYMPHOMA	WP_FBXL10_ENHANCEMENT_OF_MAPERK_SIGNALING_IN_DIFFUSE_LARGE_BCELL_LYMPHOMA	29	0.414128806789815	7.35716315059236	6.7688623771685e-07	8.26978403471455e-06	5.23541300568181e-06	11764	tags=100%, list=59%, signal=41%	15081/232440/77605/15078/51788/67603/26914/13626/19821/15270/69837/52615/26413/360198/14056/26417/71458/319149/97114/97908/30841/12053/260423/319148/319152/624153/319150/319153/100039319
47	WP_INTERACTOME_OF_POLYCOMB_REPRESSIVE_COMPLEX_2_PRC2	WP_INTERACTOME_OF_POLYCOMB_REPRESSIVE_COMPLEX_2_PRC2	16	0.647807214488849	7.61283408568618	6.93914600556273e-07	8.29744692580054e-06	5.25292575561075e-06	7075	tags=100%, list=35%, signal=65%	245688/13626/72567/338467/11569/52615/17765/66854/19646/14056/14055/13716/106504/16468/230753/269254
48	WP_DNA_IRDAMAGE_AND_CELLULAR_RESPONSE_VIA_ATR	WP_DNA_IRDAMAGE_AND_CELLULAR_RESPONSE_VIA_ATR	79	0.201914384182216	6.63438107768419	8.04599071980767e-07	9.42051413444149e-06	5.96391417389253e-06	10874	tags=92%, list=54%, signal=42%	20422/18970/18538/17246/210766/66143/19367/27354/66105/15270/22590/20184/22059/21849/24061/19891/70681/19360/20683/74386/19355/19365/22596/19356/12566/68094/12534/230484/15574/22427/19691/17350/17216/16151/17685/11545/104884/235559/68275/235610/208836/17535/12748/53892/14156/19704/19090/12544/245000/27223/12649/214552/170472/18854/18817/244329/11920/15204/12190/55947/225182/21975/14087/12053/1936…
49	WP_TCELL_ACTIVATION_SARSCOV2	WP_TCELL_ACTIVATION_SARSCOV2	83	0.199957413122385	6.78130677100035	8.81310753506618e-07	1.01080947647086e-05	6.39920590086438e-06	2880	tags=33%, list=14%, signal=28%	12028/54167/18035/16183/16797/14281/12502/19744/20849/16452/16992/14784/12675/15976/16150/16822/26396/16189/14360/12500/22059/16818/19057/18033/12042/12575/17874
50	WP_T_CELL_RECEPTOR_AND_COSTIMULATORY_SIGNALING	WP_T_CELL_RECEPTOR_AND_COSTIMULATORY_SIGNALING	28	0.416448654794938	7.25157384688591	1.03532174630377e-06	1.16370164284544e-05	7.36713158422471e-06	2752	tags=36%, list=14%, signal=31%	12314/12313/18035/16183/16428/18566/14360/16818/19055/18033
51	WP_HISTONE_MODIFICATIONS	WP_HISTONE_MODIFICATIONS	59	0.251843417243059	6.86257457421242	1.24067053193001e-06	1.36717027244052e-05	8.65524540335073e-06	11470	tags=95%, list=57%, signal=41%	15081/97122/15078/20937/319156/319155/13626/100041230/56086/66083/69188/69386/11569/319161/110593/226830/360198/14056/18193/69726/52690/319160/14055/67956/84505/319149/97114/214162/231051/224440/72895/235626/192195/110147/75410/225888/97908/233904/320332/239122/319822/64707/208266/73251/232811/77683/208043/381022/232187/319159/260423/319157/319148/319152/319150/319153
52	WP_INTERLEUKIN1_IL1_STRUCTURAL_PATHWAY	WP_INTERLEUKIN1_IL1_STRUCTURAL_PATHWAY	48	0.280529151248743	6.82136647496052	1.80571918262668e-06	1.95156573199268e-05	1.23549207232352e-05	12035	tags=98%, list=60%, signal=39%	18035/14281/21353/13684/17869/12675/16150/26396/18036/18033/17874/26410/26397/68652/26413/19697/26401/26398/26416/266632/26395/19094/17164/11909/26409/54123/26417/108960/16179/224903/17196/66724/22034/26400/26406/73086/17346/17347/54473/26419/66513/53859/26399/13712/16180/16177/16175
53	WP_CHROMOSOMAL_AND_MICROSATELLITE_INSTABILITY_IN_COLORECTAL_CANCER	WP_CHROMOSOMAL_AND_MICROSATELLITE_INSTABILITY_IN_COLORECTAL_CANCER	69	0.213691891161521	6.44657324275879	2.11526236919782e-06	2.24297632356448e-05	1.41997751894511e-05	3090	tags=30%, list=15%, signal=26%	12028/72993/17686/19354/17873/14281/19353/56044/12015/12043/17869/16653/11848/11836/22059/21813/12575/12387/23882/16476/56480
54	WP_HEPATOCYTE_GROWTH_FACTOR_RECEPTOR_SIGNALING	WP_HEPATOCYTE_GROWTH_FACTOR_RECEPTOR_SIGNALING	33	0.358883451513033	6.87464663008414	2.56238200885536e-06	2.66677534995688e-05	1.68827508575655e-05	12872	tags=100%, list=64%, signal=36%	215449/14281/109905/14784/26396/16412/16476/26413/15461/26395/218397/12928/26417/18706/110157/20848/19229/19211/12929/20662/26419/20779/15234/19247/26411/13712/107746/14083/19303/18479/330662/17295/109700
55	WP_FAS_LIGAND_PATHWAY_AND_STRESS_INDUCTION_OF_HEAT_SHOCK_PROTEINS	WP_FAS_LIGAND_PATHWAY_AND_STRESS_INDUCTION_OF_HEAT_SHOCK_PROTEINS	39	0.305354668920604	6.50168622363545	3.00950285653406e-06	3.07516473704026e-05	1.94681715886797e-05	12035	tags=97%, list=60%, signal=39%	11461/11857/11465/12370/12043/19645/102626/16905/224105/12368/16476/26401/26398/17164/12633/13063/26409/14084/13347/14102/11783/192656/74164/21926/12369/11545/15507/26419/20740/19090/12371/13163/14082/16906/14103/16907/18479/16175
56	WP_IL18_SIGNALING_PATHWAY	WP_IL18_SIGNALING_PATHWAY	252	0.0932363352533641	5.31169160499933	3.31904850978832e-06	3.33090225446614e-05	2.10871879005348e-05	6735	tags=21%, list=34%, signal=14%	20750/230899/15368/17969/54526/19734/16660/11784/15978/18158/83996/18383/11459/17394/545136/17888/19118/16176/80885/11450/17386/17395/11858/16160/100727/57765/333654/23957/12570/27226/22259/16511/19288/60363/17392/14812/19283/13860/21367/17387/13346/73181/108073/12991/21336/20360/12842/23794/140781/22402/233744/12843/14268/100705
57	WP_DNA_IRDOUBLE_STRAND_BREAKS_AND_CELLULAR_RESPONSE_VIA_ATM	WP_DNA_IRDOUBLE_STRAND_BREAKS_AND_CELLULAR_RESPONSE_VIA_ATM	54	0.239187671379675	6.21558154185096	3.69839908206846e-06	3.64649172653065e-05	2.30851133839176e-05	11634	tags=94%, list=58%, signal=40%	12028/18538/17246/19367/69917/27354/15270/22059/21849/24061/56456/19360/13006/19365/11909/12568/19356/51869/11783/15499/56274/56289/16798/11545/22034/21750/81601/12122/17535/19704/19090/245000/11350/27223/12649/12371/227525/244329/11920/12190/12144/58230/19361/50883/240087/12532/12018/211651/22601/13555/12578
58	WP_EXERCISEINDUCED_CIRCADIAN_REGULATION	WP_EXERCISEINDUCED_CIRCADIAN_REGULATION	47	0.272634589338337	6.56264075543494	3.90578006947933e-06	3.78456620525411e-05	2.39592316421781e-05	2159	tags=36%, list=11%, signal=32%	12226/23994/22218/15481/12608/26441/14870/11865/13690/30960/75062/19053/15502/18701/64209/14866/20610
59	WP_GASTRIN_SIGNALING_PATHWAY	WP_GASTRIN_SIGNALING_PATHWAY	110	0.154840844047153	6.05535474924037	4.11316134507391e-06	3.91796046768057e-05	2.48037205108828e-05	11929	tags=93%, list=59%, signal=38%	12540/18035/16183/14281/19353/19016/12015/12505/17869/13685/16452/14784/16653/12675/16150/11797/11848/12306/14360/20104/12156/56692/18033/11796/16412/12575/12387/16590/16476/15568/19225/18788/18761/26413/19697/15461/13653/12912/72508/20683/26416/11799/26395/18755/56458/11909/18750/12928/26417/11852/18706/18708/18747/110157/20848/11651/18753/216869/16600/12048/12576/56637/19877/17261/20662/81601/1…
60	WP_4HYDROXYTAMOXIFEN_DEXAMETHASONE_AND_RETINOIC_ACIDS_REGULATION_OF_P27_EXPRESSION	WP_4HYDROXYTAMOXIFEN_DEXAMETHASONE_AND_RETINOIC_ACIDS_REGULATION_OF_P27_EXPRESSION	18	0.541589741030887	6.9851622730844	4.251415668083e-06	3.98056572369961e-05	2.52000602099732e-05	9205	tags=100%, list=46%, signal=54%	13684/13685/26396/26397/105787/26413/26395/52033/26408/26417/110157/11651/17346/17347/26403/56717/26399/64930
61	WP_TGFBETA_SIGNALING_PATHWAY	WP_TGFBETA_SIGNALING_PATHWAY	128	0.137741494855769	5.89585493297875	4.32054286736079e-06	3.98056572369961e-05	2.52000602099732e-05	2998	tags=25%, list=15%, signal=21%	218441/12540/56438/22218/56207/16478/21402/14281/23849/19353/26965/23871/17869/20901/26754/12389/14784/26396/11848/66354/22059/12442/11910/21813/13559/56469/16412/12575/14282/22196/224105/16416
62	WP_MIRNA_REGULATION_OF_PROSTATE_CANCER_SIGNALING_PATHWAYS	WP_MIRNA_REGULATION_OF_PROSTATE_CANCER_SIGNALING_PATHWAYS	32	0.348471913106144	6.55165779014584	4.73530652238198e-06	4.29232623480431e-05	2.71737454085757e-05	9627	tags=97%, list=48%, signal=50%	18035/17246/12015/12043/14784/16653/26396/22059/11835/18033/12575/12387/26413/26395/56458/23797/18706/110157/16151/21414/12576/56637/26427/20662/12914/224860/18020/12371/12443/56717/18590
63	WP_DNA_MISMATCH_REPAIR	WP_DNA_MISMATCH_REPAIR	22	0.448510520668024	6.63839670688512	5.35745317662148e-06	4.7652161348205e-05	3.01675042811262e-05	3359	tags=43%, list=17%, signal=36%	18971/66979/68240/18538/59001/69745/19718/72151/19891/106344
64	WP_THYMIC_STROMAL_LYMPHOPOIETIN_TSLP_SIGNALING_PATHWAY	WP_THYMIC_STROMAL_LYMPHOPOIETIN_TSLP_SIGNALING_PATHWAY	44	0.271431737244885	6.25896138616214	5.42658065175288e-06	4.7652161348205e-05	3.01675042811262e-05	2752	tags=34%, list=14%, signal=29%	18035/16197/57914/20849/16184/16451/17869/13685/12700/16452/26396/14360/20104/16818/18033
65	WP_INHIBITION_OF_EXOSOME_BIOGENESIS_AND_SECRETION_BY_MANUMYCIN_A_IN_CRPC_CELLS	WP_INHIBITION_OF_EXOSOME_BIOGENESIS_AND_SECRETION_BY_MANUMYCIN_A_IN_CRPC_CELLS	17	0.56646043309051	7.04214862945806	5.84134573782993e-06	5.05051739178526e-05	3.19736819333849e-05	8706	tags=100%, list=43%, signal=57%	20130/16653/59013/19345/11836/271457/18176/26413/18571/66922/15461/26417/110157/109880/11891/17532/19344
66	WP_DNA_REPLICATION	WP_DNA_REPLICATION	40	0.289215962165037	6.27895541070683	6.74000452423261e-06	5.73921597366474e-05	3.63336767016048e-05	9309	tags=95%, list=46%, signal=51%	18971/68240/26428/22190/18538/57441/56452/69745/19718/26429/72151/19891/106344/50793/17219/19075/17220/18972/17217/22186/19687/18393/69263/17218/12566/67967/17215/17216/18968/68275/12545/67177/27214/12544/23834/19076/18969/18974
67	WP_MELANOMA	WP_MELANOMA	66	0.197748684499213	5.79884801450207	9.23950556481322e-06	7.75015242899258e-05	4.90644600299586e-05	3035	tags=33%, list=15%, signal=28%	12028/12314/12313/17873/12315/14281/12567/19353/23871/17246/12015/19645/14784/16653/26396/11836/22059/56692/12575/18176/16590/23882
68	WP_CHEMOKINE_SIGNALING_PATHWAY	WP_CHEMOKINE_SIGNALING_PATHWAY	161	0.112148898274842	5.32224322074161	1.17403822590188e-05	9.70308063171847e-05	6.14280062468785e-05	2062	tags=16%, list=10%, signal=14%	80901/12772/12776/12540/19354/18035/215449/57349/14707/20290/19353/56744/20310/14679/14702/16428/109905/14688/14678/20304/16452/14784/16653/12675/16150
69	WP_UNFOLDED_PROTEIN_RESPONSE	WP_UNFOLDED_PROTEIN_RESPONSE	23	0.424821619242335	6.47452488543617	1.20182579235973e-05	9.78878398994448e-05	6.19705748005476e-05	2001	tags=39%, list=10%, signal=35%	17872/56338/13198/13665/22433/12370/12043/14828/11911
70	WP_PHOTODYNAMIC_THERAPYINDUCED_UNFOLDED_PROTEIN_RESPONSE	WP_PHOTODYNAMIC_THERAPYINDUCED_UNFOLDED_PROTEIN_RESPONSE	26	0.373138944949048	6.25895465102152	1.34076372312763e-05	0.000107644173199675	6.81470884837802e-05	3275	tags=58%, list=16%, signal=48%	17872/13198/12317/22027/22433/71853/100037258/14828/11911/27362/70223/11910/18024/67838/229317
71	WP_G13_SIGNALING_PATHWAY	WP_G13_SIGNALING_PATHWAY	39	0.282024740820873	6.0049396939013	1.46608175131601e-05	0.000116047597780225	7.34671062927818e-05	197	tags=15%, list=1%, signal=15%	12314/11857/18643/12313/12631/12540
72	WP_HOSTPATHOGEN_INTERACTION_OF_HUMAN_CORONAVIRUSES_APOPTOSIS	WP_HOSTPATHOGEN_INTERACTION_OF_HUMAN_CORONAVIRUSES_APOPTOSIS	20	0.452218174559609	6.24125991172153	1.66155375631965e-05	0.00012969350153495	8.21060189526376e-05	10997	tags=100%, list=55%, signal=45%	12028/12370/12015/12043/17210/26416/19094/29857/11783/21926/12125/11651/12369/12048/12122/26415/12371/14082/14103/170770
73	WP_EBSTEINBARR_VIRUS_LMP1_SIGNALING	WP_EBSTEINBARR_VIRUS_LMP1_SIGNALING	22	0.410340869391626	6.07344833742703	1.80117696343697e-05	0.000138665952527613	8.7786274497721e-05	11837	tags=100%, list=59%, signal=41%	18035/15519/20304/12675/16150/18033/22029/26413/19697/71609/18034/26409/21926/16179/67399/16151/22034/26406/26419/53859/20297/15977
74	WP_PANCREATIC_ADENOCARCINOMA_PATHWAY	WP_PANCREATIC_ADENOCARCINOMA_PATHWAY	85	0.16515403474389	5.71333985299656	1.94080038862241e-05	0.000147395921406188	9.33130201073077e-05	2831	tags=28%, list=14%, signal=24%	12028/12540/19354/58988/17873/12567/19353/56044/67603/12015/19645/23980/16451/16653/12675/16150/26396/11848/11836/22059/21813/18033/12575/19765
75	WP_INTEGRATED_CANCER_PATHWAY	WP_INTEGRATED_CANCER_PATHWAY	43	0.250299760191847	5.6847123107459	1.99664980950932e-05	0.000149615625725898	9.47182646476e-05	15049	tags=100%, list=75%, signal=25%	12028/12567/17246/12370/12015/12043/19645/16451/17869/22059/12575/11908/19360/20846/17127/26408/12566/12534/17688/11651/19211/12576/18986/17685/17535/17126/245000/12013/12649/12371/18817/11920/12531/12144/241275/12530/50883/170770/13555/12021/83996/12579/12189
76	WP_NONSMALL_CELL_LUNG_CANCER	WP_NONSMALL_CELL_LUNG_CANCER	71	0.187505870278989	5.73780549899733	2.108348725701e-05	0.000155906839979469	9.8701089928939e-05	12032	tags=94%, list=60%, signal=38%	12028/17873/12567/12370/12015/19645/58231/14784/16653/54354/26396/11836/22059/12575/18176/23882/107986/26413/14198/15461/20183/26395/78798/23797/18750/13063/26417/18707/18706/13197/18708/110157/56289/16453/20848/109880/20851/11651/27015/228026/20662/12571/18751/20663/12122/20182/56484/13557/12371/12443/20850/18803/18709/18752/74769/242705/11652/13866/13645/21802/12018/18710/234779/13555/218772/12…
77	WP_SARSCOV2_INNATE_IMMUNITY_EVASION_AND_CELLSPECIFIC_IMMUNE_RESPONSE	WP_SARSCOV2_INNATE_IMMUNITY_EVASION_AND_CELLSPECIFIC_IMMUNE_RESPONSE	57	0.20629360584336	5.542761697059	2.13627346883416e-05	0.00015592021941361	9.87095601457207e-05	2321	tags=25%, list=12%, signal=22%	12981/54131/57349/12215/56744/20310/15182/12370/21353/16451/20304/15976/66679/15945
78	WP_EGFEGFR_SIGNALING_PATHWAY	WP_EGFEGFR_SIGNALING_PATHWAY	152	0.111209082042008	5.14346702671265	2.16419821716527e-05	0.000155933256159857	9.87178134145564e-05	3136	tags=11%, list=16%, signal=9%	19259/20408/13429/80794/13860/18127/14389/194590/17865/20459/20112/22325/225870/13649/240752/14783
79	WP_BASE_EXCISION_REPAIR	WP_BASE_EXCISION_REPAIR	28	0.33157918363226	5.77375123803306	2.89051812184138e-05	0.000205629263857577	0.000130179230537293	1710	tags=29%, list=9%, signal=26%	59047/11792/18971/18970/66979/11546/18538/59001
80	WP_ACUTE_VIRAL_MYOCARDITIS	WP_ACUTE_VIRAL_MYOCARDITIS	82	0.166354857566912	5.60391875591657	3.28339247566132e-05	0.000230658321415207	0.00014602456010178	1845	tags=23%, list=9%, signal=21%	12028/11461/19354/12774/16183/93696/12362/66824/13690/12370/16414/12043/16202/18458/16451/13804/12703/67770/12389
81	WP_MYOMETRIAL_RELAXATION_AND_CONTRACTION_PATHWAYS	WP_MYOMETRIAL_RELAXATION_AND_CONTRACTION_PATHWAYS	148	0.110765311813563	5.08625914696591	3.45176757726459e-05	0.000239493009681814	0.000151617601184591	6657	tags=27%, list=33%, signal=18%	18429/14915/19734/11464/11514/11459/16006/12918/14709/19085/16176/18799/58175/20192/64337/228785/56533/210044/18430/14706/12797/19773/14695/19736/16009/53419/19737/18768/18127/12921/17906/140498/24012/20191/432530/18760/19739/18125/20190/20541
82	WP_MIRNA_REGULATION_OF_P53_PATHWAY_IN_PROSTATE_CANCER	WP_MIRNA_REGULATION_OF_P53_PATHWAY_IN_PROSTATE_CANCER	21	0.411617925940713	5.85601673076826	4.12526957517513e-05	0.000282731890396149	0.000178991157433786	11811	tags=100%, list=59%, signal=41%	12028/66940/17246/12370/22059/20437/107986/11783/13663/19211/21933/12122/12371/75747/11920/58801/18787/50883/22401/170770/12879
83	WP_CHOLESTEROL_BIOSYNTHESIS_PATHWAY	WP_CHOLESTEROL_BIOSYNTHESIS_PATHWAY	15	0.53567152265017	6.04002790585954	4.29364537892096e-05	0.000287265321780188	0.000181861170184873	9322	tags=100%, list=46%, signal=54%	66234/235293/14137/68603/208715/319554/192156/13121/18194/20775/17855/13360/16987/15357/110196
84	WP_TRANSLATION_INHIBITORS_IN_CHRONICALLY_ACTIVATED_PDGFRA_CELLS	WP_TRANSLATION_INHIBITORS_IN_CHRONICALLY_ACTIVATED_PDGFRA_CELLS	44	0.23497264967212	5.41824900812964	4.29364537892096e-05	0.000287265321780188	0.000181861170184873	10554	tags=95%, list=53%, signal=45%	58988/13682/13684/13685/23938/26396/13681/20104/18569/75705/20111/26397/26413/72508/26398/26416/30955/26395/18715/18712/23797/18750/26417/18706/18708/230861/18747/11651/18753/228026/26400/73086/26419/12995/56717/18709/208643/26399/74769/11652/74370/18710
85	WP_G1_TO_S_CELL_CYCLE_CONTROL	WP_G1_TO_S_CELL_CYCLE_CONTROL	59	0.194762294906519	5.30714992542684	4.57427192259418e-05	0.000302440096529168	0.000191467976450382	2108	tags=24%, list=11%, signal=21%	68240/12567/26428/12444/18538/17246/12581/12572/17420/19645/17869/66671/12913/56452
86	WP_SPHINGOLIPID_METABOLISM_INTEGRATED_PATHWAY	WP_SPHINGOLIPID_METABOLISM_INTEGRATED_PATHWAY	25	0.351180516003971	5.6973115159078	5.58452904027748e-05	0.000364942479143715	0.000231036819536572	10333	tags=96%, list=52%, signal=47%	56632/13244/76893/11886/71949/22234/70750/67260/81535/70059/19012/208449/20773/268656/223753/50784/20397/433323/74442/241447/22239/14559/20698/545975
87	WP_APOPTOSIS_MODULATION_AND_SIGNALING	WP_APOPTOSIS_MODULATION_AND_SIGNALING	79	0.155612268664369	5.11301408695442	5.80958381854761e-05	0.000375285759313076	0.000237584915991421	3183	tags=32%, list=16%, signal=27%	12028/18035/14281/12362/85030/12370/12015/12043/13804/16150/12363/12176/11797/17210/64704/22059/18611/18033/11796/17874/12368/12124/11798/12336/16476/19249
88	WP_HOSTPATHOGEN_INTERACTION_OF_HUMAN_CORONAVIRUSES_INTERFERON_INDUCTION	WP_HOSTPATHOGEN_INTERACTION_OF_HUMAN_CORONAVIRUSES_INTERFERON_INDUCTION	33	0.287040903151991	5.49845574999571	6.82482137019751e-05	0.000435857910233068	0.000275931773101287	3090	tags=33%, list=15%, signal=28%	54131/18035/14281/16451/12675/15976/16150/18033/17874/16476/56480
89	WP_NOVEL_INTRACELLULAR_COMPONENTS_OF_RIGILIKE_RECEPTOR_RLR_PATHWAY	WP_NOVEL_INTRACELLULAR_COMPONENTS_OF_RIGILIKE_RECEPTOR_RLR_PATHWAY	65	0.18323515906646	5.33284165557628	7.38884384397093e-05	0.000466576431495692	0.000295378973301262	15368	tags=98%, list=77%, signal=23%	54131/18035/100038882/11793/12370/21353/13205/23988/72512/12675/16150/18036/15945/66354/18033/74256/56480/67664/27215/66641/67040/19697/26401/67526/71609/26416/19094/29857/230073/22030/26409/54123/54644/21926/22031/56489/16151/19766/22034/225913/228607/26419/217069/71586/26415/14082/80861/73174/20315/15972/26900/404549/15965/15977/242519/242517/230398/230405/15969/15970/15978/387510/270151/15967
90	WP_IMMUNE_RESPONSE_TO_TUBERCULOSIS	WP_IMMUNE_RESPONSE_TO_TUBERCULOSIS	22	0.374879137164083	5.54857983247171	7.61445307943227e-05	0.000475480292293437	0.000301015805947147	2016	tags=36%, list=10%, signal=33%	16913/70110/15979/19255/16451/12703/16452/15976
91	WP_RALA_DOWNSTREAM_REGULATED_GENES	WP_RALA_DOWNSTREAM_REGULATED_GENES	12	0.58721519107378	5.62249450153982	7.72725774371258e-05	0.000477221851864447	0.000302118347874477	2918	tags=67%, list=15%, signal=57%	12540/19354/19353/56044/16653/56449/19765/18176
92	WP_ENDOPLASMIC_RETICULUM_STRESS_RESPONSE_IN_CORONAVIRUS_INFECTION	WP_ENDOPLASMIC_RETICULUM_STRESS_RESPONSE_IN_CORONAVIRUS_INFECTION	45	0.220831227060905	5.19206386869063	9.98335585276187e-05	0.000609852824918714	0.000386084013527862	2237	tags=29%, list=11%, signal=26%	17872/19045/76497/13198/18938/13665/17931/22433/12043/66734/14828/11911/19047
93	WP_MAPK_AND_NFKB_SIGNALING_PATHWAYS_INHIBITED_BY_YERSINIA_YOPJ	WP_MAPK_AND_NFKB_SIGNALING_PATHWAYS_INHIBITED_BY_YERSINIA_YOPJ	12	0.565128812689903	5.41102084944441	0.000105473814164166	0.000637379393121089	0.000403510460526181	3708	tags=58%, list=18%, signal=48%	20130/18035/12675/16150/18033/26413/26401
94	WP_IL5_SIGNALING_PATHWAY	WP_IL5_SIGNALING_PATHWAY	40	0.240245831505389	5.21580085807895	0.000112242124695407	0.000671064617859771	0.000424835813516769	2353	tags=28%, list=12%, signal=24%	58988/16183/14281/12043/16451/17869/16452/14784/16653/26396/20104
95	WP_FERROPTOSIS	WP_FERROPTOSIS	61	0.174915890114116	4.8930758357801	0.000119032666996162	0.000704172198440452	0.000445795473071498	1707	tags=25%, list=9%, signal=23%	14325/14319/20229/52637/67443/625249/23983/22335/76959/11793/17254/18521/22334/19122/66734
96	WP_THYROID_STIMULATING_HORMONE_TSH_SIGNALING_PATHWAY	WP_THYROID_STIMULATING_HORMONE_TSH_SIGNALING_PATHWAY	65	0.173682001382482	5.05480834854634	0.00015530832071387	0.000909200794179112	0.000575594434224648	1837	tags=22%, list=9%, signal=20%	11792/215449/14281/12567/14683/14679/14702/109905/19645/14688/16451/14678/17869/16452
97	WP_EBOLA_VIRUS_INFECTION_IN_HOST	WP_EBOLA_VIRUS_INFECTION_IN_HOST	118	0.117693287331814	4.81148178962524	0.000157575555495142	0.000912963527714124	0.00057797653561973	9507	tags=28%, list=47%, signal=15%	18710/15007/16402/12702/667977/21418/18479/109711/15006/171285/228545/109700/14456/17289/17195/56620/14275/12391/171283/22174/100504404/216864/20259/276891/15013/17312/75863/69165/11889/68794/22325/14990/13649
98	WP_B_CELL_RECEPTOR_SIGNALING_PATHWAY	WP_B_CELL_RECEPTOR_SIGNALING_PATHWAY	93	0.134495948730475	4.86254239373416	0.000168911737390617	0.000968657106260477	0.000613234879033604	2305	tags=18%, list=11%, signal=16%	12540/19354/18035/18717/12520/19353/19253/23871/19264/17869/14784/15985/12675/17973/16150/26396/14360
99	WP_GLYCOLYSIS_IN_SENESCENCE	WP_GLYCOLYSIS_IN_SENESCENCE	11	0.584478003708744	5.30770581662719	0.000184782410846014	0.0010384771489546	0.000657436367010028	2513	tags=55%, list=13%, signal=48%	16828/13806/19645/18746/18655/22059
100	WP_NEURODEGENERATION_WITH_BRAIN_IRON_ACCUMULATION_NBIA_SUBTYPES_PATHWAY	WP_NEURODEGENERATION_WITH_BRAIN_IRON_ACCUMULATION_NBIA_SUBTYPES_PATHWAY	41	0.230668698256898	5.09441352693634	0.000184782410846014	0.0010384771489546	0.000657436367010028	10768	tags=93%, list=54%, signal=43%	14325/19744/11793/20280/68118/66734/74450/72244/66795/56208/105787/67526/75763/12421/225326/56055/100504663/666468/268656/17257/56716/97998/71743/20869/54636/77040/22084/56717/75669/74244/64930/329015/74370/22241/53357/107476/74772/74781
101	WP_SPHINGOLIPID_METABOLISM_OVERVIEW	WP_SPHINGOLIPID_METABOLISM_OVERVIEW	22	0.34376047061064	5.08799296984171	0.0002346841032123	0.0013058660000526	0.000826714193702525	10333	tags=95%, list=52%, signal=46%	56632/13244/76893/11886/22234/70750/67260/81535/70059/208449/20773/268656/223753/20397/433323/74442/241447/22239/14559/20698/545975
102	WP_TLR4_SIGNALING_AND_TOLERANCE	WP_TLR4_SIGNALING_AND_TOLERANCE	27	0.289263367398344	4.94193887619956	0.000252911442712927	0.00139349245886926	0.000882188520505359	3489	tags=37%, list=17%, signal=31%	54131/18035/12675/72265/16150/18033/17874/56480/73914/68652
103	WP_TYROBP_CAUSAL_NETWORK_IN_MICROGLIA	WP_TYROBP_CAUSAL_NETWORK_IN_MICROGLIA	55	0.181629747017958	4.78571013839488	0.000262025126322415	0.00142969049507959	0.000905104677536805	1854	tags=24%, list=9%, signal=22%	12493/67742/14775/50778/12193/66824/12332/16859/16414/67963/12523/668218/17132
104	WP_PROLACTIN_SIGNALING_PATHWAY	WP_PROLACTIN_SIGNALING_PATHWAY	72	0.15067397154801	4.64652769553735	0.000284809368655593	0.00153906601138888	0.000974347840137557	3081	tags=32%, list=15%, signal=27%	18035/19035/14281/19353/22631/16451/17869/13685/12700/12703/16452/14784/26396/18036/14360/20104/13033/384783/18033/16412/216233/268373/16476
105	WP_IL1_SIGNALING_PATHWAY	WP_IL1_SIGNALING_PATHWAY	54	0.174936223123915	4.54592978466749	0.000307593650115447	0.00164635839395125	0.00104227221793505	13130	tags=96%, list=65%, signal=33%	18035/93765/12675/16150/26396/18036/18412/67245/18033/17874/16476/26397/73914/68652/26413/19697/26401/26398/26416/266632/26395/26940/17164/11909/26409/26417/18708/18762/108960/16179/11651/16151/66724/19696/22034/26400/26406/26405/54473/26419/66513/19247/53859/18803/18709/26399/16180/66589/69253/16177/16175/20296
106	WP_ENDOMETRIAL_CANCER	WP_ENDOMETRIAL_CANCER	62	0.163667795233876	4.62007664107826	0.000312150510348751	0.00165498666807545	0.00104773458289849	13240	tags=95%, list=66%, signal=32%	12028/17873/14281/12015/16202/17869/14784/16653/26396/11836/22059/12575/18176/12387/23882/107986/26413/15461/12385/14173/26395/23797/26417/18707/18706/13197/18708/110157/12386/109880/11651/27015/19211/21414/56637/12005/20662/20663/16842/12006/56484/18607/12371/12443/11789/18709/74769/13712/21415/11652/13866/14184/13645/12018/18710/14182/12550/21416/23805
107	WP_GENES_RELATED_TO_PRIMARY_CILIUM_DEVELOPMENT_BASED_ON_CRISPR	WP_GENES_RELATED_TO_PRIMARY_CILIUM_DEVELOPMENT_BASED_ON_CRISPR	94	0.12617131068961	4.59723515733645	0.000339491694894533	0.00178312460309091	0.00112885580791296	11760	tags=49%, list=59%, signal=21%	72569/16569/277939/67378/74187/319675/213575/74239/329795/56542/56427/380718/72016/230500/103765/67661/217335/105278/74682/76260/74019/67590/237222/140810/244585/72776/81896/225659/654470/216560/110350/16568/21821/71924/106633/22158/67009/52028/74477/213081/104732/72421/74477/68525/264134/76166/59056
108	WP_IL9_SIGNALING_PATHWAY	WP_IL9_SIGNALING_PATHWAY	17	0.405548348468217	5.04171444201842	0.000385060406241645	0.00196730862098004	0.00124545853884857	11931	tags=100%, list=59%, signal=41%	16186/16451/14784/26396/107951/26413/20846/26395/26417/18708/16453/16199/20848/20851/20850/18709/16198
109	WP_AEROBIC_GLYCOLYSIS	WP_AEROBIC_GLYCOLYSIS	12	0.501120351955883	4.7981497521028	0.000380503531856513	0.00196730862098004	0.00124545853884857	2257	tags=50%, list=11%, signal=44%	16828/11674/13806/18746/18655/21991
110	WP_LEPTIN_SIGNALING_PATHWAY	WP_LEPTIN_SIGNALING_PATHWAY	75	0.145065400703616	4.61362288790072	0.000385060406241645	0.00196730862098004	0.00124545853884857	2353	tags=21%, list=12%, signal=19%	12028/12540/19353/12015/13684/16451/13685/12700/16452/14784/12675/16150/26396/11848/14360/20104
111	WP_NEUROINFLAMMATION	WP_NEUROINFLAMMATION	13	0.475955302803552	4.87755601631856	0.000439742942360322	0.00222644624870722	0.0014095127028714	10518	tags=100%, list=52%, signal=48%	18035/14281/17708/12675/69090/16476/19697/26416/17709/26419/56717/21898/18126
112	WP_ATM_SIGNALING_IN_DEVELOPMENT_AND_DISEASE	WP_ATM_SIGNALING_IN_DEVELOPMENT_AND_DISEASE	45	0.194914159507029	4.5827158529239	0.000457970469226499	0.00229803039022583	0.00145483100186614	10307	tags=93%, list=51%, signal=45%	15312/27354/98386/15270/18033/21849/24061/105787/109331/28135/19360/11909/26408/12568/51869/12534/14381/16151/19060/233900/81601/17535/15507/234776/110854/20869/53892/19090/245000/27223/12649/227525/22084/208727/20877/56717/11920/70238/225182/58230/50883/240087
113	WP_SELECTIVE_EXPRESSION_OF_CHEMOKINE_RECEPTORS_DURING_TCELL_POLARIZATION	WP_SELECTIVE_EXPRESSION_OF_CHEMOKINE_RECEPTORS_DURING_TCELL_POLARIZATION	26	0.282220471921584	4.73390719263648	0.00048084467974758	0.00239145761078	0.00151397765956853	690	tags=23%, list=3%, signal=22%	12772/12981/12774/16183/16191/15979
114	WP_SPINAL_CORD_INJURY	WP_SPINAL_CORD_INJURY	111	0.111478686516335	4.38241503055899	0.000508320710397255	0.00250593192318647	0.00158644875451775	3181	tags=26%, list=16%, signal=22%	14573/18780/18610/11595/13004/16846/244058/12824/12064/20563/19283/17136/24099/11829/18784/19886/17381/20562/20564/20682/18208/21336/13838/121021/14810/13003/13649/50490/18125
115	WP_RIBOFLAVIN_AND_COQ_DISORDERS	WP_RIBOFLAVIN_AND_COQ_DISORDERS	12	0.48486057764254	4.64246493150767	0.000544955479545218	0.00264021534055528	0.00167146054524758	10339	tags=100%, list=52%, signal=48%	217707/110842/54391/71883/12850/66408/67914/319945/56075/66841/67426/52710
116	WP_MIRNAS_INVOLVED_IN_DNA_DAMAGE_RESPONSE	WP_MIRNAS_INVOLVED_IN_DNA_DAMAGE_RESPONSE	14	0.425692192566725	4.60739119677787	0.000544955479545218	0.00264021534055528	0.00167146054524758	11526	tags=100%, list=57%, signal=43%	17869/15270/22059/12575/12912/19365/12445/12576/12571/11350/12443/11920/12530/13555
117	WP_7Q1123_COPY_NUMBER_VARIATION_SYNDROME	WP_7Q1123_COPY_NUMBER_VARIATION_SYNDROME	100	0.113867444327854	4.2913368349884	0.000599907739098822	0.00288160811430374	0.0018242808440432	1462	tags=10%, list=7%, signal=9%	14118/15426/23876/20614/13717/18770/19091/58805/214901/100705
118	WP_TNFRELATED_WEAK_INDUCER_OF_APOPTOSIS_TWEAK_SIGNALING_PATHWAY	WP_TNFRELATED_WEAK_INDUCER_OF_APOPTOSIS_TWEAK_SIGNALING_PATHWAY	40	0.209022544538084	4.53793499903088	0.000645701365101155	0.00307528955243092	0.00194689617666539	3081	tags=32%, list=15%, signal=28%	18035/19353/12370/20304/12675/16150/11797/18036/18033/11796/22029/12387/16476
119	WP_GLYCOGEN_SYNTHESIS_AND_DEGRADATION	WP_GLYCOGEN_SYNTHESIS_AND_DEGRADATION	37	0.225294184587238	4.66751650296824	0.000654860097235213	0.0030927006272789	0.00195791873388325	1573	tags=22%, list=8%, signal=20%	12314/19054/12313/14936/12315/19052/27357/19053
120	WP_MAPK_CASCADE	WP_MAPK_CASCADE	33	0.237051866486311	4.54088314249311	0.000682336305829538	0.003195608365635	0.00202306729272266	9264	tags=94%, list=46%, signal=51%	20130/14784/16653/26396/11836/56692/18176/16476/26397/26404/26413/26401/15461/26398/26416/26395/29857/20469/26417/110157/109880/17196/26400/20662/26406/26405/20663/18797/26399/13712/19414
121	WP_HEPATITIS_B_INFECTION	WP_HEPATITIS_B_INFECTION	146	0.0879702631646652	4.01024215187862	0.000737288771068078	0.00342443214330793	0.00216793044472388	8415	tags=17%, list=42%, signal=10%	404549/15965/230396/15977/242519/242517/142980/230398/15964/20493/15969/15970/15967/17395/24088/21809/78284/12364/117149/208677/73181/231991/21808/26414/15530
122	WP_EGFR_TYROSINE_KINASE_INHIBITOR_RESISTANCE	WP_EGFR_TYROSINE_KINASE_INHIBITOR_RESISTANCE	82	0.12811643115261	4.31579866063379	0.000792241289264358	0.00364950495546368	0.00231041894539563	1931	tags=16%, list=10%, signal=14%	26987/12028/20130/58988/12015/12043/13684/16451/17869/13685/16452/14784/16653
123	WP_AMYOTROPHIC_LATERAL_SCLEROSIS_ALS	WP_AMYOTROPHIC_LATERAL_SCLEROSIS_ALS	36	0.217121983236784	4.39244769999195	0.00086551137847149	0.0039546129650486	0.00250357591718754	2727	tags=36%, list=14%, signal=31%	12028/13010/14775/12362/19353/12015/12043/20655/26396/22059/19057/19055/271457
124	WP_HOSTPATHOGEN_INTERACTION_OF_HUMAN_CORONAVIRUSES_MAPK_SIGNALING	WP_HOSTPATHOGEN_INTERACTION_OF_HUMAN_CORONAVIRUSES_MAPK_SIGNALING	35	0.216245494094326	4.28449429810009	0.000874670144021558	0.00396423081403319	0.00250966475958647	2905	tags=11%, list=14%, signal=10%	338372/217845/20112/26414
125	WP_NONHOMOLOGOUS_END_JOINING	WP_NONHOMOLOGOUS_END_JOINING	10	0.545413736345952	4.60791021499457	0.000892987677723624	0.00401487259904541	0.00254172492691019	9124	tags=100%, list=45%, signal=55%	108138/14375/22596/22427/54125/75570/319583/19090/227525/56626
126	WP_METHIONINE_DE_NOVO_AND_SALVAGE_PATHWAY	WP_METHIONINE_DE_NOVO_AND_SALVAGE_PATHWAY	21	0.310190359019097	4.41302435501917	0.00094803053059884	0.00422851712854403	0.00267697844062162	2241	tags=48%, list=11%, signal=42%	22166/20810/56369/67873/108645/18263/76467/66902/104923/232087
127	WP_TYPE_II_INTERFERON_SIGNALING_IFNG	WP_TYPE_II_INTERFERON_SIGNALING_IFNG	45	0.18144724405133	4.26608905113123	0.00104006956604479	0.00460251256785173	0.00291374648423653	9999	tags=53%, list=50%, signal=27%	15900/246730/18126/15007/15972/12702/667977/16364/12265/404549/15965/15977/242519/242517/230398/19692/15969/15970/15978/16176/23960/15967/17329/14990
128	WP_AUTOSOMAL_RECESSIVE_OSTEOPETROSIS_PATHWAYS	WP_AUTOSOMAL_RECESSIVE_OSTEOPETROSIS_PATHWAYS	11	0.490622505985635	4.45539423599219	0.00127937194546974	0.00561724244807808	0.00355614899316425	10223	tags=100%, list=51%, signal=49%	21943/16150/19349/18033/14628/21934/353047/22034/71982/27060/26373
129	WP_NETWORK_MAP_OF_SARSCOV2_SIGNALING_PATHWAY	WP_NETWORK_MAP_OF_SARSCOV2_SIGNALING_PATHWAY	193	0.0733627935735114	3.77471501340265	0.00144504331610459	0.00629546002830063	0.00398551318517627	8462	tags=37%, list=42%, signal=21%	20297/20344/15977/239463/16198/16175/14962/20293/227288/116849/18636/228545/14161/16153/20302/667277/20209/541307/20296/11815/12526/12944/12458/53856/16803/20292/16171/15978/11806/99571/93721/16176/17329/110135/667373/268591/100504404/20299/223672/195046/15061/55938/16159/230558/12630/20208/11606/12765/60505/11657/94175/18211/246728/93671/16426/217847/70008/16009/12525/16427/16136/217845/50908/21…
130	WP_TCA_CYCLE_AND_DEFICIENCY_OF_PYRUVATE_DEHYDROGENASE_COMPLEX_PDHC	WP_TCA_CYCLE_AND_DEFICIENCY_OF_PYRUVATE_DEHYDROGENASE_COMPLEX_PDHC	16	0.350631339794144	4.12051325671153	0.00153708308429541	0.00664492841056937	0.00420675370438743	2341	tags=38%, list=12%, signal=33%	17449/18597/13382/66945/67834/14194
131	WP_STEROL_REGULATORY_ELEMENTBINDING_PROTEINS_SREBP_SIGNALING	WP_STEROL_REGULATORY_ELEMENTBINDING_PROTEINS_SREBP_SIGNALING	66	0.133876092253543	3.92582693391743	0.00161071494698483	0.0069100900779044	0.00437462155147347	1537	tags=12%, list=8%, signal=11%	22260/17449/13167/66397/20224/19016/110379/19082
132	WP_PDGFRBETA_PATHWAY	WP_PDGFRBETA_PATHWAY	29	0.225384842576935	4.00405147220458	0.00175797877787988	0.00748472782703404	0.00473841169795374	11091	tags=97%, list=55%, signal=43%	14281/16451/16452/14784/16476/26401/15461/26398/20846/20852/26395/18750/218397/26417/18706/18708/110157/20848/20851/19106/20662/18751/26419/20416/20850/18803/13712/20807
133	WP_OVERVIEW_OF_PROINFLAMMATORY_AND_PROFIBROTIC_MEDIATORS	WP_OVERVIEW_OF_PROINFLAMMATORY_AND_PROFIBROTIC_MEDIATORS	100	0.101454960705273	3.82354598837991	0.00185001873154842	0.0078173723844377	0.00494900143461312	8534	tags=68%, list=43%, signal=39%	66102/246779/20315/56838/15972/56069/140806/20312/20295/20297/13019/404549/15965/230396/15977/16963/242519/16198/242517/16175/20293/116849/239114/16153/20302/20306/330496/230398/329244/15964/541307/20296/13856/215274/215257/20750/54448/53603/15969/83430/16187/20292/16171/15970/12985/15978/387510/83996/57266/58181/16176/16156/69677/234836/93672/15967/17329/17395/16160/20299/76399/16159/56221/60505…
134	WP_PDGF_PATHWAY	WP_PDGF_PATHWAY	40	0.182042128737647	3.95218300074871	0.00212740862357548	0.00892241527201059	0.00564857906338187	2193	tags=20%, list=11%, signal=18%	12540/18035/14281/19353/16451/14784/12675/11848
135	WP_RANKLRANK_SIGNALING_PATHWAY	WP_RANKLRANK_SIGNALING_PATHWAY	53	0.152734770938733	3.92749004128831	0.00223840112813716	0.0093183809926895	0.00589925599462268	1871	tags=8%, list=9%, signal=7%	12311/14389/22329/13038
136	WP_REGULATION_OF_ACTIN_CYTOSKELETON	WP_REGULATION_OF_ACTIN_CYTOSKELETON	147	0.0848339335815044	3.88164852051041	0.0023493937582821	0.0097085242070187	0.00614624682894235	8883	tags=38%, list=44%, signal=21%	18479/109711/22349/330662/12475/12927/14179/245857/232906/14171/77579/14175/14172/109700/23805/17451/12672/14169/12061/170758/64654/14174/14165/17901/80903/12669/213788/14176/14170/14168/12062/225724/14186/214230/14166/14180/14164/18705/14167/16885/83767/17897/14178/241656/18595/12671/14061/107589/227733/243764/18481/18596/14177/13649/240752/14268
137	WP_JOUBERT_SYNDROME	WP_JOUBERT_SYNDROME	69	0.124421238561567	3.75349117358712	0.00238639132654291	0.00978943011326361	0.00619746652609683	13229	tags=93%, list=66%, signal=32%	18582/26370/13542/78795/19744/17274/232987/319845/11911/22248/11848/56350/56327/68642/381259/19360/52023/216274/18536/192176/19889/68146/27078/17920/230967/74201/11545/102774/18541/81601/83922/18080/17535/73692/225523/16348/75691/211660/72569/67378/52906/214552/329795/56717/11920/380718/53885/13544/103765/76967/76260/67590/237222/101565/17918/244585/24069/654470/18587/140859/260305/52028/94187/26…
138	WP_TCA_CYCLE_IN_SENESCENCE	WP_TCA_CYCLE_IN_SENESCENCE	10	0.476932945563361	4.02935248102167	0.00246038649701664	0.010019834864662	0.00634333055676296	3352	tags=50%, list=17%, signal=42%	17449/18597/14194/22059/107029
139	WP_NANOMATERIAL_INDUCED_APOPTOSIS	WP_NANOMATERIAL_INDUCED_APOPTOSIS	19	0.306636545483787	4.09295491656969	0.00257137933028072	0.010396512112358	0.00658179639253983	1624	tags=21%, list=8%, signal=19%	12028/12370/12043/13804
140	WP_GASTRIC_CANCER_NETWORK_2	WP_GASTRIC_CANCER_NETWORK_2	30	0.20953826069663	3.80761880488578	0.00271936990167501	0.0109163277481525	0.0069108799004974	731	tags=10%, list=4%, signal=10%	12839/13649/214901
141	WP_FOXP3_IN_COVID19	WP_FOXP3_IN_COVID19	14	0.353097845297136	3.82168132850653	0.00275636756477388	0.0109863728468292	0.00695522386632006	1488	tags=29%, list=7%, signal=26%	16186/16197/16183/16184
142	WP_DEVELOPMENT_OF_PULMONARY_DENDRITIC_CELLS_AND_MACROPHAGE_SUBSETS	WP_DEVELOPMENT_OF_PULMONARY_DENDRITIC_CELLS_AND_MACROPHAGE_SUBSETS	12	0.397592388228665	3.80688553472535	0.00316334229343525	0.0125197068233142	0.00792594288496008	112	tags=25%, list=1%, signal=25%	12981/15902/14256
143	WP_HEREDITARY_LEIOMYOMATOSIS_AND_RENAL_CELL_CARCINOMA_PATHWAY	WP_HEREDITARY_LEIOMYOMATOSIS_AND_RENAL_CELL_CARCINOMA_PATHWAY	19	0.299639384229071	3.99955748569811	0.00331133326608089	0.0130137712974648	0.00823872391560796	3254	tags=53%, list=16%, signal=44%	16828/68263/18597/19082/26554/20104/22059/18024/15251/112405
144	WP_RAC1PAK1P38MMP2_PATHWAY	WP_RAC1PAK1P38MMP2_PATHWAY	64	0.125053771384778	3.61796410876409	0.00397838699935175	0.01552676037247	0.00982964039313516	2104	tags=8%, list=10%, signal=7%	11601/72713/13649/14268/18125
145	WP_IL3_SIGNALING_PATHWAY	WP_IL3_SIGNALING_PATHWAY	48	0.146137428458061	3.55348793800347	0.00405274722825956	0.0157078892571164	0.00994430898839732	1926	tags=19%, list=10%, signal=17%	12515/14281/54401/22630/12015/12043/16451/16452/14784
146	WP_PARKINSONS_DISEASE_PATHWAY	WP_PARKINSONS_DISEASE_PATHWAY	35	0.178967270025049	3.54589699628326	0.00435018850707649	0.0166313329318162	0.010528920267754	5744	tags=17%, list=29%, signal=12%	18951/66725/13162/14763/21823/67847
147	WP_INTERLEUKIN11_SIGNALING_PATHWAY	WP_INTERLEUKIN11_SIGNALING_PATHWAY	44	0.146889832625531	3.38714182709429	0.00435018850707649	0.0166313329318162	0.010528920267754	17119	tags=100%, list=85%, signal=15%	12043/16451/16452/14784/12675/16150/26396/14360/20104/56469/11908/20111/26413/19697/15461/12912/72508/20846/11799/26395/21803/26417/18708/110157/20848/11651/15894/12393/110854/14159/20779/19247/18607/54721/18709/16195/16398/12096/12702/22612/16156/12097/12095/15891
148	WP_FOLLICLE_STIMULATING_HORMONE_FSH_SIGNALING_PATHWAY	WP_FOLLICLE_STIMULATING_HORMONE_FSH_SIGNALING_PATHWAY	27	0.2091403827783	3.57307251703264	0.004498909339188	0.0170836962744842	0.0108153012563694	923	tags=15%, list=5%, signal=14%	72993/11839/58988/19744
149	WP_SELENIUM_MICRONUTRIENT_NETWORK	WP_SELENIUM_MICRONUTRIENT_NETWORK	84	0.102346283904756	3.51714037860183	0.00501943306845485	0.0189323582850445	0.011985647312877	7154	tags=36%, list=36%, signal=23%	20209/20296/12944/75512/107585/20717/15978/11806/20714/99571/16176/107869/98256/110135/16625/16334/20211/14068/20208/280621/11657/70789/14598/13370/13371/17523/14061/18815/12411/238055
150	WP_PHOTODYNAMIC_THERAPYINDUCED_AP1_SURVIVAL_SIGNALING	WP_PHOTODYNAMIC_THERAPYINDUCED_AP1_SURVIVAL_SIGNALING	47	0.147407898563119	3.54828448265173	0.00509379368979664	0.0190847470244381	0.0120821211729913	1707	tags=9%, list=9%, signal=8%	14178/18595/171543/13649
151	WP_CAMKK2_PATHWAY	WP_CAMKK2_PATHWAY	33	0.183487604998379	3.51482477123497	0.00546559706996485	0.0203421559822533	0.0128781583105481	1511	tags=9%, list=8%, signal=8%	22329/12671/18125
152	WP_VITAMIN_D_IN_INFLAMMATORY_DISEASES	WP_VITAMIN_D_IN_INFLAMMATORY_DISEASES	22	0.242479139326963	3.58892968129032	0.00561431853612596	0.0206225295248549	0.0130556564513972	4301	tags=64%, list=21%, signal=50%	18035/19252/12675/16150/14815/19055/18033/26397/19697/26401/26896/17128/26416/17127
153	WP_INITIATION_OF_TRANSCRIPTION_AND_TRANSLATION_ELONGATION_AT_THE_HIV1_LTR	WP_INITIATION_OF_TRANSCRIPTION_AND_TRANSLATION_ELONGATION_AT_THE_HIV1_LTR	32	0.183067806035091	3.44187744384834	0.00561431853612596	0.0206225295248549	0.0130556564513972	3624	tags=9%, list=18%, signal=8%	19059/73181/79221
154	WP_ATM_SIGNALING_PATHWAY	WP_ATM_SIGNALING_PATHWAY	37	0.172880782621316	3.58164551565956	0.00576304005991317	0.0210296107258118	0.0133133703414954	10882	tags=92%, list=54%, signal=42%	18035/17246/19367/27354/15270/22059/12575/16476/24061/12905/12912/19360/11909/228012/12566/12534/13197/17248/12366/16151/19766/12122/17535/11350/27223/12649/11920/19361/12530/50883/240087/12532/211651/57913
155	WP_GLYCEROLIPIDS_AND_GLYCEROPHOSPHOLIPIDS	WP_GLYCEROLIPIDS_AND_GLYCEROPHOSPHOLIPIDS	22	0.239556819883216	3.54567648013254	0.00583740084204028	0.0210296107258118	0.0133133703414954	15259	tags=100%, list=76%, signal=24%	52858/66586/19210/13350/66853/68671/67800/320951/68262/75320/13026/102247/212862/18778/27388/12651/104418/14732/18618/116939/18805/74596
156	WP_WNT_SIGNALING_PATHWAY	WP_WNT_SIGNALING_PATHWAY	49	0.134861243017474	3.31937944342914	0.00583740084204028	0.0210296107258118	0.0133133703414954	12926	tags=94%, list=64%, signal=33%	13542/19353/19016/17869/11848/12387/13016/93687/26413/18750/26409/104318/16974/13543/18719/11651/216869/56637/12005/606496/18019/84095/12571/18751/20187/26419/27373/16842/12006/18099/21423/22084/12443/11789/56717/18752/13544/64930/21687/214897/21413/27412/77578/16973/231103/21416
157	WP_SPHINGOLIPID_PATHWAY	WP_SPHINGOLIPID_PATHWAY	30	0.191927418153524	3.48760385862214	0.00591176163697776	0.0211618473884172	0.0133970863781326	10376	tags=90%, list=52%, signal=44%	56632/19045/56442/76893/19052/11886/71949/22234/14466/70750/67260/19012/208449/20773/68018/268656/223753/230101/20397/433323/74442/241447/54447/22239/20698/545975/53897
158	WP_NUCLEOTIDEBINDING_OLIGOMERIZATION_DOMAIN_NOD_PATHWAY	WP_NUCLEOTIDEBINDING_OLIGOMERIZATION_DOMAIN_NOD_PATHWAY	38	0.168531566838552	3.55397829764084	0.00613484409399461	0.0216841659171382	0.0137277544109247	5075	tags=21%, list=25%, signal=16%	16176/244202/195046/332579/216799/83564/214593/378425
159	WP_IL6_SIGNALING_PATHWAY	WP_IL6_SIGNALING_PATHWAY	41	0.153463113281853	3.38929627685389	0.00613484409399461	0.0216841659171382	0.0137277544109247	10785	tags=93%, list=54%, signal=43%	19353/12015/16451/16452/14784/26396/26413/22324/72508/16362/26398/20846/26395/17977/26409/26417/18708/433759/16193/20848/11651/18753/12048/56637/20662/20416/16194/18099/12914/19247/54721/13864/18709/12142/21857/15162/16195/12702
160	WP_PHYSIOLOGICAL_AND_PATHOLOGICAL_HYPERTROPHY_OF_THE_HEART	WP_PHYSIOLOGICAL_AND_PATHOLOGICAL_HYPERTROPHY_OF_THE_HEART	25	0.210911382860639	3.42168143062461	0.00643228752291368	0.0225934099242343	0.0143033762022686	3068	tags=16%, list=15%, signal=14%	11606/14463/73181/16880
161	WP_NANOPARTICLE_TRIGGERED_AUTOPHAGIC_CELL_DEATH	WP_NANOPARTICLE_TRIGGERED_AUTOPHAGIC_CELL_DEATH	21	0.245389012351122	3.49110685252771	0.00672973110533445	0.0234913595105463	0.0148718477515727	11859	tags=95%, list=59%, signal=39%	11793/75909/12043/66734/54673/66795/56208/67526/100504663/78610/666468/27221/29869/77040/22084/74244/64930/228361/22241/213948
162	WP_HEAD_AND_NECK_SQUAMOUS_CELL_CARCINOMA	WP_HEAD_AND_NECK_SQUAMOUS_CELL_CARCINOMA	70	0.10586702405733	3.21511674034683	0.00702717482176607	0.024228664109402	0.0153386185970741	575	tags=4%, list=3%, signal=4%	22061/239420/13649
163	WP_PROSTAGLANDIN_SYNTHESIS_AND_REGULATION	WP_PROSTAGLANDIN_SYNTHESIS_AND_REGULATION	44	0.135786494270852	3.1311092543199	0.00702717482176607	0.024228664109402	0.0153386185970741	6852	tags=34%, list=34%, signal=22%	19109/105349/116852/19223/83702/18783/13618/19017/19218/21391/13617/19215/19220/13070/20682
164	WP_ESTROGEN_SIGNALING_PATHWAY	WP_ESTROGEN_SIGNALING_PATHWAY	22	0.230892084333475	3.41742987433663	0.00754770160033341	0.025864684752362	0.0163743462189518	2062	tags=27%, list=10%, signal=24%	14281/14683/12043/14688/12675/16150
165	WP_FATTY_ACID_BETAOXIDATION	WP_FATTY_ACID_BETAOXIDATION	34	0.172705716699404	3.35296324387796	0.00799606567442321	0.0265904669173127	0.0168338224724699	12770	tags=94%, list=64%, signal=34%	11363/110446/13177/13382/11364/21991/270076/15107/67460/433256/93747/66853/57279/11370/231086/50790/11409/60525/14571/12651/12894/97212/14933/16890/74205/12896/16956/14081/12908/14626/12895/67717
166	WP_COMMON_PATHWAYS_UNDERLYING_DRUG_ADDICTION	WP_COMMON_PATHWAYS_UNDERLYING_DRUG_ADDICTION	37	0.161373395699198	3.34324203239419	0.00784661089528252	0.0265904669173127	0.0168338224724699	5137	tags=32%, list=26%, signal=24%	13489/11468/13488/14618/14802/14816/14800/14811/432530/14799/108071/14810
167	WP_PHYSICOCHEMICAL_FEATURES_AND_TOXICITYASSOCIATED_PATHWAYS	WP_PHYSICOCHEMICAL_FEATURES_AND_TOXICITYASSOCIATED_PATHWAYS	64	0.113470643348269	3.28284953333585	0.00799606567442321	0.0265904669173127	0.0168338224724699	5678	tags=27%, list=28%, signal=19%	11459/93735/18040/17901/57265/14371/18039/22411/18645/382562/14362/107589/14799/13869/13649/14268/18125
168	WP_16P112_DISTAL_DELETION_SYNDROME	WP_16P112_DISTAL_DELETION_SYNDROME	28	0.18768188129697	3.26808360713187	0.00799606567442321	0.0265904669173127	0.0168338224724699	756	tags=11%, list=4%, signal=10%	22325/12902/12266
169	WP_AGERAGE_PATHWAY	WP_AGERAGE_PATHWAY	62	0.112382322690789	3.17237085763815	0.00799606567442321	0.0265904669173127	0.0168338224724699	4622	tags=16%, list=23%, signal=12%	17386/17395/16334/18783/20288/117149/18127/17387/11647/13649
170	WP_CARDIAC_HYPERTROPHIC_RESPONSE	WP_CARDIAC_HYPERTROPHIC_RESPONSE	53	0.125497887585554	3.22710867123176	0.00874334070676697	0.0289044557482532	0.0182987564017786	754	tags=6%, list=4%, signal=5%	18760/19091/79221
171	WP_P38_MAPK_SIGNALING_PATHWAY	WP_P38_MAPK_SIGNALING_PATHWAY	34	0.166811979200456	3.23854036558127	0.00993898386945648	0.0326649645300266	0.0206794493559636	3900	tags=12%, list=19%, signal=9%	18783/338372/21808/19417
172	WP_GLYCOLYSIS_AND_GLUCONEOGENESIS	WP_GLYCOLYSIS_AND_GLUCONEOGENESIS	43	0.129928425350903	2.95088464544269	0.01083571809575	0.0354050788942529	0.0224141537109149	7445	tags=33%, list=37%, signal=21%	212032/18663/56012/16833/106557/14377/230163/56485/14121/18534/103988/20526/20528/18770
173	WP_TRANSCRIPTIONAL_CASCADE_REGULATING_ADIPOGENESIS	WP_TRANSCRIPTIONAL_CASCADE_REGULATING_ADIPOGENESIS	13	0.315982746896646	3.23816866646978	0.0109851739231239	0.0354808491080209	0.0224621221174585	1378	tags=31%, list=7%, signal=29%	12608/14462/13198/19016
174	WP_INTERLEUKIN1_INDUCED_ACTIVATION_OF_NFKB	WP_INTERLEUKIN1_INDUCED_ACTIVATION_OF_NFKB	10	0.382313332335777	3.22996175564091	0.0109851739231239	0.0354808491080209	0.0224621221174585	12394	tags=100%, list=62%, signal=38%	93765/18412/18033/18762/16179/22034/211550/66589/16175/16475
175	WP_CYTOKINES_AND_INFLAMMATORY_RESPONSE	WP_CYTOKINES_AND_INFLAMMATORY_RESPONSE	23	0.213515671790777	3.25410117523096	0.0112840856707278	0.036032137198574	0.0228111301238397	8224	tags=43%, list=41%, signal=26%	15977/16175/16153/16187/12985/15978/16176/16156/100504404/16160
176	WP_IL10_ANTIINFLAMMATORY_SIGNALING_PATHWAY	WP_IL10_ANTIINFLAMMATORY_SIGNALING_PATHWAY	12	0.32947573202973	3.15467910212018	0.0112840856707278	0.036032137198574	0.0228111301238397	13454	tags=100%, list=67%, signal=33%	16451/109778/16154/20846/16155/233016/16193/20847/20848/16175/16153/15368
177	WP_P53_TRANSCRIPTIONAL_GENE_NETWORK	WP_P53_TRANSCRIPTIONAL_GENE_NETWORK	58	0.110855530266518	3.01061731021522	0.0114335415885304	0.0363031094505881	0.0229826765205072	10969	tags=36%, list=55%, signal=16%	18128/216456/58801/18787/14088/22241/77777/102632/22401/80905/57913/170770/20312/20296/71950/20724/108097/230784/212647/107831/26570
178	WP_REGULATION_OF_APOPTOSIS_BY_PARATHYROID_HORMONERELATED_PROTEIN	WP_REGULATION_OF_APOPTOSIS_BY_PARATHYROID_HORMONERELATED_PROTEIN	22	0.210462886969434	3.11505766620255	0.0120313655275737	0.037774454896628	0.0239141520042335	76	tags=9%, list=0%, signal=9%	12028/75736
179	WP_OVERVIEW_OF_INTERFERONSMEDIATED_SIGNALING_PATHWAY	WP_OVERVIEW_OF_INTERFERONSMEDIATED_SIGNALING_PATHWAY	31	0.162494307605943	3.00977910060348	0.0120313655275737	0.037774454896628	0.0239141520042335	8415	tags=52%, list=42%, signal=30%	404549/15965/230396/15977/242519/242517/330496/230398/230405/15964/15969/15970/15978/387510/15967/242700
180	WP_HOSTPATHOGEN_INTERACTION_OF_HUMAN_CORONAVIRUSES_AUTOPHAGY	WP_HOSTPATHOGEN_INTERACTION_OF_HUMAN_CORONAVIRUSES_AUTOPHAGY	17	0.258399058116251	3.21237718765056	0.0121808215743637	0.0378211145016156	0.0239436911435589	9879	tags=94%, list=49%, signal=48%	11793/66734/66795/56208/73683/67526/12421/225326/666468/29869/77040/56717/75669/74244/217695/22241
181	WP_MITOCHONDRIAL_LONG_CHAIN_FATTY_ACID_BETAOXIDATION	WP_MITOCHONDRIAL_LONG_CHAIN_FATTY_ACID_BETAOXIDATION	17	0.258156562161124	3.20936251538346	0.0121808215743637	0.0378211145016156	0.0239436911435589	10632	tags=94%, list=53%, signal=44%	11363/20280/13177/11364/15107/111175/57279/11370/50790/11409/12894/97212/74205/12896/74147/14081
182	WP_MITOCHONDRIAL_GENE_EXPRESSION	WP_MITOCHONDRIAL_GENE_EXPRESSION	19	0.247040771824527	3.29747630060563	0.0135259269392925	0.0415386390157508	0.0262971717312676	10526	tags=95%, list=52%, signal=45%	66410/14390/21780/545725/19055/208595/224481/12912/20683/14391/15161/26379/15278/18181/17876/226169/170826/216151
183	WP_MET_IN_TYPE_1_PAPILLARY_RENAL_CELL_CARCINOMA	WP_MET_IN_TYPE_1_PAPILLARY_RENAL_CELL_CARCINOMA	57	0.10762490905622	2.89170001720378	0.0135259269392925	0.0415386390157508	0.0262971717312676	1577	tags=7%, list=8%, signal=6%	241656/320492/18481/11682
184	WP_VASOPRESSINREGULATED_WATER_REABSORPTION	WP_VASOPRESSINREGULATED_WATER_REABSORPTION	42	0.131958545585538	2.96118971979469	0.0144226646365868	0.0440518343791403	0.0278882188052995	1966	tags=10%, list=10%, signal=9%	208677/11829/13426/231991
185	WP_NANOPARTICLE_TRIGGERED_REGULATED_NECROSIS	WP_NANOPARTICLE_TRIGGERED_REGULATED_NECROSIS	12	0.317244979382933	3.03757153993236	0.0151699464373499	0.0460838372853547	0.029174633831148	1350	tags=17%, list=7%, signal=16%	14325/12370
