# Supplementary material for: Genetic diversity of Collaborative Cross mice implicates FFAR3 as a target for ILC2 anti-inflammatory reprogramming
Source: Nat Commun. 2026 Jan 3;17:1053. doi: 10.1038/s41467-025-67813-2 (PMC12847941; doi:10.1038/s41467-025-67813-2)
Supplement: Supplementary file 5 — Supplementary Data 3 [file 41467_2025_67813_MOESM5_ESM.csv]

	ID	Description	setSize	enrichmentScore	NES	pvalue	p.adjust	qvalue	rank	leading_edge	core_enrichment
1	GOBP_RIBONUCLEOPROTEIN_COMPLEX_BIOGENESIS	GOBP_RIBONUCLEOPROTEIN_COMPLEX_BIOGENESIS	403	0.496241884001418	33.1393908771772	1e-10	4.10967741935484e-09	2.94567062818336e-09	3554	tags=49%, list=18%, signal=41%	66448/68845/20174/57741/66181/20054/20103/50783/11837/22121/14300/19941/69962/67115/12729/20085/66481/20044/20638/20116/66489/52530/69241/73736/19384/19989/75617/67941/117109/67148/67994/27366/16785/78651/74097/94066/328110/18148/69126/69731/68995/67949/20643/15516/66362/69878/52705/18114/69639/66467/75422/107686/20068/68731/102462/68011/20937/234384/216767/19988/68966/20088/54127/67832/14791/672…
2	GOBP_RIBOSOME_BIOGENESIS	GOBP_RIBOSOME_BIOGENESIS	288	0.540783244944988	32.3032938965903	1e-10	4.10967741935484e-09	2.94567062818336e-09	3332	tags=47%, list=17%, signal=40%	66448/68845/57741/66181/20054/20103/11837/14300/19941/69962/67115/20085/66481/20044/20116/66489/52530/73736/19384/19989/75617/67941/117109/67994/16785/78651/74097/94066/18148/69126/67949/66362/52705/18114/69639/66467/75422/20068/68731/102462/20937/234384/216767/19988/68966/20088/54127/67832/14791/67239/69072/66410/65961/57808/70285/69902/57316/109075/67920/59050/20826/66711/67134/192170/67223/227…
3	GOBP_CYTOPLASMIC_TRANSLATION	GOBP_CYTOPLASMIC_TRANSLATION	142	0.651191712938699	29.2917474247695	1e-10	4.10967741935484e-09	2.94567062818336e-09	2823	tags=64%, list=14%, signal=55%	27207/19899/76846/20091/76808/56040/19951/20054/20103/11837/54217/12785/67891/26961/22121/19941/20084/27370/67115/68436/20085/66481/20044/20116/16898/27050/66489/20102/19944/19981/19989/75617/67186/16785/22608/69082/65019/68028/67281/98221/67427/67248/68995/54709/99349/20068/69674/13682/19933/19988/19934/20088/54127/66521/19921/57808/68184/13495/105638/217869/51810/18746/18458/66244/267019/270106…
4	GOBP_NCRNA_PROCESSING	GOBP_NCRNA_PROCESSING	358	0.447288155827006	28.9385179468147	1e-10	4.10967741935484e-09	2.94567062818336e-09	3178	tags=40%, list=16%, signal=34%	67005/68845/66181/71957/20054/433813/14300/19941/69962/67115/20085/66481/20044/67676/20116/66489/52530/73736/19989/75617/20823/117109/67994/78651/15108/74097/67949/66362/53379/68045/52705/18114/69639/66467/75422/20068/68731/102462/20937/67053/68966/20088/54127/67832/14791/67239/69072/65961/57808/70285/69902/57316/69185/109075/66246/105638/67920/59050/20826/66711/71799/67134/192170/67223/227522/57…
5	GOBP_OXIDATIVE_PHOSPHORYLATION	GOBP_OXIDATIVE_PHOSPHORYLATION	129	0.669806062949475	28.5859113761751	1e-10	4.10967741935484e-09	2.94567062818336e-09	1706	tags=55%, list=9%, signal=51%	12861/66576/17991/66152/12866/17992/67126/54405/66495/12857/71679/68197/230075/22272/11949/57320/407785/68342/12858/225887/67530/11957/66916/57423/66416/75406/66091/66383/66925/66414/12859/67267/102631912/68375/66694/68202/78330/14004/11958/66377/107197/67130/66043/66092/72900/595136/66046/66052/11947/67264/17993/20463/66218/12867/66108/67892/66148/68349/66445/28080/22273/11946/67273/214917/13382…
6	GOBP_RRNA_METABOLIC_PROCESS	GOBP_RRNA_METABOLIC_PROCESS	250	0.496534051457974	28.1164902848318	1e-10	4.10967741935484e-09	2.94567062818336e-09	3332	tags=45%, list=17%, signal=38%	17975/68845/66181/20054/68544/14300/19941/69962/67115/20085/66481/20044/20116/66489/52530/73736/21340/19989/75617/117109/67994/78651/74097/67949/66362/52705/18114/69639/66467/75422/20068/68731/102462/20937/68966/20088/54127/67832/14791/67239/69072/65961/67371/57808/70285/69902/57316/109075/67920/59050/20826/66711/67134/192170/67223/227522/57444/66229/69163/245474/66409/66596/67205/223499/448850/6…
7	GOBP_AEROBIC_RESPIRATION	GOBP_AEROBIC_RESPIRATION	177	0.574632504045421	28.0255053305064	1e-10	4.10967741935484e-09	2.94567062818336e-09	2449	tags=55%, list=12%, signal=49%	12861/66576/17991/17449/66152/12866/17992/67126/54405/66495/12857/71679/68197/230075/22272/11949/57320/407785/68342/12858/225887/67530/11957/67680/66916/57423/66416/75406/66091/66383/66925/66414/12859/67267/102631912/68375/66694/68202/78330/17448/14004/11958/66377/107197/67130/20916/66043/66092/72900/595136/66046/66052/11947/67264/17993/20463/68263/66218/12867/66108/170718/67892/15929/66148/68349…
8	GOBP_MITOCHONDRIAL_RESPIRATORY_CHAIN_COMPLEX_ASSEMBLY	GOBP_MITOCHONDRIAL_RESPIRATORY_CHAIN_COMPLEX_ASSEMBLY	91	0.771237603852101	27.9062792574876	1e-10	4.10967741935484e-09	2.94567062818336e-09	2773	tags=68%, list=14%, signal=59%	67184/17991/104130/52469/54405/66495/66379/66928/68197/230075/66359/68342/225887/68002/66916/75406/66091/208501/69875/66414/67267/102631912/68375/66706/66694/68202/66377/107197/67130/595136/66046/67264/17993/66278/66218/66108/68332/68349/67105/67273/66271/68033/69089/20930/100503890/66272/69702/544717/76947/68493/68472/73694/21780/68185/226646/231430/68020/75597/69487/68198/68194/70316
9	GOBP_ATP_SYNTHESIS_COUPLED_ELECTRON_TRANSPORT	GOBP_ATP_SYNTHESIS_COUPLED_ELECTRON_TRANSPORT	85	0.77335951030596	27.1932222819571	1e-10	4.10967741935484e-09	2.94567062818336e-09	1706	tags=66%, list=9%, signal=61%	12861/66576/17991/66152/12866/17992/54405/66495/12857/68197/230075/22272/57320/407785/68342/12858/225887/67530/66916/66416/75406/66091/66383/66925/66414/12859/102631912/68375/66694/68202/78330/14004/66377/107197/67130/66092/72900/595136/66046/66052/67264/17993/20463/66218/12867/66108/67892/66148/68349/66445/67273/13382/66945/27369/17708/69702
10	GOBP_RESPIRATORY_ELECTRON_TRANSPORT_CHAIN	GOBP_RESPIRATORY_ELECTRON_TRANSPORT_CHAIN	105	0.671401024879215	26.0189421119177	1e-10	4.10967741935484e-09	2.94567062818336e-09	1706	tags=57%, list=9%, signal=53%	12861/66576/110826/17991/66152/12866/17992/54405/66495/12857/68197/230075/22272/57320/407785/68342/12858/225887/67530/67680/66916/66416/75406/66091/66383/66925/66414/12859/102631912/68375/66694/68202/78330/14004/66377/107197/67130/66092/72900/595136/66046/67636/66052/67264/17993/20463/66218/12867/66108/110842/67892/66148/68349/66445/67273/13382/66945/27369/17708/69702
11	GOBP_CELLULAR_RESPIRATION	GOBP_CELLULAR_RESPIRATION	219	0.482906992963135	25.7078684856374	1e-10	4.10967741935484e-09	2.94567062818336e-09	2449	tags=48%, list=12%, signal=43%	12861/66576/110826/17991/17449/66152/12866/17992/67126/54405/66495/12857/71679/68197/230075/22272/11949/57320/407785/68342/12858/225887/67530/11957/67885/67680/68002/66916/57423/66416/66494/75406/66091/66383/66925/66414/12859/67267/102631912/68375/66694/68202/78330/17448/14004/11958/66377/107197/67130/20916/66043/52637/66092/72900/595136/66046/67636/66052/11947/67264/67876/17993/20463/68263/66218…
12	GOBP_RNA_SPLICING	GOBP_RNA_SPLICING	376	0.371116553350196	24.4221838636089	1e-10	4.10967741935484e-09	2.94567062818336e-09	3059	tags=43%, list=15%, signal=37%	17975/56036/15469/50783/20637/14300/231889/225027/27370/12729/116748/20638/13207/11758/68183/17149/233208/66055/68592/27366/15481/78651/22608/328110/76522/15381/67178/66618/117198/69731/60365/67207/20643/66125/53379/68045/69878/66070/66177/170791/107686/68011/54633/78372/12747/27366/66373/20384/56031/20382/20658/67010/20641/24010/20383/108014/53607/67197/65105/15387/108160/66441/20826/67242/67836…
13	GOBP_RNA_SPLICING_VIA_TRANSESTERIFICATION_REACTIONS	GOBP_RNA_SPLICING_VIA_TRANSESTERIFICATION_REACTIONS	273	0.391303834462904	23.0302791320528	1e-10	4.10967741935484e-09	2.94567062818336e-09	3059	tags=44%, list=15%, signal=38%	17975/50783/20637/14300/231889/225027/12729/20638/13207/11758/68183/17149/66055/68592/27366/15481/78651/328110/76522/15381/69731/60365/67207/20643/66125/53379/69878/66070/66177/170791/107686/68011/54633/78372/27366/66373/20384/56031/20382/20658/67010/20641/24010/20383/108014/53607/67197/15387/66441/20826/67242/67836/27756/67332/227707/16969/67678/67996/192170/66492/237859/15382/51810/20639/75062/…
14	GOBP_NADH_DEHYDROGENASE_COMPLEX_ASSEMBLY	GOBP_NADH_DEHYDROGENASE_COMPLEX_ASSEMBLY	56	0.821738682991961	22.905693219977	1e-10	4.10967741935484e-09	2.94567062818336e-09	2773	tags=79%, list=14%, signal=68%	67184/17991/104130/54405/66495/66928/68197/230075/68342/225887/66916/75406/66091/208501/69875/66414/102631912/68375/66706/68202/66377/67130/595136/66046/67264/17993/66218/66108/68349/67105/67273/66271/69089/69702/76947/68493/68472/73694/226646/75597/69487/68198/68194/70316
15	GOBP_RIBONUCLEOPROTEIN_COMPLEX_SUBUNIT_ORGANIZATION	GOBP_RIBONUCLEOPROTEIN_COMPLEX_SUBUNIT_ORGANIZATION	174	0.461161568526361	22.4134477625915	1e-10	4.10967741935484e-09	2.94567062818336e-09	3554	tags=51%, list=18%, signal=42%	66448/68845/20174/20054/20103/50783/11837/22121/12729/20085/20044/20638/69241/67941/67148/67994/27366/16785/328110/69731/68995/20643/15516/69878/107686/68011/19988/54127/67832/67239/108143/27366/20384/20641/69902/108014/68184/20826/67242/27756/67332/217869/67996/50529/15519/75062/448850/20901/16418/231386/81898/101739/68077/20630/20595/23992/14105/56347/56505/27367/66603/83486/75705/30946/53817/4…
16	GOBP_NCRNA_METABOLIC_PROCESS	GOBP_NCRNA_METABOLIC_PROCESS	493	0.309446487736451	22.3677774110174	1e-10	4.10967741935484e-09	2.94567062818336e-09	3178	tags=35%, list=16%, signal=31%	17975/67005/68845/66181/71957/20054/433813/208718/68544/14300/19941/69962/67115/20085/66481/20044/67676/20116/66489/52530/73736/21340/19989/75617/20823/117109/330959/67994/78651/15108/74097/67949/381314/66362/53379/68045/52705/18114/69639/66467/75422/20068/68731/102462/20937/67053/68966/20088/54127/67832/14791/67239/67939/69072/65961/226414/67010/67371/57808/70285/69902/57316/69185/109075/66246/1…
17	GOBP_MRNA_PROCESSING	GOBP_MRNA_PROCESSING	436	0.322352850550035	22.133096414709	1e-10	4.10967741935484e-09	2.94567062818336e-09	3059	tags=38%, list=15%, signal=33%	68991/66077/17975/12537/50783/20637/20922/231464/14300/231889/225027/12729/116748/20638/13207/69241/11758/68183/17149/233208/66055/68592/67148/27366/15481/78651/22608/328110/76522/70123/15381/67178/66618/69731/60365/67207/20643/66125/53379/69878/66070/66177/170791/107686/68011/54633/78372/27366/66373/20384/56031/20382/20658/12192/67010/20641/24010/20383/108014/53607/67197/65105/15387/108160/66441…
18	GOBP_MITOCHONDRION_ORGANIZATION	GOBP_MITOCHONDRION_ORGANIZATION	485	0.302762262517174	21.7610997716628	1e-10	4.10967741935484e-09	2.94567062818336e-09	2591	tags=36%, list=13%, signal=32%	12028/67184/140499/17991/104130/12866/52469/108888/224904/54405/19354/11740/66495/66379/66117/66928/14775/68197/230075/30055/12257/66359/57320/27061/68342/433771/225887/68002/66916/67044/67067/66494/75406/11983/66091/208501/73689/69875/66414/67267/102631912/223696/68375/66706/66694/68202/66169/11739/12315/66541/14004/30057/53380/68512/66377/93739/15108/66437/107197/67130/70186/69076/66043/56486/6…
19	GOBP_TRANSLATIONAL_INITIATION	GOBP_TRANSLATIONAL_INITIATION	113	0.530657294217018	21.1353720636935	1e-10	4.10967741935484e-09	2.94567062818336e-09	2533	tags=50%, list=13%, signal=44%	26987/17872/20091/20103/20918/22121/19045/58988/53356/27050/69241/67869/18148/73830/67710/98221/68995/54709/68135/20068/69674/13682/16341/56334/13665/68184/68969/13690/66235/66882/217869/209354/13205/217715/66085/13685/100037258/69860/66912/16418/20304/98828/26754/76366/68092/108989/20492/11911/17973/223691/56347/13681/229096/213541/100042807/75705/13667
20	GOBP_MITOCHONDRIAL_ELECTRON_TRANSPORT_NADH_TO_UBIQUINONE	GOBP_MITOCHONDRIAL_ELECTRON_TRANSPORT_NADH_TO_UBIQUINONE	49	0.794164156098654	20.342970637276	1e-10	4.10967741935484e-09	2.94567062818336e-09	1706	tags=67%, list=9%, signal=62%	17991/17992/54405/66495/68197/230075/57320/407785/68342/225887/66916/66416/75406/66091/66383/102631912/68375/68202/78330/66377/67130/72900/595136/66046/67264/17993/66218/66108/66148/68349/67273/13382/69702
21	GOBP_ATP_METABOLIC_PROCESS	GOBP_ATP_METABOLIC_PROCESS	254	0.352954280906282	20.1745834295852	1e-10	4.10967741935484e-09	2.94567062818336e-09	1754	tags=36%, list=9%, signal=33%	19241/12861/66576/17991/66152/12499/56632/12866/17992/67126/54405/66495/12857/71679/68197/16828/230075/12257/22272/11949/57320/407785/68342/12858/225887/67530/11957/228033/66916/57423/66416/75406/11983/66091/66383/66925/11674/66414/12859/67267/102631912/68375/66694/68202/78330/14004/11958/15481/66377/66437/107197/67130/66043/66092/72900/595136/66046/66052/11947/67264/17993/20463/66218/12867/66108…
22	GOBP_ELECTRON_TRANSPORT_CHAIN	GOBP_ELECTRON_TRANSPORT_CHAIN	154	0.427302068189618	19.7696927150961	1e-10	4.10967741935484e-09	2.94567062818336e-09	1733	tags=44%, list=9%, signal=41%	12861/67184/66576/110826/17991/66152/12866/17992/54405/66495/12857/68197/230075/13057/22272/57320/407785/68342/12858/225887/67530/67680/66916/66416/75406/66091/66383/66925/66414/12859/102631912/68375/66694/68202/78330/14004/66377/109672/107197/67130/66092/72900/595136/66046/67636/13244/66052/67264/17993/20463/66218/12867/66108/110842/170718/67892/66148/68349/66445/67273/13382/66945/27369/17708/20…
23	GOBP_RIBOSOMAL_LARGE_SUBUNIT_BIOGENESIS	GOBP_RIBOSOMAL_LARGE_SUBUNIT_BIOGENESIS	70	0.632145512236304	19.7543113811352	1e-10	4.10967741935484e-09	2.94567062818336e-09	2364	tags=50%, list=12%, signal=44%	66448/57741/11837/19941/67115/66489/52530/19989/18148/67949/19988/67832/67239/69072/57808/70285/69902/67920/59050/20826/67223/66229/66409/66596/66164/448850/75593/225215/16418/94061/68077/28126/68083/27176/27367
24	GOBP_MITOCHONDRIAL_GENE_EXPRESSION	GOBP_MITOCHONDRIAL_GENE_EXPRESSION	100	0.518495177029666	19.4565707791531	1e-10	4.10967741935484e-09	2.94567062818336e-09	3025	tags=44%, list=15%, signal=38%	66242/52469/66292/64660/66416/66407/64659/67267/66230/67994/15108/79044/24030/381314/234384/56282/66493/67840/27398/66258/50529/69163/121022/15115/52575/75593/226153/70047/74600/76366/12261/68572/68565/83485/21780/68550/103172/94063/76357/545725/212508/66399/109093/71701
25	GOBP_MITOCHONDRIAL_TRANSLATION	GOBP_MITOCHONDRIAL_TRANSLATION	70	0.612217764942242	19.1315767139557	1e-10	4.10967741935484e-09	2.94567062818336e-09	1997	tags=43%, list=10%, signal=39%	66242/52469/66292/64660/66416/66407/64659/67267/66230/67994/79044/24030/381314/234384/66493/67840/27398/66258/50529/69163/121022/15115/52575/75593/74600/76366/12261/68572/68565/83485
26	GOBP_ENERGY_DERIVATION_BY_OXIDATION_OF_ORGANIC_COMPOUNDS	GOBP_ENERGY_DERIVATION_BY_OXIDATION_OF_ORGANIC_COMPOUNDS	299	0.308405641525887	18.7389464526471	1e-10	4.10967741935484e-09	2.94567062818336e-09	1852	tags=32%, list=9%, signal=30%	12861/66576/110826/17991/17449/66152/12866/17992/67126/54405/66495/12857/71679/68197/230075/22272/11949/57320/407785/68342/19045/12858/225887/67530/11957/67885/67680/68002/66916/57423/66416/66494/75406/66091/66383/66925/66414/12859/14936/67267/102631912/68375/66694/68202/78330/17448/14004/11958/66377/107197/67130/20916/66043/52637/66092/72900/595136/66046/67636/66052/11947/67264/67876/17993/20463…
27	GOBP_PROTEIN_FOLDING	GOBP_PROTEIN_FOLDING	185	0.379742121233017	18.7202864591248	1e-10	4.10967741935484e-09	2.94567062818336e-09	3424	tags=54%, list=17%, signal=45%	12010/20174/12499/56612/20637/414077/21371/14227/22327/67199/50527/93684/19035/15481/20316/18637/15528/12469/15516/12465/99349/30931/12017/68559/14827/109054/56031/57431/14225/14976/11632/52653/56445/68833/12317/22027/17713/12464/67713/30960/76299/15519/16149/81489/71853/21454/15502/12330/100037258/72726/14828/18221/14228/68816/268390/12466/56330/66827/228005/52838/12462/12468/15510/22791/18453/7…
28	GOBP_RIBOSOMAL_SMALL_SUBUNIT_BIOGENESIS	GOBP_RIBOSOMAL_SMALL_SUBUNIT_BIOGENESIS	71	0.571543791856643	18.034593627422	1e-10	4.10967741935484e-09	2.94567062818336e-09	2806	tags=45%, list=14%, signal=39%	20054/20103/20085/66481/20044/20116/75617/67941/67994/16785/78651/18148/66467/20068/68966/20088/54127/14791/65961/20826/50529/223499/67222/20055/67045/353258/20104/68327/78394/30946/20115/57294
29	GOBP_RIBOSOME_ASSEMBLY	GOBP_RIBOSOME_ASSEMBLY	58	0.630265099263094	17.7838571727559	1e-10	4.10967741935484e-09	2.94567062818336e-09	3275	tags=59%, list=16%, signal=49%	66448/20054/20103/11837/20085/20044/67941/67994/16785/18148/234384/216767/19988/54127/67832/67239/66410/69902/66711/50529/13205/66164/16418/68077/12261/83485/27367/30946/57294/110954/67025/100503670/268449/229317
30	GOBP_MITOCHONDRIAL_TRANSPORT	GOBP_MITOCHONDRIAL_TRANSPORT	186	0.338510999754789	16.7436551081192	1e-10	4.10967741935484e-09	2.94567062818336e-09	3056	tags=43%, list=15%, signal=37%	12028/67184/140499/67126/19354/11740/71679/30055/12257/11949/27061/11957/57423/67067/11983/73689/223696/66169/11739/66541/30057/11958/68512/66437/66043/66177/11947/30059/66148/11632/67145/66400/28080/12177/17713/67105/67713/11946/214917/12015/15519/22334/12043/67952/52538/69089/21854/53375/22195/66105/54673/66592/21855/56330/230514/52838/75734/12176/15510/30056/231430/103172/64704/17714/22059/381…
31	GOBP_TRNA_METABOLIC_PROCESS	GOBP_TRNA_METABOLIC_PROCESS	172	0.343197715219839	16.5658109725932	1e-10	4.10967741935484e-09	2.94567062818336e-09	9803	tags=95%, list=49%, signal=49%	67005/433813/67676/20823/117109/78651/15108/74097/381314/66362/68045/69639/67053/67939/226414/67371/69185/66246/105638/71799/66044/227522/66491/70153/14911/67789/15115/66192/52575/23874/70047/67674/54351/66446/69961/54364/74753/67049/100087/73681/76357/68736/70223/20226/107508/66757/75284/66637/50911/69934/109093/98685/85305/276950/104721/69786/212528/229780/60507/66161/328092/110960/77766/215201…
32	GOBP_PROTEIN_LOCALIZATION_TO_MITOCHONDRION	GOBP_PROTEIN_LOCALIZATION_TO_MITOCHONDRION	123	0.387987006124541	16.1289703216298	1e-10	4.10967741935484e-09	2.94567062818336e-09	3056	tags=48%, list=15%, signal=41%	12028/67184/140499/19354/30055/12257/27061/67067/11983/223696/66169/100038882/12315/66541/30057/68512/66437/66177/56044/13198/30059/66148/11632/67145/12177/17713/67105/67713/15519/67952/69089/21854/56428/15502/22195/66105/54673/21855/56330/230514/52838/69104/75734/15510/30056/231430/64704/17714/381038/66525/73078/23897/15525/69934/74006/67384/14356/68943/641376
33	GOBP_ESTABLISHMENT_OF_PROTEIN_LOCALIZATION_TO_ORGANELLE	GOBP_ESTABLISHMENT_OF_PROTEIN_LOCALIZATION_TO_ORGANELLE	397	0.241865118575481	16.0779538152323	1e-10	4.10967741935484e-09	2.94567062818336e-09	2545	tags=32%, list=13%, signal=28%	12028/68845/20174/67184/140499/218441/98732/72993/19354/66624/20813/69019/18226/30055/12257/66914/18035/27061/67067/66212/11983/19384/22218/223696/66169/12315/66541/30057/68512/15481/66437/56338/65019/12469/53869/15516/76687/12465/66177/56044/56488/66384/13198/65098/75565/27058/30059/66148/11632/67145/66069/27643/12177/69276/21929/19325/17713/12464/67105/67713/70160/16543/15519/497652/108705/1930…
34	GOBP_PROTEASOMAL_PROTEIN_CATABOLIC_PROCESS	GOBP_PROTEASOMAL_PROTEIN_CATABOLIC_PROCESS	466	0.218077205046781	15.3967113462832	1e-10	4.10967741935484e-09	2.94567062818336e-09	2506	tags=25%, list=12%, signal=23%	67673/70247/22187/140499/26446/26440/26445/56371/52377/14775/54197/19175/57320/19173/27061/67586/13542/14694/16913/56438/19171/19166/66212/26443/22209/22218/19186/56207/19170/26444/53380/17025/68034/93739/21402/19172/56486/22210/23996/19177/26441/19184/19182/15516/59029/66413/19181/68135/30931/13198/19185/19179/52668/108143/19188/16912/68098/53378/67089/56424/11865/19358/12317/57296/22027/66498/2…
35	GOBP_REGULATION_OF_TRANSLATIONAL_INITIATION	GOBP_REGULATION_OF_TRANSLATIONAL_INITIATION	76	0.463545153688038	15.212007261275	1e-10	4.10967741935484e-09	2.94567062818336e-09	2461	tags=45%, list=12%, signal=39%	17872/20918/22121/19045/58988/69241/67869/18148/73830/67710/68135/69674/13682/16341/56334/13665/68969/13690/66882/217869/13205/217715/13685/100037258/66912/20304/98828/68092/108989/11911/17973/229096/213541/75705
36	GOBP_GENERATION_OF_PRECURSOR_METABOLITES_AND_ENERGY	GOBP_GENERATION_OF_PRECURSOR_METABOLITES_AND_ENERGY	459	0.216563410777846	15.1659732118501	1e-10	4.10967741935484e-09	2.94567062818336e-09	1791	tags=26%, list=9%, signal=24%	12861/67184/66576/110826/17991/66594/17449/66152/12499/56632/12866/17992/67126/54405/66495/12857/71679/68197/12868/16828/230075/13057/22272/11949/57320/407785/68342/19045/12858/225887/67530/11957/67885/67680/68002/66916/57423/66416/66494/75406/11983/66091/66383/66925/11674/66414/12859/12864/14936/67267/102631912/68375/66694/68202/78330/11739/17448/14004/11958/66377/109672/107197/67130/20916/66043…
37	GOBP_TRNA_PROCESSING	GOBP_TRNA_PROCESSING	113	0.376717963629459	15.0041739012248	1e-10	4.10967741935484e-09	2.94567062818336e-09	3661	tags=45%, list=18%, signal=37%	67005/433813/67676/20823/117109/78651/15108/74097/68045/67053/69185/66246/105638/71799/227522/70153/14911/67789/66192/52575/70047/67674/54351/69961/54364/74753/67049/100087/73681/76357/68736/20226/66757/75284/66637/69934/98685/85305/104721/69786/212528/229780/60507/66161/77766/215201/98985/67106/28114/72167/83669
38	GOBP_INNER_MITOCHONDRIAL_MEMBRANE_ORGANIZATION	GOBP_INNER_MITOCHONDRIAL_MEMBRANE_ORGANIZATION	40	0.660293371800381	14.9222512258463	1e-10	4.10967741935484e-09	2.94567062818336e-09	3345	tags=60%, list=17%, signal=50%	67184/224904/30055/433771/67067/30057/107197/66092/30059/66075/68117/216821/17869/53375/30056/103172/68099/15526/69934/17827/14356/68943/67013/30058
39	GOBP_REGULATION_OF_CELLULAR_AMIDE_METABOLIC_PROCESS	GOBP_REGULATION_OF_CELLULAR_AMIDE_METABOLIC_PROCESS	419	0.217734740157939	14.6865812469692	1e-10	4.10967741935484e-09	2.94567062818336e-09	2041	tags=24%, list=10%, signal=22%	17975/13629/26987/17872/76846/56040/19735/56632/52469/208718/66844/12785/20918/231464/22121/13361/231002/19941/276770/69962/19045/58988/20044/14694/27050/20102/69241/28146/17149/67941/67267/67869/22608/66118/12193/68036/18148/73830/67710/15979/60365/67207/66362/22352/68135/99349/69639/75422/69674/13682/16341/234384/56334/68966/19934/69227/22695/27058/13665/12192/12317/105638/68969/13690/66882/217…
40	GOBP_ENDOPLASMIC_RETICULUM_TO_GOLGI_VESICLE_MEDIATED_TRANSPORT	GOBP_ENDOPLASMIC_RETICULUM_TO_GOLGI_VESICLE_MEDIATED_TRANSPORT	123	0.353197288986419	14.6827303538961	1e-10	4.10967741935484e-09	2.94567062818336e-09	2637	tags=37%, list=13%, signal=33%	66913/68137/59042/27061/18570/245828/59021/66226/59005/53330/78232/56334/11843/60409/12068/66397/66191/67023/67091/66366/20224/98417/30960/20333/68090/77254/19324/110379/66890/67180/67857/68581/21787/70349/12033/26554/67511/73130/66111/103694/226422/67456/66682/66676/21766/67864
41	GOBP_PROTEIN_TARGETING_TO_MITOCHONDRION	GOBP_PROTEIN_TARGETING_TO_MITOCHONDRION	99	0.387004330848211	14.4464310979136	1e-10	4.10967741935484e-09	2.94567062818336e-09	3056	tags=48%, list=15%, signal=41%	67184/140499/19354/30055/12257/27061/67067/11983/223696/66169/66541/30057/68512/66437/66177/30059/66148/11632/67145/12177/17713/67105/67713/15519/67952/21854/22195/66105/54673/21855/56330/230514/52838/75734/15510/30056/64704/17714/381038/66525/73078/23897/15525/69934/67384/14356/68943/641376
42	GOBP_POSTTRANSCRIPTIONAL_REGULATION_OF_GENE_EXPRESSION	GOBP_POSTTRANSCRIPTIONAL_REGULATION_OF_GENE_EXPRESSION	484	0.198475998208503	14.2688368455572	1e-10	4.10967741935484e-09	2.94567062818336e-09	2550	tags=27%, list=13%, signal=24%	17975/13629/26987/17872/76846/56040/19735/52469/208718/12785/20918/231464/22121/13361/231002/11792/19941/276770/69962/19045/58988/20044/14694/13207/27050/20102/69241/28146/19384/17149/67941/67267/67869/22608/66118/12193/68036/15381/18148/73830/67710/60365/67207/66362/22352/53379/68135/99349/69639/75422/69674/13682/16341/234384/56334/68966/19934/22099/69227/22695/27058/13665/12192/12317/56698/1056…
43	GOBP_CYTOCHROME_COMPLEX_ASSEMBLY	GOBP_CYTOCHROME_COMPLEX_ASSEMBLY	34	0.698808892638601	14.1659006443981	1e-10	4.10967741935484e-09	2.94567062818336e-09	2422	tags=62%, list=12%, signal=54%	15159/52469/66379/13057/66359/67267/66694/107197/66278/67892/67105/68033/69089/20930/100503890/66272/544717/70383/68185/231430/68020
44	GOBP_MITOCHONDRIAL_MEMBRANE_ORGANIZATION	GOBP_MITOCHONDRIAL_MEMBRANE_ORGANIZATION	107	0.356784754235681	13.9216050412328	1e-10	4.10967741935484e-09	2.94567062818336e-09	3050	tags=42%, list=15%, signal=36%	12028/67184/224904/11740/30055/433771/67067/11983/73689/223696/11739/12315/30057/107197/66092/30059/66400/66075/12177/68117/216821/12015/15519/22334/12043/52538/69089/17869/53375/56330/12176/30056/231430/103172/22059/68099/66525/15526/68350/15525/69934/29816/17827/14356/68943
45	GOBP_NUCLEAR_TRANSCRIBED_MRNA_CATABOLIC_PROCESS	GOBP_NUCLEAR_TRANSCRIBED_MRNA_CATABOLIC_PROCESS	120	0.33203701982412	13.6072003406818	1e-10	4.10967741935484e-09	2.94567062818336e-09	3018	tags=38%, list=15%, signal=32%	50783/208718/231464/13207/69241/17149/20823/22608/70123/12193/67710/60365/67207/52830/66362/69639/16341/22695/12192/69902/109075/66441/192170/12227/51810/15384/69125/18458/66446/68092/68134/69305/104625/72068/27998/214627/225363/229663/19826/50911/18983/66094/230594/68106/72162
46	GOBP_REGULATION_OF_PROTEIN_MODIFICATION_BY_SMALL_PROTEIN_CONJUGATION_OR_REMOVAL	GOBP_REGULATION_OF_PROTEIN_MODIFICATION_BY_SMALL_PROTEIN_CONJUGATION_OR_REMOVAL	234	0.247753892845334	13.5938249061976	1e-10	4.10967741935484e-09	2.94567062818336e-09	3206	tags=37%, list=16%, signal=31%	22187/20054/59004/56371/12257/66914/57320/15353/64685/56438/16898/27050/20892/100038882/18570/53380/69216/21402/65019/67281/67427/117198/56486/15516/66915/65113/11793/68098/12237/14225/56424/93765/76863/21929/21353/15519/108705/56310/13205/23988/15502/30877/225896/22195/64209/14828/26554/12389/68077/19260/16792/231872/20439/54354/11797/209011/216080/66647/66245/14360/18412/106021/66412/67245/1215…
47	GOBP_RNA_LOCALIZATION	GOBP_RNA_LOCALIZATION	183	0.274191594086727	13.5241458480265	1e-10	4.10967741935484e-09	2.94567062818336e-09	2347	tags=31%, list=12%, signal=27%	68845/20174/66181/26370/18226/276770/225027/12626/52530/69241/19384/20823/67681/22608/66118/18148/12469/53379/68045/12465/56488/223527/22695/12192/66069/20383/56698/12464/15382/51810/110379/245474/67952/15384/21454/225160/69736/66231/448850/231386/103468/68092/68134/68278/108989/69912/12466/20492/12462/103573/12468/69482/56505/21681/66679/12461
48	GOBP_TRNA_MODIFICATION	GOBP_TRNA_MODIFICATION	81	0.388469757336732	13.2526559128883	1e-10	4.10967741935484e-09	2.94567062818336e-09	10103	tags=98%, list=50%, signal=49%	433813/20823/15108/69185/66246/105638/70153/14911/67789/52575/67674/54351/74753/67049/100087/73681/76357/68736/66757/75284/69934/98685/69786/212528/229780/60507/77766/215201/28114/72167/83669/72026/320816/13434/74455/66971/17299/211064/66926/68730/67011/66965/74195/233802/67667/106338/228019/66369/68291/71989/68260/329504/54632/52686/209584/56361/74467/68916/234734/72085/69606/108943/224907/70359…
49	GOBP_MITOCHONDRIAL_TRANSMEMBRANE_TRANSPORT	GOBP_MITOCHONDRIAL_TRANSMEMBRANE_TRANSPORT	97	0.346107328645375	12.8082315671624	1e-10	4.10967741935484e-09	2.94567062818336e-09	2577	tags=37%, list=13%, signal=33%	67126/11740/69029/71679/11949/11957/57423/67067/66169/11739/11958/18674/67681/66043/11947/22228/66148/66815/28080/17713/67105/67713/11946/70456/214917/67952/21854/55951/66592/21855/52838/15510/14057/17714/66525/73078
50	GOBP_REGULATION_OF_INTRINSIC_APOPTOTIC_SIGNALING_PATHWAY	GOBP_REGULATION_OF_INTRINSIC_APOPTOTIC_SIGNALING_PATHWAY	160	0.272537177434731	12.7052772775718	1e-10	4.10967741935484e-09	2.94567062818336e-09	2701	tags=39%, list=13%, signal=34%	12028/22187/57741/67184/59004/14775/26943/19941/57320/276770/27061/14694/27050/66437/69076/17319/117198/13198/19255/108143/68349/15387/66824/13806/22433/109815/17246/19367/12015/108705/16149/12581/22334/12043/13205/12505/53610/17869/15502/26941/64209/22070/12389/66461/20655/407786/12913/17973/23992/18453/72567/17210/56449/67211/66073/64704/22059/16818/381038/110213/66168/20115/20656
51	GOBP_PROTEIN_LOCALIZATION_TO_ENDOPLASMIC_RETICULUM	GOBP_PROTEIN_LOCALIZATION_TO_ENDOPLASMIC_RETICULUM	62	0.43223709309023	12.5705494402789	1e-10	4.10967741935484e-09	2.94567062818336e-09	2349	tags=42%, list=12%, signal=37%	17872/66913/68137/98732/66624/20813/69019/27061/66212/67830/93739/218490/76687/66384/27058/27643/69276/19325/30960/12033/64209/14828/72265/68818/17155/77006
52	GOBP_MATURATION_OF_LSU_RRNA	GOBP_MATURATION_OF_LSU_RRNA	28	0.70656999038559	12.4863928581908	1e-10	4.10967741935484e-09	2.94567062818336e-09	2643	tags=61%, list=13%, signal=53%	66489/52530/19989/67949/67239/70285/67920/59050/20826/67223/66229/66409/448850/16418/94061/27176/66942
53	GOBP_RIBONUCLEOSIDE_TRIPHOSPHATE_METABOLIC_PROCESS	GOBP_RIBONUCLEOSIDE_TRIPHOSPHATE_METABOLIC_PROCESS	79	0.370306159649086	12.4400373699924	1e-10	4.10967741935484e-09	2.94567062818336e-09	1831	tags=33%, list=9%, signal=30%	19241/56632/67126/71679/18102/11949/11957/228033/57423/19384/11674/11958/107197/66043/11947/14679/11951/28080/13806/11946/66401/214917/68055/27369/17869/66592
54	GOBP_MATURATION_OF_SSU_RRNA	GOBP_MATURATION_OF_SSU_RRNA	49	0.48521002108064	12.4289331568993	1e-10	4.10967741935484e-09	2.94567062818336e-09	2574	tags=37%, list=13%, signal=32%	20085/66481/20044/20116/67994/78651/66467/68966/54127/65961/20826/223499/67222/20055/67045/68327/78394/30946
55	GOBP_CHAPERONE_MEDIATED_PROTEIN_FOLDING	GOBP_CHAPERONE_MEDIATED_PROTEIN_FOLDING	67	0.407087143581798	12.4180398891687	1e-10	4.10967741935484e-09	2.94567062818336e-09	3752	tags=60%, list=19%, signal=49%	14227/50527/19035/15481/20316/15528/12469/12465/99349/30931/12017/14225/68833/12464/16149/81489/21454/14828/14228/12466/56330/12462/12468/12461/67738/15526/30933/15511/69387/56351/50497/23950/19298/56693/68015/12304/66917/13002/56354/64136
56	GOBP_ATP_SYNTHESIS_COUPLED_PROTON_TRANSPORT	GOBP_ATP_SYNTHESIS_COUPLED_PROTON_TRANSPORT	24	0.772210876508873	12.4154639523284	1e-10	4.10967741935484e-09	2.94567062818336e-09	1831	tags=58%, list=9%, signal=53%	67126/71679/11949/11957/228033/57423/11958/66043/11947/11951/28080/11946/214917/66592
57	GOBP_NUCLEOSIDE_TRIPHOSPHATE_BIOSYNTHETIC_PROCESS	GOBP_NUCLEOSIDE_TRIPHOSPHATE_BIOSYNTHETIC_PROCESS	75	0.378288128620551	12.3660757010895	1e-10	4.10967741935484e-09	2.94567062818336e-09	1982	tags=36%, list=10%, signal=33%	19241/56632/67126/71679/18102/11949/11957/228033/57423/11674/11958/107197/66043/11947/11951/66588/28080/13806/11946/66401/214917/68055/21915/27369/17869/66592/237336
58	GOBP_REGULATION_OF_PROTEASOMAL_PROTEIN_CATABOLIC_PROCESS	GOBP_REGULATION_OF_PROTEASOMAL_PROTEIN_CATABOLIC_PROCESS	173	0.25272770216638	12.2331733851561	1e-10	4.10967741935484e-09	2.94567062818336e-09	2452	tags=28%, list=12%, signal=24%	67673/22187/56371/14775/57320/27061/13542/14694/56438/22218/19186/56207/53380/17025/68034/93739/56486/23996/19184/19182/15516/59029/19181/68135/19179/108143/19188/68098/53378/67089/56424/19358/66498/17246/225896/59025/64209/12389/68077/228769/103573/66193/66245/30940/77006/102122/14070/11836
59	GOBP_NUCLEOSIDE_TRIPHOSPHATE_METABOLIC_PROCESS	GOBP_NUCLEOSIDE_TRIPHOSPHATE_METABOLIC_PROCESS	99	0.326663472944916	12.1939755654952	1e-10	4.10967741935484e-09	2.94567062818336e-09	2327	tags=36%, list=12%, signal=32%	19241/56632/67126/71679/18102/11949/11957/228033/57423/19384/11674/11958/107197/66043/57319/110074/11947/14679/11951/66588/28080/13806/11946/66422/66401/214917/68055/21915/27369/17869/66592/237336/11848/16189/54369/56045
60	GOBP_RIBONUCLEOSIDE_TRIPHOSPHATE_BIOSYNTHETIC_PROCESS	GOBP_RIBONUCLEOSIDE_TRIPHOSPHATE_BIOSYNTHETIC_PROCESS	65	0.405452815457979	12.1445924687637	1e-10	4.10967741935484e-09	2.94567062818336e-09	1831	tags=37%, list=9%, signal=34%	19241/56632/67126/71679/18102/11949/11957/228033/57423/11674/11958/107197/66043/11947/11951/28080/13806/11946/66401/214917/68055/27369/17869/66592
61	GOBP_PROTEIN_TARGETING	GOBP_PROTEIN_TARGETING	289	0.20166470479806	12.0794909035066	1e-10	4.10967741935484e-09	2.94567062818336e-09	2232	tags=27%, list=11%, signal=25%	72881/67184/140499/218441/19354/66624/20813/69019/30055/12257/27061/66256/67067/66212/11983/223696/66169/66541/30057/68512/15481/66437/56486/54401/76687/23991/66177/22631/66384/65098/22630/22627/27058/30059/53378/66148/11632/67145/27643/12177/69276/17713/67105/67713/11782/54208/77254/15519/19302/16414/67952/330192/19122/17938/21854/22195/66105/16413/54673/64209/14828/16792/21855/18633/17113/56330…
62	GOBP_PROTEASOME_MEDIATED_UBIQUITIN_DEPENDENT_PROTEIN_CATABOLIC_PROCESS	GOBP_PROTEASOME_MEDIATED_UBIQUITIN_DEPENDENT_PROTEIN_CATABOLIC_PROCESS	391	0.181461563793781	12.0586874671014	1e-10	4.10967741935484e-09	2.94567062818336e-09	2506	tags=23%, list=12%, signal=20%	67673/70247/140499/56371/54197/57320/27061/67586/13542/14694/56438/19166/66212/22209/22218/56207/53380/68034/21402/56486/22210/23996/19184/19182/15516/59029/66413/19181/68135/13198/19185/19179/52668/108143/68098/53378/67089/56424/11865/19358/12317/57296/22027/66498/26965/109815/17246/116891/18521/17463/19053/67128/66244/11993/225896/12330/108660/68292/66105/67812/59025/64209/14828/26554/12389/680…
63	GOBP_POSITIVE_REGULATION_OF_TRANSLATION	GOBP_POSITIVE_REGULATION_OF_TRANSLATION	128	0.282179966281757	11.9815613525653	1e-10	4.10967741935484e-09	2.94567062818336e-09	2375	tags=33%, list=12%, signal=29%	13629/17872/76846/52469/12785/19941/276770/58988/20102/69241/28146/67941/67267/22608/18148/67710/22352/75422/69674/16341/234384/13690/192170/51810/18746/13205/18458/52575/100037258/16418/20304/98828/68134/12261/83485/17973/231279/56347/11848/56449/229096/213541
64	GOBP_INTRINSIC_APOPTOTIC_SIGNALING_PATHWAY	GOBP_INTRINSIC_APOPTOTIC_SIGNALING_PATHWAY	279	0.200581426887482	11.8904077822227	1e-10	4.10967741935484e-09	2.94567062818336e-09	2544	tags=30%, list=13%, signal=26%	12028/17872/22187/57741/67184/59004/12925/14775/66940/26943/15254/19941/57320/276770/27061/80795/18970/14694/13207/27050/67941/50527/66437/12608/69076/17319/117198/56426/13198/19255/65106/108143/68349/15387/66824/13806/26965/22433/109815/17246/19367/12015/108705/16149/12581/22334/12043/13205/12505/27354/53610/66787/17869/15502/26941/64209/22070/16452/26554/12389/66461/20655/407786/12913/11911/179…
65	GOBP_PROTON_TRANSMEMBRANE_TRANSPORT	GOBP_PROTON_TRANSMEMBRANE_TRANSPORT	142	0.264299519535719	11.8886567763447	1e-10	4.10967741935484e-09	2.94567062818336e-09	1627	tags=31%, list=8%, signal=29%	19241/12861/66576/66142/66152/56632/17992/110323/67126/11740/66290/12857/71679/12868/11949/57320/66335/12858/66144/11974/11957/228033/57423/75406/12859/66694/11739/11958/18674/109672/66043/11947/22228/20463/11951/66445/28080/22273/11946/214917/11973/68055/17708/20930
66	GOBP_REGULATION_OF_TELOMERE_MAINTENANCE	GOBP_REGULATION_OF_TELOMERE_MAINTENANCE	77	0.35816741370968	11.8523596307294	1e-10	4.10967741935484e-09	2.94567062818336e-09	10639	tags=97%, list=53%, signal=46%	59047/15381/12469/53379/12465/13870/12464/15382/51810/497652/245474/21454/69917/27354/17869/30877/12466/12462/12468/12461/69535/214627/12387/72162/21749/106052/59125/28113/18761/26413/11991/19360/108689/74493/101185/22596/50912/26417/72400/70315/70640/252870/52040/57321/22589/50721/56531/11545/21750/233789/26400/50505/17535/75764/20779/19704/245000/26407/24127/18854/20877/20680/21951/219150/18005…
67	GOBP_SPLICEOSOMAL_SNRNP_ASSEMBLY	GOBP_SPLICEOSOMAL_SNRNP_ASSEMBLY	35	0.567575223798232	11.7960000043036	1e-10	4.10967741935484e-09	2.94567062818336e-09	2439	tags=49%, list=12%, signal=43%	50783/12729/20638/69731/20643/69878/107686/68011/20641/67242/27756/67332/20901/20630/20595/14105/66603
68	GOBP_GOLGI_VESICLE_TRANSPORT	GOBP_GOLGI_VESICLE_TRANSPORT	277	0.197352028003965	11.6744210981076	1e-10	4.10967741935484e-09	2.94567062818336e-09	2687	tags=27%, list=13%, signal=24%	66913/68137/54198/11771/59042/27061/14694/67830/18570/245828/93739/59021/66226/108124/59005/53330/78232/56334/11843/11844/67804/60409/12068/66397/53612/66191/56447/104303/67023/67091/66366/19325/20224/98417/30960/17274/20333/68090/77254/19324/110379/66890/67180/67857/68581/24045/21787/70349/12033/19346/76688/26554/56305/16792/11777/67511/73130/24044/235442/21356/57437/66111/22319/103694/229593/21…
69	GOBP_ATP_BIOSYNTHETIC_PROCESS	GOBP_ATP_BIOSYNTHETIC_PROCESS	52	0.435134481015442	11.5975646575063	1e-10	4.10967741935484e-09	2.94567062818336e-09	1831	tags=44%, list=9%, signal=40%	19241/56632/67126/71679/11949/11957/228033/57423/11674/11958/107197/66043/11947/11951/28080/13806/11946/66401/214917/68055/27369/17869/66592
70	GOBP_REGULATION_OF_CELLULAR_PROTEIN_CATABOLIC_PROCESS	GOBP_REGULATION_OF_CELLULAR_PROTEIN_CATABOLIC_PROCESS	238	0.20565319892914	11.3612743710485	1e-10	4.10967741935484e-09	2.94567062818336e-09	2452	tags=27%, list=12%, signal=24%	67673/22187/56371/14775/57320/27061/13542/14694/56438/11983/22218/22350/19186/56207/53380/17025/68034/93739/65019/66889/12520/56486/23996/19184/19182/15516/59029/19181/68135/381629/19179/108143/19188/68098/53378/67089/56424/68833/19358/17698/66498/21929/17246/15519/108705/225896/59025/64209/12389/68077/100040462/16792/228769/103573/114128/12306/66193/66245/30940/77006/19684/102122/13032/14070/118…
71	GOBP_VIRAL_GENE_EXPRESSION	GOBP_VIRAL_GENE_EXPRESSION	96	0.305579210427075	11.2689904533076	1e-10	4.10967741935484e-09	2.94567062818336e-09	2899	tags=30%, list=14%, signal=26%	15469/69019/53356/20823/68995/19182/76687/66141/229906/22695/11793/68184/98415/16543/18521/66085/28036/12330/20304/20447/223691/230908/66354/217664/72949/107951/19720/229663/66597
72	GOBP_REGULATION_OF_MRNA_METABOLIC_PROCESS	GOBP_REGULATION_OF_MRNA_METABOLIC_PROCESS	281	0.189728466524274	11.2665079893441	1e-10	4.10967741935484e-09	2.94567062818336e-09	3025	tags=33%, list=15%, signal=29%	17975/12537/208718/20637/231464/231002/11792/225027/13207/69241/11758/17149/15481/22608/12193/15381/18148/67710/60365/67207/66362/22352/53379/69639/170791/22695/20382/20658/12192/67010/20383/108014/53607/15387/16969/67996/192170/237859/12227/15382/51810/15384/69125/18458/28036/66446/74255/231386/68092/12261/107701/56758/66870/19656/69305/68927/14105/15473/230908/104625/77134/18789/72068/56449/809…
73	GOBP_RNA_3_END_PROCESSING	GOBP_RNA_3_END_PROCESSING	104	0.290598161089409	11.2080293267172	1e-10	4.10967741935484e-09	2.94567062818336e-09	3025	tags=34%, list=15%, signal=29%	68991/67005/66481/116748/69241/20823/15108/66362/69639/12192/53607/109075/71799/243963/245474/18458/52575/70047/28036/66446/231386/68092/20492/18789/75553/27998/214627/107951/432508/50911/27632/74320/230594/72162/71701
74	GOBP_MITOCHONDRIAL_ATP_SYNTHESIS_COUPLED_PROTON_TRANSPORT	GOBP_MITOCHONDRIAL_ATP_SYNTHESIS_COUPLED_PROTON_TRANSPORT	18	0.843565702101998	11.1236333474032	1e-10	4.10967741935484e-09	2.94567062818336e-09	1831	tags=67%, list=9%, signal=61%	67126/71679/11949/11957/57423/11958/66043/11947/28080/11946/214917/66592
75	GOBP_TELOMERE_ORGANIZATION	GOBP_TELOMERE_ORGANIZATION	148	0.24266254392342	11.0907523647752	1e-10	4.10967741935484e-09	2.94567062818336e-09	1687	tags=20%, list=8%, signal=19%	20684/66181/59047/15081/97122/11792/52530/68240/15078/15381/12469/15516/53379/12465/319156/13870/68501/18538/12464/15382/15519/51810/319155/497652/245474/21454/69917/27354/17869/30877
76	GOBP_NEGATIVE_REGULATION_OF_CELLULAR_MACROMOLECULE_BIOSYNTHETIC_PROCESS	GOBP_NEGATIVE_REGULATION_OF_CELLULAR_MACROMOLECULE_BIOSYNTHETIC_PROCESS	246	0.197011774172922	11.0272703822724	1e-10	4.10967741935484e-09	2.94567062818336e-09	1755	tags=20%, list=9%, signal=18%	20195/17975/26987/64294/19735/16432/208718/231464/22121/13361/231002/56374/14694/27050/69241/13167/67869/22608/12193/15381/67710/67207/66362/69639/16341/22695/27058/13665/12192/66131/12317/109815/192170/12227/15382/51810/497652/69125/13205/13684/18458/75593/68537/13685/66446/16431/16418/57441
77	GOBP_NUCLEOTIDE_EXCISION_REPAIR	GOBP_NUCLEOTIDE_EXCISION_REPAIR	53	0.403707075172229	10.9208951610336	1e-10	4.10967741935484e-09	2.94567062818336e-09	10572	tags=98%, list=53%, signal=47%	59047/26370/18971/18970/68240/66467/13870/19358/69920/17420/22590/22059/23894/19891/17846/107986/77593/22592/19365/13194/110616/14884/209357/15574/19359/67967/252870/13872/27015/93836/109108/71101/71991/18968/93759/319583/68275/18207/50505/99375/217127/210554/72199/18294/22591/319955/12190/14885/56626/52864/14088/13871
78	GOBP_RNA_CATABOLIC_PROCESS	GOBP_RNA_CATABOLIC_PROCESS	273	0.184914463600618	10.8831842093277	1e-10	4.10967741935484e-09	2.94567062818336e-09	3039	tags=32%, list=15%, signal=27%	50783/208718/231464/68544/231002/11792/13207/69241/17149/20823/78651/22608/70123/12193/15381/18148/67710/60365/67207/52830/66362/22352/69639/16341/22695/66373/68209/12192/67010/69902/56698/109075/66441/27756/13586/66911/192170/12227/57444/51810/69163/245474/15384/69125/619605/18458/66446/68092/68134/66870/380773/69305/15473/230908/104625/77134/72068/56449/80913/75553/229096/213541/27998/103213/21…
79	GOBP_CYTOPLASMIC_TRANSLATIONAL_INITIATION	GOBP_CYTOPLASMIC_TRANSLATIONAL_INITIATION	26	0.645213660786423	10.8828592833651	1e-10	4.10967741935484e-09	2.94567062818336e-09	3360	tags=73%, list=17%, signal=61%	22121/98221/68995/54709/69674/13682/68184/217869/20492/17973/56347/13681/213541/75705/67204/55944/22384/108067/13669
80	GOBP_PROTEIN_INSERTION_INTO_MEMBRANE	GOBP_PROTEIN_INSERTION_INTO_MEMBRANE	58	0.384550521594083	10.8506588096562	1e-10	4.10967741935484e-09	2.94567062818336e-09	2411	tags=38%, list=12%, signal=33%	12028/69683/67184/414077/30055/66048/67067/223696/68032/30057/66736/30059/27643/15519/69089/18117/56330/72265/66087/73024/30056/231430
81	GOBP_MRNA_CATABOLIC_PROCESS	GOBP_MRNA_CATABOLIC_PROCESS	225	0.200431791698023	10.8045235205249	1e-10	4.10967741935484e-09	2.94567062818336e-09	3025	tags=31%, list=15%, signal=27%	50783/208718/231464/231002/11792/13207/69241/17149/20823/78651/22608/70123/12193/15381/18148/67710/60365/67207/52830/66362/22352/69639/16341/22695/66373/12192/69902/109075/66441/27756/66911/192170/12227/51810/15384/69125/18458/66446/68092/68134/66870/69305/15473/230908/104625/77134/72068/56449/80913/75553/229096/213541/27998/103213/214627/76936/15511/225363/229663/19826/50911/17874/18983/66094/23…
82	GOBP_REGULATION_OF_RNA_SPLICING	GOBP_REGULATION_OF_RNA_SPLICING	146	0.23787882894157	10.8004817243495	1e-10	4.10967741935484e-09	2.94567062818336e-09	3004	tags=38%, list=15%, signal=33%	17975/56036/20637/225027/27370/13207/11758/17149/15481/60365/53379/170791/54633/12747/20384/20382/20658/67010/20383/108014/15387/108160/16969/67996/237859/15382/51810/12750/98758/56258/28036/74255/432467/231386/12261/107701/56758/56706/19656/59013/230257/14105/83486/72692/66354/110213/67760/51796/20462/19655/19826/110809/67959/22687/14359/68675
83	GOBP_NEGATIVE_REGULATION_OF_CELLULAR_AMIDE_METABOLIC_PROCESS	GOBP_NEGATIVE_REGULATION_OF_CELLULAR_AMIDE_METABOLIC_PROCESS	186	0.217157652083204	10.7411955097588	1e-10	4.10967741935484e-09	2.94567062818336e-09	2403	tags=27%, list=12%, signal=24%	17975/26987/19735/208718/66844/231464/22121/13361/231002/14694/27050/69241/67869/22608/12193/67710/67207/66362/69639/16341/22695/27058/13665/12192/12317/192170/12227/51810/69125/13205/23988/13684/18458/19122/75593/68537/227102/13685/66446/16418/108989/11911/69305/15473/230908/104625/72068/229096/213541/27998
84	GOBP_RESPONSE_TO_TOPOLOGICALLY_INCORRECT_PROTEIN	GOBP_RESPONSE_TO_TOPOLOGICALLY_INCORRECT_PROTEIN	151	0.232988735738856	10.7272307013865	1e-10	4.10967741935484e-09	2.94567062818336e-09	2595	tags=32%, list=13%, signal=28%	12028/17872/140499/54197/14694/28146/50527/74840/15481/15528/15516/30931/13198/19255/56334/57431/13665/56424/22433/66364/109815/76299/15519/81489/116891/15502/11993/68292/100037258/67812/64209/14828/26754/26554/12913/72265/11911/17973/27362/67878/104771/15510/22230/50762/77006/66799/110213/15526/11910
85	GOBP_DE_NOVO_PROTEIN_FOLDING	GOBP_DE_NOVO_PROTEIN_FOLDING	39	0.48032068357115	10.7224818981478	1e-10	4.10967741935484e-09	2.94567062818336e-09	2919	tags=54%, list=15%, signal=46%	12499/50527/93684/15481/20316/15528/30931/12017/14225/16149/81489/14828/15510/22791/12461/15526/30933/15511/69387/56351/50497
86	GOBP_RNA_MODIFICATION	GOBP_RNA_MODIFICATION	149	0.233113617413965	10.6756533311717	1e-10	4.10967741935484e-09	2.94567062818336e-09	9799	tags=93%, list=49%, signal=48%	66181/433813/52530/20823/67148/15108/75422/14791/69185/66246/105638/245474/70153/15384/14911/67789/52575/28036/67674/104836/54351/66254/74753/67049/100087/73681/76894/68327/76357/66138/68736/66757/75284/80287/69934/217038/67838/98685/69786/212528/229780/231803/229503/228866/60507/77766/215201/72181/28114/72167/83669/68017/60532/224481/116940/72026/67897/320816/67390/13434/74455/66971/107817/74157…
87	GOBP_PROTEIN_DNA_COMPLEX_SUBUNIT_ORGANIZATION	GOBP_PROTEIN_DNA_COMPLEX_SUBUNIT_ORGANIZATION	214	0.199727769722087	10.5885722435615	1e-10	4.10967741935484e-09	2.94567062818336e-09	2306	tags=23%, list=11%, signal=20%	97165/68845/20174/15081/108671/101612/97122/68024/20892/21340/93696/54561/56207/15078/65019/18148/50708/24075/66467/229906/67019/108143/235459/319156/67089/67628/319189/70103/319155/14958/19645/66403/17869/59001/57441/53605/26914/66464/15270/67733/66578/99730/100041230/50709/56505/215351/24074/56086/66929
88	GOBP_POSITIVE_REGULATION_OF_CELLULAR_AMIDE_METABOLIC_PROCESS	GOBP_POSITIVE_REGULATION_OF_CELLULAR_AMIDE_METABOLIC_PROCESS	152	0.229196043209451	10.5688262603776	1e-10	4.10967741935484e-09	2.94567062818336e-09	2375	tags=29%, list=12%, signal=26%	13629/17872/76846/56632/52469/12785/19941/276770/58988/20102/69241/28146/67941/67267/22608/18148/67710/15979/22352/75422/69674/16341/234384/13690/192170/51810/18746/13205/18458/52575/100037258/16418/20304/98828/68134/12261/83485/17973/231279/56347/11848/56449/229096/213541
89	GOBP_MACROAUTOPHAGY	GOBP_MACROAUTOPHAGY	289	0.176423160842168	10.5675505720986	1e-10	4.10967741935484e-09	2.94567062818336e-09	3111	tags=30%, list=16%, signal=26%	98732/68953/12313/11740/66290/54197/66914/66335/11974/66048/66169/11739/66201/93739/22320/114143/56486/17281/68942/67443/19744/55978/15944/72183/67064/76959/11793/14679/53612/225861/66155/66700/12177/75909/19331/20333/70160/11973/19324/20615/330192/68118/73834/11993/66734/72512/22088/54673/67890/11555/30930/20479/11972/19349/12176/11966/16189/386649/18412/77006/66795/12539/64704/73711/12034/22059…
90	GOBP_POSITIVE_REGULATION_OF_MRNA_METABOLIC_PROCESS	GOBP_POSITIVE_REGULATION_OF_MRNA_METABOLIC_PROCESS	120	0.256930483558151	10.5292613614467	1e-10	4.10967741935484e-09	2.94567062818336e-09	3025	tags=36%, list=15%, signal=31%	17975/208718/20637/231464/231002/69241/11758/15481/22608/12193/67710/67207/66362/69639/22695/12192/12227/51810/69125/18458/66446/68092/107701/19656/69305/15473/230908/104625/72068/229096/213541/27998/66354/214627/20462/19655/229663/50911/18983/230594/68106/72162/71701
91	GOBP_DNA_TEMPLATED_TRANSCRIPTION_ELONGATION	GOBP_DNA_TEMPLATED_TRANSCRIPTION_ELONGATION	77	0.318146248320134	10.5279922346985	1e-10	4.10967741935484e-09	2.94567062818336e-09	2940	tags=32%, list=15%, signal=28%	67673/20922/66467/66126/66317/66266/223527/15312/69920/51810/225160/28036/76246/21681/68550/56436/27224/72459/72949/107951/53817/27632/66399/12387/98053
92	GOBP_REGULATION_OF_CHROMOSOME_ORGANIZATION	GOBP_REGULATION_OF_CHROMOSOME_ORGANIZATION	200	0.203439328638339	10.4938307341537	1e-10	4.10967741935484e-09	2.94567062818336e-09	2543	tags=25%, list=13%, signal=22%	20174/59047/15081/56207/15078/15381/12469/30939/53379/12465/52696/12237/66156/24010/13870/68501/107047/12464/15382/51810/497652/245474/66591/381760/21454/17420/19645/69917/27354/17869/30877/19252/56292/22680/26554/26914/108989/12466/67045/66440/12462/12468/70099/56505/215351/12461/69535/75430/69714/214627
93	GOBP_RNA_METHYLATION	GOBP_RNA_METHYLATION	78	0.31455493236603	10.4865866458447	1e-10	4.10967741935484e-09	2.94567062818336e-09	10103	tags=96%, list=50%, signal=48%	67148/15108/75422/14791/14911/67789/52575/28036/67674/104836/66254/74753/73681/76894/76357/66138/75284/69934/217038/98685/212528/229780/231803/229503/228866/215201/72181/28114/72167/83669/68017/60532/224481/116940/67897/67390/13434/74455/74157/17299/66926/67011/15547/110109/67667/106338/228019/68291/56095/56335/67302/68260/100609/329504/54632/52686/382137/209584/66185/76781/109095/210529/108943/1…
94	GOBP_TRANSLATIONAL_ELONGATION	GOBP_TRANSLATIONAL_ELONGATION	52	0.389325927135422	10.3766371312606	1e-10	4.10967741935484e-09	2.94567062818336e-09	1737	tags=29%, list=9%, signal=26%	13629/56040/13627/276770/14694/67186/55949/99349/69227/27058/105638/192170/69163/66244/66656
95	GOBP_POSITIVE_REGULATION_OF_PROTEIN_MODIFICATION_BY_SMALL_PROTEIN_CONJUGATION_OR_REMOVAL	GOBP_POSITIVE_REGULATION_OF_PROTEIN_MODIFICATION_BY_SMALL_PROTEIN_CONJUGATION_OR_REMOVAL	130	0.241221016921077	10.3736746346104	1e-10	4.10967741935484e-09	2.94567062818336e-09	2787	tags=35%, list=14%, signal=30%	22187/59004/56371/64685/56438/16898/20892/18570/53380/21402/56486/65113/68098/14225/56424/93765/76863/21353/108705/13205/23988/30877/22195/14828/26554/12389/68077/19260/16792/231872/54354/11797/216080/66647/66245/106021/66412/67245/12151/68350/76273/107951/56469/11796/12042
96	GOBP_REGULATION_OF_RESPONSE_TO_ENDOPLASMIC_RETICULUM_STRESS	GOBP_REGULATION_OF_RESPONSE_TO_ENDOPLASMIC_RETICULUM_STRESS	77	0.313056235279745	10.359555177695	1e-10	4.10967741935484e-09	2.94567062818336e-09	2723	tags=39%, list=14%, signal=34%	12028/17872/22260/26943/57320/27061/14694/74840/13198/19255/22433/66364/109815/225896/59025/64209/14828/26754/12389/12913/17973/27362/11689/67878/30940/77006/66073/110213/66168/76892
97	GOBP_REGULATION_OF_APOPTOTIC_SIGNALING_PATHWAY	GOBP_REGULATION_OF_APOPTOTIC_SIGNALING_PATHWAY	341	0.161377825194324	10.2823130185277	1e-10	4.10967741935484e-09	2.94567062818336e-09	1956	tags=22%, list=10%, signal=20%	97165/20684/12028/68845/64294/22187/12981/57741/75736/67184/59004/11740/14775/26943/19941/57320/276770/27061/19045/14694/27050/21672/66494/53380/66437/69076/17319/117198/66092/14870/56744/13198/19255/14827/108143/14679/68349/15387/66824/13806/21929/22433/109815/17246/66143/19264/19367/12015/108705/16149/12581/22334/12043/52538/19645/13205/12505/53610/14678/17869/15502/26941/64209/23938/22070/6777…
98	GOBP_SNRNA_METABOLIC_PROCESS	GOBP_SNRNA_METABOLIC_PROCESS	52	0.384796226707329	10.2559078030047	1e-10	4.10967741935484e-09	2.94567062818336e-09	2846	tags=37%, list=14%, signal=31%	66181/71957/52530/330959/66362/69639/67010/109075/245474/12572/28036/66446/212139/57432/27998/77634/75627/50911/20841
99	GOBP_RESPONSE_TO_ENDOPLASMIC_RETICULUM_STRESS	GOBP_RESPONSE_TO_ENDOPLASMIC_RETICULUM_STRESS	246	0.182567358202165	10.2187781939642	1e-10	4.10967741935484e-09	2.94567062818336e-09	2356	tags=27%, list=12%, signal=24%	12028/17872/22260/140499/52377/26943/54197/57320/27061/80795/14694/66212/28146/50527/74840/68944/12608/30931/13198/19255/56334/14827/13665/67089/56424/66155/12317/22027/22433/66364/109815/76299/116891/12043/13205/19053/11993/225896/12330/68292/100037258/67812/59025/64209/14828/26754/12389/67890/12913/11911/17973/27362/11689/67878/108159/12363/72736/104771/22230/18453/50762/17155/70231/30940/77006…
100	GOBP_REGULATION_OF_MRNA_PROCESSING	GOBP_REGULATION_OF_MRNA_PROCESSING	132	0.234793903408949	10.1469962998948	1e-10	4.10967741935484e-09	2.94567062818336e-09	3059	tags=39%, list=15%, signal=33%	17975/12537/20637/225027/13207/11758/17149/15481/60365/53379/170791/20382/20658/12192/67010/20383/108014/53607/15387/16969/67996/237859/15382/51810/28036/74255/231386/68092/12261/107701/56758/19656/68927/14105/18789/75553/66660/83486/66354/51796/20462/107951/19655/432508/19826/27632/67959/14359/68675/72162/67039
101	GOBP_ESTABLISHMENT_OF_RNA_LOCALIZATION	GOBP_ESTABLISHMENT_OF_RNA_LOCALIZATION	149	0.219944284066696	10.0725515519718	1e-10	4.10967741935484e-09	2.94567062818336e-09	2302	tags=26%, list=11%, signal=23%	26370/18226/276770/225027/12626/69241/19384/20823/67681/22608/66118/18148/53379/68045/56488/223527/22695/12192/66069/20383/56698/15382/110379/67952/225160/69736/66231/231386/103468/68092/68134/68278/108989/69912/20492/103573/69482/21681/66679
102	GOBP_DNA_TEMPLATED_TRANSCRIPTION_INITIATION	GOBP_DNA_TEMPLATED_TRANSCRIPTION_INITIATION	125	0.239853116690965	10.0545827111569	1e-10	4.10967741935484e-09	2.94567062818336e-09	3081	tags=37%, list=15%, signal=32%	67673/68845/20024/97122/69241/21340/330959/69790/67710/12567/67923/24075/66467/229906/108143/235459/319156/67089/13870/69920/319155/12572/68153/67381/17869/66671/66464/407786/237336/12909/99730/100041230/66213/72567/21780/24074/22059/27224/15289/107951/69386/98053/23894/28071/72162/226182/16476
103	GOBP_PROTEIN_DNA_COMPLEX_ASSEMBLY	GOBP_PROTEIN_DNA_COMPLEX_ASSEMBLY	165	0.206799237843905	9.77532236521584	1e-10	4.10967741935484e-09	2.94567062818336e-09	2306	tags=25%, list=11%, signal=23%	97165/68845/15081/108671/101612/97122/68024/20892/21340/93696/54561/15078/18148/50708/24075/66467/229906/108143/235459/319156/67089/67628/319189/319155/14958/19645/66403/59001/57441/53605/26914/66464/15270/67733/66578/99730/100041230/50709/215351/24074/56086/66929
104	GOBP_REGULATION_OF_PROTEIN_STABILITY	GOBP_REGULATION_OF_PROTEIN_STABILITY	285	0.161031242749132	9.6398804314552	1e-10	4.10967741935484e-09	2.94567062818336e-09	2697	tags=28%, list=13%, signal=25%	18643/13135/54197/57320/13542/22218/66169/68563/19035/15481/65019/66889/12520/12469/22210/15516/56426/12465/12017/15944/108143/56424/27643/21376/68833/19358/12317/66824/13200/12464/67020/17246/15519/19302/12572/12043/21454/23988/19122/54673/66671/22680/26554/68077/100040462/58231/108989/378702/13481/16653/407786/12466/11933/67213/52838/12462/12468/57437/23992/230908/15510/57816/338467/16905/12461…
105	GOBP_CELLULAR_RESPONSE_TO_TOPOLOGICALLY_INCORRECT_PROTEIN	GOBP_CELLULAR_RESPONSE_TO_TOPOLOGICALLY_INCORRECT_PROTEIN	109	0.245698789126688	9.6194135918023	1e-10	4.10967741935484e-09	2.94567062818336e-09	2672	tags=32%, list=13%, signal=28%	12028/17872/54197/14694/28146/50527/15481/30931/13198/19255/56334/13665/56424/22433/66364/109815/116891/11993/64209/14828/26754/26554/12913/11911/17973/27362/67878/15510/22230/77006/66799/110213/15526/11910/15511
106	GOBP_RNA_PHOSPHODIESTER_BOND_HYDROLYSIS	GOBP_RNA_PHOSPHODIESTER_BOND_HYDROLYSIS	143	0.213335609087688	9.60759931523304	1e-10	4.10967741935484e-09	2.94567062818336e-09	2829	tags=29%, list=14%, signal=25%	67005/71957/208718/231464/68544/11792/66481/58809/67676/52530/117109/66136/74097/104444/66362/69639/67053/109075/13586/69920/227522/57444/69125/13804/66446/54364/68092/69305/15473/104625/72068/56045/219094/27998/53424/30946/78416/13587/69724/432508/19819/50911
107	GOBP_NUCLEAR_EXPORT	GOBP_NUCLEAR_EXPORT	149	0.2082118362004	9.53525326997481	1e-10	4.10967741935484e-09	2.94567062818336e-09	2302	tags=24%, list=11%, signal=22%	20684/20054/22166/18226/57320/69241/19384/20823/66118/18148/53379/56488/223527/52668/22627/20383/12317/56698/67628/15382/225160/66231/66244/16418/231386/103468/68092/68278/108989/67045/103573/353258/209011/21681/13726/66679
108	GOBP_TELOMERE_MAINTENANCE	GOBP_TELOMERE_MAINTENANCE	126	0.225746827001617	9.48977599267278	1e-10	4.10967741935484e-09	2.94567062818336e-09	1687	tags=20%, list=8%, signal=18%	20684/66181/59047/11792/52530/68240/15381/12469/15516/53379/12465/13870/68501/18538/12464/15382/15519/51810/497652/245474/21454/69917/27354/17869/30877
109	GOBP_REGULATION_OF_PROTEASOMAL_UBIQUITIN_DEPENDENT_PROTEIN_CATABOLIC_PROCESS	GOBP_REGULATION_OF_PROTEASOMAL_UBIQUITIN_DEPENDENT_PROTEIN_CATABOLIC_PROCESS	128	0.222934683342802	9.46596465115242	1e-10	4.10967741935484e-09	2.94567062818336e-09	1852	tags=20%, list=9%, signal=18%	67673/56371/57320/27061/13542/14694/56438/22218/56207/53380/68034/56486/15516/68135/108143/68098/53378/56424/19358/66498/17246/225896/59025/64209/12389/68077
110	GOBP_POSITIVE_REGULATION_OF_CELLULAR_PROTEIN_CATABOLIC_PROCESS	GOBP_POSITIVE_REGULATION_OF_CELLULAR_PROTEIN_CATABOLIC_PROCESS	143	0.207198329468867	9.3312060599517	1e-10	4.10967741935484e-09	2.94567062818336e-09	1897	tags=24%, list=9%, signal=22%	67673/56371/27061/13542/14694/56438/11983/22218/22350/53380/68034/66889/12520/56486/23996/19184/19182/19181/19179/68098/67089/56424/19358/17698/66498/21929/17246/15519/108705/64209/12389/68077/100040462/16792
111	GOBP_ORGANELLE_DISASSEMBLY	GOBP_ORGANELLE_DISASSEMBLY	111	0.235309163574713	9.27214923976372	1e-10	4.10967741935484e-09	2.94567062818336e-09	2908	tags=35%, list=14%, signal=30%	11740/12257/57320/11983/66169/11739/93739/66437/56486/68995/225845/67443/11793/66155/68184/12177/67391/72018/66734/72512/67006/76366/67890/12176/18412/77006/12539/64704/12034/22059/381038/68350/22367/21767/23897/16573/66663/74006/14466
112	GOBP_REGULATION_OF_PROTEIN_CATABOLIC_PROCESS	GOBP_REGULATION_OF_PROTEIN_CATABOLIC_PROCESS	370	0.140242452433831	9.20292723096964	1e-10	4.10967741935484e-09	2.94567062818336e-09	1484	tags=15%, list=7%, signal=14%	67673/70247/22187/67184/13010/54198/13627/56371/20637/14775/66914/57320/27061/13542/14694/56438/11983/22218/22350/19186/56207/53380/17025/68034/93739/65019/66889/12520/56486/23996/19184/19182/15516/59029/19181/68135/381629/65113/18245/19179/108143/19188/68098/53378/67089/56424/68833/19358/17698/66498/21929/17246/20333/15519/108705/18263
113	GOBP_NUCLEOSOME_ORGANIZATION	GOBP_NUCLEOSOME_ORGANIZATION	141	0.204033165294983	9.12629082778411	1e-10	4.10967741935484e-09	2.94567062818336e-09	2306	tags=23%, list=11%, signal=20%	97165/20174/15081/108671/101612/97122/68024/93696/54561/56207/15078/18148/50708/67019/319156/67628/319189/70103/319155/14958/66403/59001/53605/26914/15270/67733/66578/100041230/50709/56505/56086/66929
114	GOBP_CHROMATIN_REMODELING	GOBP_CHROMATIN_REMODELING	229	0.163749739287039	8.94058903544986	1e-10	4.10967741935484e-09	2.94567062818336e-09	2306	tags=19%, list=11%, signal=17%	97165/68845/20174/11461/15081/108671/101612/97122/68024/23837/93696/54561/56207/15078/14462/15381/18148/50708/245688/67019/319156/15182/67628/16969/319189/70103/319155/14958/19645/66403/17869/59001/53605/26914/17192/15270/67733/66578/100041230/64050/50709/56505/56086/66929
115	GOBP_RIBOSE_PHOSPHATE_BIOSYNTHETIC_PROCESS	GOBP_RIBOSE_PHOSPHATE_BIOSYNTHETIC_PROCESS	177	0.177645609739207	8.66398602174039	1e-10	4.10967741935484e-09	2.94567062818336e-09	1657	tags=21%, list=8%, signal=20%	19241/110639/56632/67126/71679/18102/11949/15452/11957/228033/57423/11674/11958/107197/66043/70025/11947/106529/68263/67053/11821/11951/66588/68801/28080/110446/13806/11946/18597/70456/66401/214917/67054/54325/13382/68055/27369/17869
116	GOBP_REGULATION_OF_BINDING	GOBP_REGULATION_OF_BINDING	347	0.133746983519417	8.56496082497918	1e-10	4.10967741935484e-09	2.94567062818336e-09	1894	tags=19%, list=9%, signal=18%	19241/97165/12010/20684/12028/11461/12314/12313/12540/22166/59022/18102/75613/20194/18035/57320/19045/14797/67704/13542/14694/68576/19384/109552/22218/12315/64138/14462/15516/12362/24075/69028/94245/13001/16341/13198/229906/21943/74318/13665/14225/56424/15182/105638/16969/19016/98415/192170/19052/14958/497652/20615/19645/23988/19053/17869/72512/16413/57441/68010/16976/13589/16452/12389/100040462/…
117	GOBP_NUCLEAR_TRANSPORT	GOBP_NUCLEAR_TRANSPORT	287	0.142294990378096	8.52681140996672	1e-10	4.10967741935484e-09	2.94567062818336e-09	2471	tags=23%, list=12%, signal=20%	20684/20054/72993/22166/18226/18035/57320/69241/19384/22218/20823/56338/65019/66118/18148/15516/53379/56488/223527/52668/22627/66069/20383/12317/56698/17931/67628/15382/16543/108705/110379/19082/12491/225160/66231/66244/16418/231386/16452/103468/68092/68134/67890/58231/68278/108989/67669/67045/103573/353258/11737/69482/26356/230908/209011/21681/19047/13726/66679/16905/18412/76582/103213/12034/534…
118	GOBP_ESTABLISHMENT_OF_PROTEIN_LOCALIZATION_TO_MEMBRANE	GOBP_ESTABLISHMENT_OF_PROTEIN_LOCALIZATION_TO_MEMBRANE	235	0.15433253076743	8.48857254902181	1e-10	4.10967741935484e-09	2.94567062818336e-09	2411	tags=27%, list=12%, signal=24%	12028/72881/69683/67184/98732/414077/20813/30055/66256/14694/66048/67067/66212/223696/68032/12315/30057/66437/66736/53869/23991/53330/66384/27058/30059/53378/27643/69276/19325/54208/17274/77254/15519/16414/330192/19122/69089/17938/16413/14828/76688/18633/18117/56330/56535/72265/235442/66087/57437/75734/19349/68818/67979/73024/12662/30056/22319/19326/14360/54411/70231/229593/231430
119	GOBP_VIRAL_PROCESS	GOBP_VIRAL_PROCESS	393	0.12538835255152	8.33610610513413	1e-10	4.10967741935484e-09	2.94567062818336e-09	1761	tags=17%, list=9%, signal=16%	80901/15469/16852/22163/68953/17069/54198/12631/12540/69019/66914/12774/53356/22038/68576/23825/19384/20823/100038882/12215/66201/16785/19035/15481/22320/20290/20345/12520/68995/19182/15516/76687/66141/69028/68942/30954/229906/23983/52668/67064/76959/22695/69550/11793/56031/19358/68184/66700/30960/98415/17254/16859/16543/57444/110052/16149/19324/18521/12043/330192/13205/18458/66085/80876/28036/12…
120	GOBP_NUCLEOBASE_CONTAINING_COMPOUND_TRANSPORT	GOBP_NUCLEOBASE_CONTAINING_COMPOUND_TRANSPORT	200	0.160260978321773	8.2666001262139	1e-10	4.10967741935484e-09	2.94567062818336e-09	2339	tags=24%, list=12%, signal=21%	26370/11740/18226/276770/225027/12626/69241/19384/20823/11739/67681/22608/66118/18148/53379/68045/56488/223527/22695/12192/66069/20383/56698/16423/15382/24060/110379/67952/225160/69736/66231/231386/103468/68092/68134/68278/108989/69912/73836/20492/103573/20524/110172/69482/21681/66679/108652
121	GOBP_POSITIVE_REGULATION_OF_CATABOLIC_PROCESS	GOBP_POSITIVE_REGULATION_OF_CATABOLIC_PROCESS	484	0.112888667382941	8.11579229296728	1e-10	4.10967741935484e-09	2.94567062818336e-09	1897	tags=16%, list=9%, signal=15%	67673/12028/67184/98732/12499/208718/56371/11740/231464/231002/66914/57320/27061/56374/13542/14694/67885/56438/69241/11983/22218/22350/11739/53380/231871/68034/22608/12193/66889/12520/67710/56486/17281/23996/67207/19184/19182/66362/19181/69639/65113/18245/19179/15944/22695/68098/67089/14679/12192/56424/19358/17698/66498/12177/21929/17246/20333/12227/12015/15519/51810/108705/69125/99929/18458/1380…
122	GOBP_DNA_REPAIR	GOBP_DNA_REPAIR	494	0.110639812002177	8.00469497055596	1e-10	4.10967741935484e-09	2.94567062818336e-09	1693	tags=12%, list=8%, signal=12%	97165/20174/11461/59047/26370/17686/59004/56371/11792/18971/57320/18970/56438/27050/20892/22209/22218/67711/56207/68240/18148/22210/30939/59029/56420/23991/67788/72612/66467/66165/11546/68098/67513/72931/56424/13870/93765/19358/68501/18538/109145/109019/67872/69920/66911/16969/210766/98415/19367/12227/110052/12581/12572/17420/67030/69917/66403/27354/53610/56397/67236
123	GOBP_NEGATIVE_REGULATION_OF_PROTEIN_MODIFICATION_PROCESS	GOBP_NEGATIVE_REGULATION_OF_PROTEIN_MODIFICATION_PROCESS	480	0.108007554956366	7.73629804863023	1e-10	4.10967741935484e-09	2.94567062818336e-09	6998	tags=19%, list=35%, signal=13%	20730/394252/22226/625530/623046/19733/230899/102991/13380/18121/53626/108079/72112/15978/22160/74770/66277/72185/12061/67916/12391/12579/13829/19085/13489/16176/384701/12189/66725/18205/11450/18508/19049/14226/19023/72948/14114/20677/228775/19261/12062/24066/243911/67555/381759/545902/11606/19099/383548/17171/12335/80794/242285/20563/244923/320472/16009/20319/16885/18768/16971/209743/237523/3812…
124	GOBP_T_CELL_ACTIVATION	GOBP_T_CELL_ACTIVATION	450	0.102585941186084	7.14354234674981	1e-10	4.10967741935484e-09	2.94567062818336e-09	10570	tags=34%, list=53%, signal=17%	14130/14732/16008/228361/14087/58185/16182/12053/107527/103743/22408/65960/54485/14369/26365/16195/20963/27103/13866/17474/18771/17221/246779/74775/18733/668101/320832/14370/257632/381812/51797/15007/209590/15972/15284/30925/211651/56619/232174/15223/22612/56644/16364/14367/20807/235320/17242/171285/434215/22788/404549/15965/230396/15977/16963/242519/242517/16641/16175/16153/330496/230398/230405/…
125	GOBP_AUTOPHAGOSOME_MATURATION	GOBP_AUTOPHAGOSOME_MATURATION	55	0.383525746652622	10.5999829632225	1.00908520477065e-10	4.11383856280898e-09	2.94865318783507e-09	1894	tags=31%, list=9%, signal=28%	68953/12313/22320/17281/68942/67443/15944/67064/76959/11793/53612/66700/75909/20615/66734/22088/11555
126	GOBP_NEGATIVE_REGULATION_OF_PROTEIN_MODIFICATION_BY_SMALL_PROTEIN_CONJUGATION_OR_REMOVAL	GOBP_NEGATIVE_REGULATION_OF_PROTEIN_MODIFICATION_BY_SMALL_PROTEIN_CONJUGATION_OR_REMOVAL	91	0.271804304199515	9.83490273100499	1.04827177160738e-10	4.2396769429454e-09	3.03884966372398e-09	3354	tags=38%, list=17%, signal=32%	20054/12257/66914/57320/15353/27050/100038882/69216/65019/67281/67427/117198/66915/11793/12237/21929/56310/15502/225896/12389/209011/14360/18412/170823/15511/20115/12387/268373/70369/108155/67025/100503670/14629/18786/12328
127	GOBP_PROTEIN_IMPORT	GOBP_PROTEIN_IMPORT	195	0.158596173258443	8.03616909812309	1.06786507133087e-10	4.28491370354496e-09	3.0712737650378e-09	2535	tags=26%, list=13%, signal=23%	72993/18226/18035/67067/19384/22218/223696/66169/15481/56338/65019/15516/56488/66148/66069/17713/67105/67713/16543/15519/108705/19302/110379/67952/12491/21854/16452/103468/67890/58231/108989/21855/18633/67669/56330/56535/72129/235442/52838/69482/26356/230908/15510/16905/18412/76582/103213/17714/12034/22059/66525
128	GOBP_MAINTENANCE_OF_PROTEIN_LOCATION	GOBP_MAINTENANCE_OF_PROTEIN_LOCATION	87	0.269114833260698	9.6195632597911	1.10705170050281e-10	4.37328330679248e-09	3.13461395409607e-09	771	tags=17%, list=4%, signal=17%	19241/20684/66913/68137/19240/19073/22166/12257/18035/57320/109552/67830/53380/21402/54401
129	GOBP_NUCLEIC_ACID_PHOSPHODIESTER_BOND_HYDROLYSIS	GOBP_NUCLEIC_ACID_PHOSPHODIESTER_BOND_HYDROLYSIS	243	0.141794213278159	7.89410766866506	1.10705170050281e-10	4.37328330679248e-09	3.13461395409607e-09	1532	tags=14%, list=8%, signal=13%	67005/12028/71957/59047/208718/231464/68544/11792/18971/66481/18970/58809/22038/67676/27050/52530/117109/66136/74097/104444/52830/66362/69639/67053/22099/22695/13870/109075/13586/69920/19367/227522/57444/69163/69125
130	GOBP_REGULATION_OF_UBIQUITIN_PROTEIN_TRANSFERASE_ACTIVITY	GOBP_REGULATION_OF_UBIQUITIN_PROTEIN_TRANSFERASE_ACTIVITY	52	0.377133551690508	10.0516758406246	1.36176553381322e-10	5.33812089254781e-09	3.82617522456021e-09	3139	tags=44%, list=16%, signal=37%	20054/56371/57320/16898/21402/65019/67281/67427/12237/56424/93765/76863/23988/22195/106021/66412/12151/20115/74006/70369/68943/67025/100503670
131	GOBP_POSITIVE_REGULATION_OF_INTRINSIC_APOPTOTIC_SIGNALING_PATHWAY	GOBP_POSITIVE_REGULATION_OF_INTRINSIC_APOPTOTIC_SIGNALING_PATHWAY	55	0.373662673866516	10.3273848276078	2.02813642055176e-10	7.88960549552042e-09	5.6549886535272e-09	2515	tags=45%, list=13%, signal=40%	12028/22187/59004/26943/19941/57320/276770/27061/14694/27050/66437/13198/19255/19367/12015/17869/26941/12389/20655/17973/23992/72567/17210/22059/16818
132	GOBP_POSITIVE_REGULATION_OF_TELOMERASE_RNA_LOCALIZATION_TO_CAJAL_BODY	GOBP_POSITIVE_REGULATION_OF_TELOMERASE_RNA_LOCALIZATION_TO_CAJAL_BODY	14	0.867164109888201	9.75740650527165	2.06751648485978e-10	7.98186667185262e-09	5.72111818378266e-09	2347	tags=93%, list=12%, signal=82%	20174/66181/52530/12469/12465/12464/245474/21454/12466/12462/12468/56505/12461
133	GOBP_REGULATION_OF_UBIQUITIN_DEPENDENT_PROTEIN_CATABOLIC_PROCESS	GOBP_REGULATION_OF_UBIQUITIN_DEPENDENT_PROTEIN_CATABOLIC_PROCESS	156	0.183976343705668	8.52546504827291	2.22503695684827e-10	8.52540476097653e-09	6.1107069570744e-09	1897	tags=19%, list=9%, signal=17%	67673/56371/57320/27061/13542/14694/56438/22218/56207/53380/68034/65019/56486/15516/68135/108143/68098/53378/56424/68833/19358/66498/17246/225896/59025/64209/12389/68077/100040462/16792
134	GOBP_MAINTENANCE_OF_PROTEIN_LOCATION_IN_CELL	GOBP_MAINTENANCE_OF_PROTEIN_LOCATION_IN_CELL	60	0.337414711032319	9.64228304745979	2.26441712293325e-10	8.61154452124466e-09	6.17244887398145e-09	612	tags=18%, list=3%, signal=18%	19241/20684/66913/68137/19240/19073/22166/12257/57320/67830/21402
135	GOBP_PROTEIN_IMPORT_INTO_MITOCHONDRIAL_MATRIX	GOBP_PROTEIN_IMPORT_INTO_MITOCHONDRIAL_MATRIX	19	0.772717580096293	10.4613095626713	2.46131819572894e-10	9.29102038921087e-09	6.65947301300539e-09	3056	tags=68%, list=15%, signal=58%	67067/66169/66148/17713/67105/67713/67952/21854/21855/52838/17714/66525/641376
136	GOBP_MULTIVESICULAR_BODY_ORGANIZATION	GOBP_MULTIVESICULAR_BODY_ORGANIZATION	29	0.553153840048543	10.0165131134836	2.57945900666486e-10	9.66538463085598e-09	6.92780398848844e-09	3222	tags=55%, list=16%, signal=46%	68953/66914/66201/53869/68942/67064/76959/66700/70160/330192/22088/20479/73711/71955/116733/234852
137	GOBP_REGULATION_OF_PROTEIN_CONTAINING_COMPLEX_ASSEMBLY	GOBP_REGULATION_OF_PROTEIN_CONTAINING_COMPLEX_ASSEMBLY	377	0.106944525808987	7.03276147941626	2.77636058559265e-10	1.03272507621753e-08	7.40220609451132e-09	7099	tags=22%, list=35%, signal=15%	78478/12344/242553/15874/541307/12569/83964/54483/20907/18386/13380/53626/14580/70839/20292/11519/666048/12985/15978/17756/83996/12391/13829/11567/74499/72205/93677/83433/72948/16816/16392/68566/320722/20259/106763/12123/56221/21432/640524/18645/320502/56699/382562/277468/17392/94175/117149/20563/93689/22410/21349/623781/13860/56320/107351/104445/545481/11687/432964/170835/13982/50874/104252/1706…
138	GOBP_ENDOSOME_TRANSPORT_VIA_MULTIVESICULAR_BODY_SORTING_PATHWAY	GOBP_ENDOSOME_TRANSPORT_VIA_MULTIVESICULAR_BODY_SORTING_PATHWAY	30	0.566757203226879	10.4217704937866	3.05202318116084e-10	1.12703696602867e-08	8.07820018201993e-09	2459	tags=47%, list=12%, signal=41%	68953/71817/66914/68192/66201/68942/67064/76959/66700/70160/20479/230514/114128/73711
139	GOBP_TRANSCRIPTION_BY_RNA_POLYMERASE_I	GOBP_TRANSCRIPTION_BY_RNA_POLYMERASE_I	50	0.390765764989055	10.127280753736	3.13078399073723e-10	1.14780397243144e-08	8.22705069887028e-09	10572	tags=98%, list=53%, signal=46%	17975/68845/21340/66136/66467/66491/68877/68077/26914/11911/209011/17089/68895/17749/103136/68979/20016/73674/230709/72515/216443/14884/21339/105372/70333/64424/192176/13872/270627/21341/20586/21429/217995/21945/20587/320595/75678/21453/319955/56717/106298/22130/116848/216877/13666/13866/20019/19285/13871
140	GOBP_MYELOID_CELL_HOMEOSTASIS	GOBP_MYELOID_CELL_HOMEOSTASIS	146	0.187298835123474	8.50398353961931	3.60334933710903e-10	1.31161915870769e-08	9.40121969907395e-09	1603	tags=17%, list=8%, signal=16%	12772/97165/12010/12028/15469/15902/11740/16952/20085/20044/18477/11983/100038882/14462/66154/20068/19255/20088/22695/12192/23871/16969/20687/19645/98366
141	GOBP_MONOUBIQUITINATED_PROTEIN_DEUBIQUITINATION	GOBP_MONOUBIQUITINATED_PROTEIN_DEUBIQUITINATION	33	0.52386897033856	10.3592762628115	3.91839326404238e-10	1.41617957968511e-08	1.01506716134581e-08	9568	tags=100%, list=48%, signal=52%	66125/24075/223527/75565/108143/66464/24074/27878/226182/56790/14479/74112/101943/108143/21343/109115/110616/230484/252870/74996/14534/101206/102162/320713/228980/246103/231151/228790/216825/104416/319944/217218/100683/72195
142	GOBP_ENDOSOMAL_TRANSPORT	GOBP_ENDOSOMAL_TRANSPORT	213	0.14143059573224	7.4895881682822	4.07630329026913e-10	1.46287616670504e-08	1.04853761432423e-08	2547	tags=24%, list=13%, signal=21%	56382/218441/68953/233204/54198/71817/66914/66310/68192/73689/78670/66201/53869/53330/68942/56433/72183/67804/67064/76959/11845/53612/225861/104303/66700/19325/66508/330401/17274/70160/13185/14533/19346/76688/30930/67511/20479/230514/67213/19349/114128/22319/19326/54411/18412/20932/226422/73711/69596/65114/69178
143	GOBP_REGULATION_OF_TELOMERE_MAINTENANCE_VIA_TELOMERE_LENGTHENING	GOBP_REGULATION_OF_TELOMERE_MAINTENANCE_VIA_TELOMERE_LENGTHENING	59	0.337777457164943	9.5963480196556	4.94694506640714e-10	1.762911332756e-08	1.26359215166969e-08	10639	tags=97%, list=53%, signal=46%	59047/15381/12469/53379/12465/12464/15382/51810/497652/245474/21454/12466/12462/12468/12461/69535/214627/12387/72162/21749/106052/59125/28113/18761/26413/108689/74493/101185/22596/50912/26417/72400/70640/11545/21750/26400/50505/75764/20779/245000/26407/24127/20877/20680/21951/219150/18005/11920/74108/237107/103677/98956/52864/68964/269400/17165/229512
144	GOBP_RESPIRATORY_CHAIN_COMPLEX_IV_ASSEMBLY	GOBP_RESPIRATORY_CHAIN_COMPLEX_IV_ASSEMBLY	24	0.660760454569448	10.6235846378121	5.02609451235614e-10	1.76641225068737e-08	1.26610148514525e-08	2422	tags=62%, list=12%, signal=55%	52469/66379/66359/66278/67892/67105/68033/69089/20930/100503890/66272/70383/68185/231430/68020
145	GOBP_MATURATION_OF_5_8S_RRNA	GOBP_MATURATION_OF_5_8S_RRNA	35	0.492459418016798	10.2348570788047	5.02609451235614e-10	1.76641225068737e-08	1.26610148514525e-08	1924	tags=34%, list=10%, signal=31%	66481/66362/69639/70285/57316/109075/67920/59050/67223/66446/16418/68533
146	GOBP_ENDOPLASMIC_RETICULUM_UNFOLDED_PROTEIN_RESPONSE	GOBP_ENDOPLASMIC_RETICULUM_UNFOLDED_PROTEIN_RESPONSE	72	0.297015776730747	9.48701540970181	5.26354300011962e-10	1.82469490670813e-08	1.30787642036628e-08	2042	tags=31%, list=10%, signal=28%	12028/17872/14694/28146/50527/13198/19255/56334/13665/56424/22433/66364/109815/116891/64209/14828/26754/12913/11911/17973/27362/67878
147	GOBP_MRNA_TRANSPORT	GOBP_MRNA_TRANSPORT	115	0.217638040426246	8.73190542218995	5.26354300011962e-10	1.82469490670813e-08	1.30787642036628e-08	2302	tags=26%, list=11%, signal=23%	26370/18226/276770/225027/12626/69241/66118/53379/56488/223527/22695/12192/20383/15382/110379/225160/69736/66231/231386/103468/68092/68134/68278/108989/69912/20492/103573/69482/21681/66679
148	GOBP_RNA_DESTABILIZATION	GOBP_RNA_DESTABILIZATION	93	0.241333967195661	8.81925652497499	5.89673988981585e-10	2.01676419318802e-08	1.44554485465638e-08	3025	tags=35%, list=15%, signal=30%	208718/231464/231002/69241/22608/12193/67710/67207/66362/69639/22695/12192/12227/51810/69125/18458/66446/69305/15473/230908/104625/72068/229096/213541/27998/214627/229663/50911/18983/230594/68106/72162/71701
149	GOBP_NON_MEMBRANE_BOUNDED_ORGANELLE_ASSEMBLY	GOBP_NON_MEMBRANE_BOUNDED_ORGANELLE_ASSEMBLY	358	0.107795078770849	6.97409439742686	5.89673988981585e-10	2.01676419318802e-08	1.44554485465638e-08	2480	tags=9%, list=12%, signal=8%	16580/19130/13009/100502766/216846/74477/20460/68802/93689/622408/78906/107765/100088/17906/234072/50874/18595/74470/12154/68794/17865/268396/22138/71276/21956/18596/17880/98733/71007/236266/225288/18175/54141
150	GOBP_POSITIVE_REGULATION_OF_APOPTOTIC_SIGNALING_PATHWAY	GOBP_POSITIVE_REGULATION_OF_APOPTOTIC_SIGNALING_PATHWAY	120	0.207672646059268	8.51062722374997	6.29248849004555e-10	2.13776808968481e-08	1.53227614459355e-08	2787	tags=34%, list=14%, signal=30%	12028/64294/22187/59004/26943/19941/57320/276770/27061/19045/14694/27050/66437/13198/19255/14827/66824/66143/19264/19367/12015/17869/26941/16452/12389/58231/20655/51792/17973/23992/72567/17210/13032/64704/22059/16818/11910/18611/20115/74256/12042
151	GOBP_REGULATION_OF_DNA_METABOLIC_PROCESS	GOBP_REGULATION_OF_DNA_METABOLIC_PROCESS	381	0.100126962576674	6.59367214058364	7.24228637186579e-10	2.4441517451012e-08	1.75188105335478e-08	2224	tags=17%, list=11%, signal=15%	12028/20174/66214/11461/59047/17686/20024/16197/27050/16183/56207/14462/15381/18148/12469/22210/50708/15516/66362/56420/53379/12465/65113/13870/93765/18538/50931/109145/12464/66911/210766/98415/19264/15382/15519/51810/110052/14958/497652/245474/21454/69917/27354/225160/13804/56397/17869/30877/57441/17192/66713/15270/12466/12462/66578/12468/107976/64050/16189/50709/209011/56505/22791/21681
152	GOBP_POSITIVE_REGULATION_OF_TELOMERE_MAINTENANCE	GOBP_POSITIVE_REGULATION_OF_TELOMERE_MAINTENANCE	49	0.387783129278349	9.93328740910901	7.32143625905998e-10	2.45460784053748e-08	1.75937561072979e-08	10608	tags=98%, list=53%, signal=46%	59047/12469/53379/12465/13870/12464/15382/497652/245474/21454/69917/27354/30877/12466/12462/12468/12461/12387/72162/106052/59125/18761/26413/11991/19360/74493/101185/22596/26417/52040/22589/50721/21750/26400/17535/75764/245000/26407/18854/20877/21951/219150/18005/11920/74108/52864/269400/17165
153	GOBP_REGULATION_OF_MRNA_SPLICING_VIA_SPLICEOSOME	GOBP_REGULATION_OF_MRNA_SPLICING_VIA_SPLICEOSOME	97	0.239014209615786	8.84508674399659	7.63803588858534e-10	2.54401509073405e-08	1.82345954822092e-08	1974	tags=29%, list=10%, signal=26%	17975/20637/225027/13207/11758/17149/15481/60365/53379/170791/20382/20658/67010/20383/108014/15387/16969/67996/237859/15382/51810/28036/74255/231386/12261/107701/56758/19656
154	GOBP_UBIQUITIN_DEPENDENT_ERAD_PATHWAY	GOBP_UBIQUITIN_DEPENDENT_ERAD_PATHWAY	81	0.26460001840709	9.02683653557478	8.98826523795131e-10	2.97429867874025e-08	2.13187152260363e-08	2473	tags=31%, list=12%, signal=27%	140499/54197/27061/66212/67089/56424/12317/22027/109815/116891/11993/12330/68292/67812/59025/64209/14828/12389/27362/108159/104771/22230/50762/17155/64295
155	GOBP_PROTEIN_LOCALIZATION_TO_NUCLEUS	GOBP_PROTEIN_LOCALIZATION_TO_NUCLEUS	282	0.122459409635056	7.29961914115337	9.1473454621233e-10	3.00741112741809e-08	2.15560534828984e-08	2513	tags=24%, list=13%, signal=21%	20684/72993/22166/18226/18035/57320/13542/68576/19384/22218/21402/56338/65019/12469/15516/12465/56488/30931/67239/22627/66069/21376/12317/12464/17246/16969/16543/51810/108705/110379/245474/21454/23988/12491/28036/16452/103468/68077/100040462/67890/58231/108989/67669/12466/54354/12462/103573/12468/22590/20610/69482/26356/230908/16878/14360/338467/16905/382030/18412/12461/53317/76582/103172/103213/…
156	GOBP_VIRION_ASSEMBLY	GOBP_VIRION_ASSEMBLY	35	0.481847830640423	10.0143148854727	9.30642575602965e-10	3.04009908030302e-08	2.17903491048737e-08	1944	tags=37%, list=10%, signal=34%	68953/69019/66914/66201/69028/68942/67064/76959/66700/19324/330192/22088/20479
157	GOBP_PROTEIN_K48_LINKED_UBIQUITINATION	GOBP_PROTEIN_K48_LINKED_UBIQUITINATION	67	0.307029120737547	9.36580761285857	1.0738151027926e-09	3.48545335275865e-08	2.49824901554832e-08	2608	tags=34%, list=13%, signal=30%	54197/64685/56438/22209/21402/56486/22210/52668/26965/21929/67615/67128/108660/66105/26554/11797/67845/216080/68031/170737/106021/67245/22193
158	GOBP_SUBSTANTIA_NIGRA_DEVELOPMENT	GOBP_SUBSTANTIA_NIGRA_DEVELOPMENT	40	0.448811810758112	10.1428893266011	1.08972318586909e-09	3.49259707873515e-08	2.50336938428715e-08	1156	tags=32%, list=6%, signal=31%	22629/11461/12314/12313/12540/110323/56455/11957/12315/22630/20193/22627/68349
159	GOBP_ESTABLISHMENT_OF_PROTEIN_LOCALIZATION_TO_MITOCHONDRIAL_MEMBRANE	GOBP_ESTABLISHMENT_OF_PROTEIN_LOCALIZATION_TO_MITOCHONDRIAL_MEMBRANE	30	0.542432704835069	9.9744813580287	1.08972318586909e-09	3.49259707873515e-08	2.50336938428715e-08	3345	tags=60%, list=17%, signal=50%	12028/67184/30055/67067/223696/12315/30057/30059/15519/69089/56330/30056/231430/15525/69934/14356/18107/30058
160	GOBP_RESPONSE_TO_GAMMA_RADIATION	GOBP_RESPONSE_TO_GAMMA_RADIATION	52	0.348801716469318	9.2965522979516	1.13744745915366e-09	3.62277015740442e-08	2.59667281793633e-08	10869	tags=96%, list=54%, signal=44%	12028/14775/19941/13057/18970/14462/66467/17246/19264/12043/17869/14828/15270/15945/22059/20656/12575/66597/105787/15461/13653/230709/14375/22596/12955/68539/22427/15499/11810/24086/12048/99982/11545/319583/17283/19090/245000/12402/319955/18854/11920/12190/13712/233805/19361/50883/12018/65964/211651/22601
161	GOBP_NUCLEOSOME_ASSEMBLY	GOBP_NUCLEOSOME_ASSEMBLY	92	0.235548453528709	8.56475361541072	1.1692636597531e-09	3.70097367087067e-08	2.65272631536008e-08	2306	tags=29%, list=11%, signal=26%	97165/15081/108671/101612/97122/68024/93696/54561/15078/18148/50708/319156/67628/319189/319155/14958/66403/59001/53605/26914/15270/67733/66578/100041230/50709/56086/66929
162	GOBP_PROTEIN_MODIFICATION_BY_SMALL_PROTEIN_REMOVAL	GOBP_PROTEIN_MODIFICATION_BY_SMALL_PROTEIN_REMOVAL	152	0.171833944413887	7.92371054366815	1.32834484398522e-09	4.1785464968819e-08	2.99503353387181e-08	2346	tags=22%, list=12%, signal=19%	66124/26895/15254/57320/56207/26893/66125/59029/24075/50933/30931/223527/75565/108143/223433/12848/26891/21929/210766/21353/66085/432940/225896/59025/26754/68077/66464/107976/108679/26572/215351/24074/30940
163	GOBP_IRON_SULFUR_CLUSTER_ASSEMBLY	GOBP_IRON_SULFUR_CLUSTER_ASSEMBLY	25	0.605961684043883	10.0637967428335	1.40788552761663e-09	4.40158567407015e-08	3.15490008448802e-08	3516	tags=68%, list=18%, signal=56%	68523/68250/66383/74316/56748/66162/26426/100900/26425/15526/73046/26371/78797/14297/11306/18041/30926
164	GOBP_PURINE_CONTAINING_COMPOUND_BIOSYNTHETIC_PROCESS	GOBP_PURINE_CONTAINING_COMPOUND_BIOSYNTHETIC_PROCESS	184	0.153344310727225	7.5752318416156	1.51924256358766e-09	4.72076835612361e-08	3.383678880391e-08	1657	tags=21%, list=8%, signal=19%	19241/110639/56632/67126/71679/18102/11949/15452/11957/228033/57423/11674/11958/107197/66043/14923/70025/11947/106529/68263/67053/11821/11951/68801/28080/110446/13806/11946/18597/70456/66401/214917/67054/54325/13382/68055/27369/17869
165	GOBP_MAINTENANCE_OF_LOCATION_IN_CELL	GOBP_MAINTENANCE_OF_LOCATION_IN_CELL	199	0.143510903401256	7.37979283403066	1.58287519024865e-09	4.88868604212553e-08	3.50403630632397e-08	5721	tags=24%, list=29%, signal=17%	12061/76854/19762/171166/13489/68279/20192/14226/17329/239436/98660/13488/12372/20202/319984/20259/14065/193034/382562/11657/12335/15114/22784/69191/76757/59091/12373/57340/56320/277328/12288/26423/433294/319239/109676/28240/57339/230810/20191/18216/14061/22063/18760/15560/80982/18125/20190/20541
166	GOBP_MATURATION_OF_SSU_RRNA_FROM_TRICISTRONIC_RRNA_TRANSCRIPT_SSU_RRNA_5_8S_RRNA_LSU_RRNA	GOBP_MATURATION_OF_SSU_RRNA_FROM_TRICISTRONIC_RRNA_TRANSCRIPT_SSU_RRNA_5_8S_RRNA_LSU_RRNA	36	0.473805124107277	9.99360287349557	1.90244962490483e-09	5.73661733048226e-08	4.11180330016802e-08	10572	tags=100%, list=53%, signal=47%	20085/66481/20044/20116/67994/66467/68966/65961/223499/20055/30946/224823/69499/104662/59028/213895/108707/21771/53414/78581/59014/117599/67842/216987/75416/217995/217431/213773/208366/57315/215194/208144/215193/70683/110816/13871
167	GOBP_APOPTOTIC_MITOCHONDRIAL_CHANGES	GOBP_APOPTOTIC_MITOCHONDRIAL_CHANGES	94	0.225435114598156	8.27696786326875	1.87047644061481e-09	5.73661733048226e-08	4.11180330016802e-08	3198	tags=40%, list=16%, signal=34%	12028/11740/14775/66494/11983/73689/11739/53380/66437/70186/69076/66092/12177/66824/12015/22334/12043/52538/19053/56330/75734/12176/15510/16905/103172/22059/381038/65114/66525/68350/20656/14630/74006/29816/12124/68943/14629/14297
168	GOBP_ERAD_PATHWAY	GOBP_ERAD_PATHWAY	104	0.212036974108033	8.17801673362968	1.90244962490483e-09	5.73661733048226e-08	4.11180330016802e-08	2346	tags=27%, list=12%, signal=24%	140499/52377/54197/27061/66212/30931/67089/56424/12317/22027/109815/116891/11993/225896/12330/68292/67812/59025/64209/14828/12389/27362/108159/104771/22230/50762/17155/30940
169	GOBP_REGULATION_OF_MITOTIC_CELL_CYCLE	GOBP_REGULATION_OF_MITOTIC_CELL_CYCLE	425	0.0940521754791591	6.38550410271503	1.90244962490483e-09	5.73661733048226e-08	4.11180330016802e-08	11857	tags=41%, list=59%, signal=17%	70385/76454/223723/219103/57028/12443/381921/227331/11820/23834/72584/18854/20877/11789/66371/229543/69716/18817/52679/20680/72772/19206/54601/268491/18591/12236/18005/11920/208643/13614/240255/12190/216810/18763/13560/105782/68142/12531/12144/54447/17345/216021/209683/233805/15375/69274/228361/12053/218294/74370/83383/108912/68964/15586/15364/68743/214444/105988/234736/72776/12530/20698/50883/38…
170	GOBP_POSITIVE_REGULATION_OF_PROTEOLYSIS_INVOLVED_IN_CELLULAR_PROTEIN_CATABOLIC_PROCESS	GOBP_POSITIVE_REGULATION_OF_PROTEOLYSIS_INVOLVED_IN_CELLULAR_PROTEIN_CATABOLIC_PROCESS	121	0.205305119121054	8.46886431997929	1.96639603081597e-09	5.89456127825776e-08	4.22501190522069e-08	1897	tags=22%, list=9%, signal=20%	67673/56371/27061/13542/14694/56438/11983/22218/53380/68034/56486/23996/19184/19182/19181/19179/68098/67089/56424/19358/66498/17246/64209/12389/68077/100040462/16792
171	GOBP_SIGNAL_TRANSDUCTION_BY_P53_CLASS_MEDIATOR	GOBP_SIGNAL_TRANSDUCTION_BY_P53_CLASS_MEDIATOR	160	0.161371025325766	7.52287684428276	2.06231572433017e-09	6.14594206502136e-08	4.40519271371233e-08	1657	tags=19%, list=8%, signal=17%	20684/12028/22187/20054/66940/15254/19941/276770/13207/67941/53380/65019/69076/17319/67281/67427/219024/67239/108143/15387/53314/66824/17246/66143/108705/16149/12043/12505/27354/17869
172	GOBP_NCRNA_3_END_PROCESSING	GOBP_NCRNA_3_END_PROCESSING	37	0.446621427075092	9.63987787590286	2.09428897600681e-09	6.20493989635506e-08	4.44748026116501e-08	1734	tags=35%, list=9%, signal=32%	67005/66481/20823/15108/66362/69639/109075/71799/245474/52575/70047/28036/66446
173	GOBP_RETROGRADE_VESICLE_MEDIATED_TRANSPORT_GOLGI_TO_ENDOPLASMIC_RETICULUM	GOBP_RETROGRADE_VESICLE_MEDIATED_TRANSPORT_GOLGI_TO_ENDOPLASMIC_RETICULUM	48	0.360056481084566	9.07225197773762	2.15823550738432e-09	6.32090123312098e-08	4.53059722360774e-08	2504	tags=35%, list=12%, signal=31%	66913/68137/59042/67830/11843/11844/56447/67023/66366/20333/66890/68581/19346/56305/21356/229593/67456
174	GOBP_MITOTIC_CELL_CYCLE_PHASE_TRANSITION	GOBP_MITOTIC_CELL_CYCLE_PHASE_TRANSITION	388	0.0965110993988042	6.3898748771879	2.15823550738432e-09	6.32090123312098e-08	4.53059722360774e-08	2675	tags=9%, list=13%, signal=8%	21987/235041/18935/75604/20460/218630/18557/238555/22410/102423/271697/13860/17279/14199/209091/209334/18392/14235/100088/244281/26380/59036/448987/269582/11504/238271/12235/71276/93695/12035/636931/381293/13649/18795/57775/404710
175	GOBP_TRANSCRIPTION_INITIATION_FROM_RNA_POLYMERASE_II_PROMOTER	GOBP_TRANSCRIPTION_INITIATION_FROM_RNA_POLYMERASE_II_PROMOTER	75	0.270215888577968	8.83324080503746	2.31810198126643e-09	6.75031296944784e-08	4.83838428571098e-08	3021	tags=41%, list=15%, signal=35%	67673/20024/69241/69790/67710/12567/67923/24075/66467/229906/108143/235459/67089/13870/69920/12572/68153/67381/66671/66464/99730/66213/24074/22059/27224/15289/107951/98053/23894/72162/226182
176	GOBP_PROTEIN_K11_LINKED_UBIQUITINATION	GOBP_PROTEIN_K11_LINKED_UBIQUITINATION	28	0.546153063119092	9.65153035028804	2.50994197876708e-09	7.2263640247441e-08	5.17960075309056e-08	2608	tags=39%, list=13%, signal=34%	56371/22209/22210/66156/69010/22195/66105/68999/66440/66799/22193
177	GOBP_CELLULAR_NITROGEN_COMPOUND_CATABOLIC_PROCESS	GOBP_CELLULAR_NITROGEN_COMPOUND_CATABOLIC_PROCESS	425	0.0936776046760737	6.36007328851351	2.50994197876708e-09	7.2263640247441e-08	5.17960075309056e-08	2583	tags=8%, list=13%, signal=8%	71726/117149/100342/246728/26918/70789/215446/11628/74129/99586/64705/83557/13164/382913/65254/22353/11699/28253/23984/18173/209558/240023/18772/140486/101488/327762/380669/209176/26757/13112/52463/18605/636931/216188/12933/330409
178	GOBP_POSITIVE_REGULATION_OF_PROTEIN_CATABOLIC_PROCESS	GOBP_POSITIVE_REGULATION_OF_PROTEIN_CATABOLIC_PROCESS	217	0.134851397088336	7.18959265494576	2.5419153322918e-09	7.27730367042642e-08	5.21611247962895e-08	1479	tags=16%, list=7%, signal=15%	67673/67184/56371/66914/27061/13542/14694/56438/11983/22218/22350/53380/68034/66889/12520/56486/23996/19184/19182/19181/65113/18245/19179/68098/67089/56424/19358/17698/66498/21929/17246/20333/15519/108705
179	GOBP_PROTEIN_STABILIZATION	GOBP_PROTEIN_STABILIZATION	181	0.154673790771865	7.5838036066838	2.63783542391214e-09	7.50972587723814e-08	5.38270445220531e-08	3146	tags=34%, list=16%, signal=29%	18643/57320/13542/22218/19035/65019/12469/22210/15516/56426/12465/12017/15944/108143/21376/68833/12317/12464/67020/15519/12572/21454/23988/66671/22680/68077/100040462/58231/407786/12466/11933/52838/12462/12468/57437/23992/15510/57816/338467/12461/12539/68020/16783/216344/12034/22059/65972/68350/56700/15511/20115/67955/30957/56351/67384/29816/70369/68943/100226/67025/100503670/19298
180	GOBP_POSITIVE_REGULATION_OF_PROTEOLYSIS	GOBP_POSITIVE_REGULATION_OF_PROTEOLYSIS	339	0.108068267132975	6.87951455552018	2.66980879751467e-09	7.55852535118597e-08	5.41768217975199e-08	5734	tags=20%, list=29%, signal=15%	16621/12049/53878/22416/76854/12391/16176/64335/72293/66725/70835/72565/83433/368204/14114/11551/26927/228775/13638/195046/98582/18053/12828/20202/51800/80708/106763/71816/14186/332579/240690/16007/215095/12364/326623/433278/383548/14812/12335/244058/18119/238896/20518/20319/58992/72607/21367/381286/17387/13132/216799/269016/14811/68318/30060/101613/269695/320924/78933/269275/13838/14810/19876/33…
181	GOBP_CYTOKINE_MEDIATED_SIGNALING_PATHWAY	GOBP_CYTOKINE_MEDIATED_SIGNALING_PATHWAY	419	0.0942541935523583	6.35760683145994	2.73375555828935e-09	7.69680570444339e-08	5.51679661951965e-08	10465	tags=39%, list=52%, signal=19%	171095/16182/107527/319190/12768/26365/15162/237313/16195/18414/55979/20963/64095/574402/60504/246730/20698/14600/18733/16975/20510/20315/216190/225471/12771/57890/12778/14081/209590/12978/15972/69675/12931/13051/17751/22601/263876/20312/12145/76527/21785/20295/20297/404549/12606/15965/230396/15977/16177/16963/242519/242517/16175/266692/13615/20293/19271/227288/20186/20302/20306/50873/230398/1872…
182	GOBP_PROTEIN_MONOUBIQUITINATION	GOBP_PROTEIN_MONOUBIQUITINATION	76	0.259554643571264	8.51771848177045	2.76572894514777e-09	7.70172388222569e-08	5.52032179445657e-08	10344	tags=93%, list=52%, signal=45%	22187/56438/18570/21402/22210/67513/26965/67615/67030/66105/22088/26554/19821/69837/11797/106021/66799/12151/107986/22194/100040608/71041/109331/214498/67898/235497/103737/225131/13194/58186/20821/59026/67196/76073/237211/70294/54624/209200/57438/71458/384309/67561/72486/233900/22658/213753/22083/217069/70348/245522/30841/17237/66743/19763/72179/69587/211007/12402/72584/240756/243574/217218/70238…
183	GOBP_HOMEOSTASIS_OF_NUMBER_OF_CELLS	GOBP_HOMEOSTASIS_OF_NUMBER_OF_CELLS	264	0.117031090388814	6.78148907597708	2.76572894514777e-09	7.70172388222569e-08	5.52032179445657e-08	6861	tags=21%, list=34%, signal=14%	216892/13856/83964/11656/15368/17289/16596/16535/21935/15414/238875/16322/107753/170758/13829/218476/14008/20533/15402/80885/213208/18133/19226/17189/18089/20677/319757/16658/30936/26565/100039795/383491/332579/106722/18780/13796/15218/20277/19824/83691/53945/21349/19743/24099/18127/242864/13828/70026/12159/20682/26570/19373/14766/20739/14255
184	GOBP_POSITIVE_REGULATION_OF_CHROMOSOME_ORGANIZATION	GOBP_POSITIVE_REGULATION_OF_CHROMOSOME_ORGANIZATION	84	0.2531057520945	8.82806195277289	2.79770233612305e-09	7.7484190787408e-08	5.55379125077059e-08	2106	tags=26%, list=10%, signal=24%	59047/12469/53379/12465/13870/68501/12464/15382/497652/245474/66591/381760/21454/69917/27354/30877/26914/108989/12466/12462/12468/70099
185	GOBP_ESTABLISHMENT_OF_PROTEIN_LOCALIZATION_TO_ENDOPLASMIC_RETICULUM	GOBP_ESTABLISHMENT_OF_PROTEIN_LOCALIZATION_TO_ENDOPLASMIC_RETICULUM	37	0.441545852384107	9.53032666047742	2.82967573107565e-09	7.79460947327648e-08	5.58689888297724e-08	2545	tags=46%, list=13%, signal=40%	98732/66624/20813/69019/66212/76687/66384/27058/27643/69276/19325/64209/14828/72265/68818/17155/20818
186	GOBP_NUCLEAR_TRANSCRIBED_MRNA_CATABOLIC_PROCESS_DEADENYLATION_DEPENDENT_DECAY	GOBP_NUCLEAR_TRANSCRIBED_MRNA_CATABOLIC_PROCESS_DEADENYLATION_DEPENDENT_DECAY	63	0.304758574589309	8.97996058657163	2.92559593849338e-09	8.01550371105499e-08	5.74522801730167e-08	3018	tags=41%, list=15%, signal=35%	231464/69241/22608/12193/67710/67207/66362/69639/22695/12192/12227/51810/69125/18458/66446/69305/104625/72068/27998/214627/229663/50911/18983/230594/68106/72162
187	GOBP_RNA_PHOSPHODIESTER_BOND_HYDROLYSIS_EXONUCLEOLYTIC	GOBP_RNA_PHOSPHODIESTER_BOND_HYDROLYSIS_EXONUCLEOLYTIC	42	0.412439304280051	9.58877935026826	3.14940987270574e-09	8.58256294722376e-08	6.15167591234951e-08	3551	tags=48%, list=18%, signal=39%	208718/231464/68544/104444/66362/69639/109075/57444/69125/66446/69305/104625/72068/27998/50911/18983/71701/101985/54451/72662
188	GOBP_MITOCHONDRIAL_RNA_METABOLIC_PROCESS	GOBP_MITOCHONDRIAL_RNA_METABOLIC_PROCESS	46	0.36957279827659	9.09972340919752	3.24533017391057e-09	8.7969162586427e-08	6.3053167432641e-08	10526	tags=98%, list=52%, signal=47%	15108/56282/52575/226153/70047/380773/21780/68550/103172/76357/545725/71701/67851/105787/75619/208595/70120/224481/66971/72416/353172/211948/68291/71989/226539/56361/66587/380601/76781/70556/69821/67417/74238/15278/69577/231413/71807/56484/66132/68626/338359/21379/70560/170826/216151
189	GOBP_REGULATION_OF_MRNA_CATABOLIC_PROCESS	GOBP_REGULATION_OF_MRNA_CATABOLIC_PROCESS	166	0.161403100266302	7.68204290397602	3.30959205849481e-09	8.92364080957119e-08	6.39614839486326e-08	3025	tags=31%, list=15%, signal=26%	208718/231464/231002/11792/69241/17149/22608/12193/15381/18148/67710/60365/67207/66362/22352/69639/22695/12192/192170/12227/51810/15384/69125/18458/66446/66870/69305/15473/230908/104625/77134/72068/56449/80913/75553/229096/213541/27998/103213/214627/76936/229663/50911/17874/18983/230594/56460/14359/68106/72162/71701
190	GOBP_VESICLE_ORGANIZATION	GOBP_VESICLE_ORGANIZATION	283	0.113499920362048	6.77462288796537	3.50237793886187e-09	9.39374630338952e-08	6.73310329520814e-08	2459	tags=23%, list=12%, signal=21%	218441/68953/54198/19073/16952/66914/20194/73689/18570/78670/66201/12721/22320/53869/53330/68942/94245/56334/67064/76959/12068/53378/66397/14679/53612/66700/67091/66508/20224/30960/330401/17274/20333/70160/19324/110379/12043/20615/330192/67180/67857/68581/21787/22088/14533/26554/12389/12390/53331/67511/11767/20479/237336/235442/19349/114128/55943/22319/12306/67826/18412/66241/229593/217517/226422…
191	GOBP_NEGATIVE_REGULATION_OF_APOPTOTIC_SIGNALING_PATHWAY	GOBP_NEGATIVE_REGULATION_OF_APOPTOTIC_SIGNALING_PATHWAY	214	0.138821062711583	7.3596017894502	3.75942623582232e-09	1.00303853914924e-07	7.18942355376326e-08	7135	tags=22%, list=36%, signal=14%	21416/20613/329244/20583/11998/13856/78688/15368/18121/404194/240518/545474/12049/20254/99571/21752/16176/107869/414801/12189/66725/11477/14165/14048/110135/17395/16334/14371/51800/12062/237877/12160/14573/18609/19099/12824/12064/14463/20319/22417/18127/29813/12159/241656/60597/14051/72393
192	GOBP_ENDOSOME_ORGANIZATION	GOBP_ENDOSOME_ORGANIZATION	80	0.25886672756997	8.79586448607875	4.01647496266408e-09	1.06603939634042e-07	7.64099129410326e-08	2459	tags=28%, list=12%, signal=24%	68953/54198/66914/78670/66201/53869/53330/68942/67064/76959/66700/66508/330401/70160/330192/22088/20479/19349/114128/18412/66241/73711
193	GOBP_NEGATIVE_REGULATION_OF_RESPONSE_TO_ENDOPLASMIC_RETICULUM_STRESS	GOBP_NEGATIVE_REGULATION_OF_RESPONSE_TO_ENDOPLASMIC_RETICULUM_STRESS	41	0.404753709101334	9.30615904004675	4.72336060514036e-09	1.24716298672514e-07	8.93922077984022e-08	2621	tags=46%, list=13%, signal=40%	17872/22260/57320/14694/22433/109815/225896/59025/64209/14828/12913/17973/27362/11689/30940/77006/66073/110213/66168
194	GOBP_MAINTENANCE_OF_LOCATION	GOBP_MAINTENANCE_OF_LOCATION	300	0.110464079613274	6.72564909740146	4.78762303014397e-09	1.25761479183576e-07	9.01413560206163e-08	5222	tags=21%, list=26%, signal=16%	171166/13489/16176/68279/20192/74596/14226/83433/17329/11425/239436/98660/13488/17240/26565/12372/20202/319984/17965/20259/14065/22259/193034/20288/382562/16846/11657/12335/15114/22784/69191/76757/59091/12373/57340/56320/277328/12288/26423/433294/14118/319239/109676/19013/28240/57339/230810/20191/269275/18216/14061/22063/18760/15560/80982/18605/12266/14119/100705/238055/18125/20190/20541
195	GOBP_RESPONSE_TO_OXIDATIVE_STRESS	GOBP_RESPONSE_TO_OXIDATIVE_STRESS	402	0.0938507049214662	6.26091287046987	4.91614791849747e-09	1.28475332270067e-07	9.20865494045141e-08	10221	tags=32%, list=51%, signal=16%	74777/14088/15586/19272/13605/15185/26889/71785/19303/74347/213990/74772/320183/20698/170826/104156/72446/20510/23939/11990/12018/17250/207182/13871/101488143/654812/69675/11502/211651/17751/14080/110257/17762/381375/19224/27219/16678/11808/16175/12967/18104/17295/224344/58994/74018/16153/22229/50873/114774/22226/11815/75512/78688/15368/17969/114886/105349/22227/17195/12350/18619/108079/93732/122…
196	GOBP_NUCLEAR_TRANSCRIBED_MRNA_CATABOLIC_PROCESS_EXONUCLEOLYTIC	GOBP_NUCLEAR_TRANSCRIBED_MRNA_CATABOLIC_PROCESS_EXONUCLEOLYTIC	18	0.755513326598168	9.96253547674313	5.04467285472318e-09	1.30495699835885e-07	9.35346770285302e-08	3006	tags=72%, list=15%, signal=61%	208718/67710/66362/69639/109075/69125/66446/69305/104625/27998/50911/18983/68106
197	GOBP_LATE_ENDOSOME_TO_VACUOLE_TRANSPORT	GOBP_LATE_ENDOSOME_TO_VACUOLE_TRANSPORT	24	0.600592852715822	9.65622103981554	5.04467285472318e-09	1.30495699835885e-07	9.35346770285302e-08	1990	tags=46%, list=10%, signal=41%	68953/71817/66914/68192/66201/68942/67064/76959/66700/70160/230514
198	GOBP_REGULATION_OF_MITOTIC_CELL_CYCLE_PHASE_TRANSITION	GOBP_REGULATION_OF_MITOTIC_CELL_CYCLE_PHASE_TRANSITION	279	0.113133182835265	6.70650168605424	5.30172285686594e-09	1.36452422619136e-07	9.78042440899778e-08	1980	tags=18%, list=10%, signal=17%	66214/15902/72993/56371/16952/52004/11792/19941/116748/67941/19186/68592/68034/69076/12193/234664/12567/53869/19188/12444/52696/12237/12192/66156/24010/68501/107047/109019/17246/210766/12450/19052/12581/66591/12572/12043/17420/19645/69917/13205/27354/19252/70601/66671/22680/26554/68077/108989/20479/67045/66440
199	GOBP_PROTEIN_LOCALIZATION_TO_CHROMOSOME	GOBP_PROTEIN_LOCALIZATION_TO_CHROMOSOME	89	0.23665831214192	8.5270669290195	5.43024791664434e-09	1.39058006950852e-07	9.96718342806445e-08	2091	tags=22%, list=10%, signal=20%	68845/20174/12469/12465/75565/83815/12237/24010/12464/497652/245474/21454/19645/69917/30877/26914/12466/12462/12468/71735
200	GOBP_RIBOSOMAL_LARGE_SUBUNIT_ASSEMBLY	GOBP_RIBOSOMAL_LARGE_SUBUNIT_ASSEMBLY	26	0.537697661025403	9.06938017214584	6.45844949543106e-09	1.64561293143583e-07	1.17951682890241e-07	3611	tags=54%, list=18%, signal=44%	66448/11837/19988/67832/67239/69902/68077/27367/110954/67025/100503670/268449/67671/75619
201	GOBP_DNA_REPLICATION_INDEPENDENT_CHROMATIN_ORGANIZATION	GOBP_DNA_REPLICATION_INDEPENDENT_CHROMATIN_ORGANIZATION	31	0.489364889155183	9.27823925881902	6.52271214690894e-09	1.6537184627188e-07	1.18532658548175e-07	10258	tags=100%, list=51%, signal=49%	15081/97122/15078/319156/319155/107435/66403/67733/66578/100041230/66929/69386/319161/19646/50927/66311/319160/22589/326620/114741/70645/326619/66336/320538/170644/320332/75751/104248/319159/15260/319157
202	GOBP_RNA_EXPORT_FROM_NUCLEUS	GOBP_RNA_EXPORT_FROM_NUCLEUS	78	0.250486576011871	8.35068508769353	6.65187058463295e-09	1.67811547026186e-07	1.20281349289611e-07	2870	tags=33%, list=14%, signal=29%	18226/69241/19384/20823/66118/18148/53379/56488/223527/20383/56698/15382/225160/66231/231386/103468/68092/68278/108989/21681/66679/53817/432508/386612/66511/331401
203	GOBP_MULTIVESICULAR_BODY_SORTING_PATHWAY	GOBP_MULTIVESICULAR_BODY_SORTING_PATHWAY	37	0.42330139445764	9.13653823999123	7.29766387162143e-09	1.83196527535876e-07	1.31308756207033e-07	2459	tags=41%, list=12%, signal=36%	68953/71817/66914/68192/66201/69028/68942/67064/76959/66700/70160/20479/230514/114128/73711
204	GOBP_DNA_REPLICATION	GOBP_DNA_REPLICATION	271	0.11543036488959	6.75758438815124	7.68514058962287e-09	1.91977825709403e-07	1.37602878462288e-07	2424	tags=18%, list=12%, signal=16%	20195/20174/59047/12540/101612/18971/18970/20892/66979/93696/56207/68240/26428/110074/245688/21376/66131/18538/109145/66044/98415/19052/381760/27354/225160/13804/66404/226153/67236/59001/18029/57441/53605/66592/56878/16588/51792/71735/56452/216156/18032/209011/56505/22791/21681/56086/56045/69745/68550/107373
205	GOBP_REGULATION_OF_SIGNAL_TRANSDUCTION_BY_P53_CLASS_MEDIATOR	GOBP_REGULATION_OF_SIGNAL_TRANSDUCTION_BY_P53_CLASS_MEDIATOR	98	0.207909839989467	7.7095746442675	8.58925461631553e-09	2.13516300120702e-07	1.53040890981334e-07	2157	tags=27%, list=11%, signal=24%	22187/20054/19941/276770/13207/53380/65019/69076/17319/67281/67427/219024/67239/108143/15387/17246/66143/108705/16149/12043/12505/17869/68077/100040462/407786/68083/26572
206	GOBP_POSITIVE_REGULATION_OF_PROTEASOMAL_UBIQUITIN_DEPENDENT_PROTEIN_CATABOLIC_PROCESS	GOBP_POSITIVE_REGULATION_OF_PROTEASOMAL_UBIQUITIN_DEPENDENT_PROTEIN_CATABOLIC_PROCESS	84	0.240720111663265	8.3960638644367	9.88084910489856e-09	2.44431102128947e-07	1.75199521686244e-07	1852	tags=21%, list=9%, signal=20%	67673/56371/27061/13542/14694/56438/22218/53380/68034/56486/68098/56424/19358/66498/17246/64209/12389/68077
207	GOBP_NEGATIVE_REGULATION_OF_INTRINSIC_APOPTOTIC_SIGNALING_PATHWAY	GOBP_NEGATIVE_REGULATION_OF_INTRINSIC_APOPTOTIC_SIGNALING_PATHWAY	97	0.219673422779502	8.12935131747498	1.02683279703439e-08	2.52789368777162e-07	1.81190429987762e-07	2701	tags=35%, list=13%, signal=31%	57741/67184/14775/57320/69076/17319/117198/108143/68349/13806/22433/109815/17246/108705/16149/12581/22334/12043/13205/12505/53610/15502/64209/22070/407786/12913/17210/56449/67211/66073/64704/381038/110213/66168/20656
208	GOBP_MITOCHONDRIAL_CYTOCHROME_C_OXIDASE_ASSEMBLY	GOBP_MITOCHONDRIAL_CYTOCHROME_C_OXIDASE_ASSEMBLY	20	0.690811646709988	9.63684451843029	1.03974876361222e-08	2.53519602840568e-07	1.81713835796243e-07	2422	tags=65%, list=12%, signal=57%	52469/66379/66359/66278/67105/68033/69089/20930/100503890/66272/68185/231430/68020
209	GOBP_MRNA_3_END_PROCESSING	GOBP_MRNA_3_END_PROCESSING	62	0.289257980407047	8.41235470492799	1.03974876361222e-08	2.53519602840568e-07	1.81713835796243e-07	11676	tags=97%, list=58%, signal=41%	68991/116748/69241/12192/53607/243963/18458/231386/68092/20492/18789/75553/214627/107951/432508/27632/74320/72162/71701/54451/98985/67440/109331/214498/228410/235497/74737/12455/100715/83410/225283/229709/108062/54624/433702/67337/106583/15499/66899/54188/216578/51786/330216/75137/66185/68219/20924/233900/22083/70470/72290/231413/269061/11820/94230/68188/223642/208922/56522/52670
210	GOBP_REGULATION_OF_MITOCHONDRIAL_GENE_EXPRESSION	GOBP_REGULATION_OF_MITOCHONDRIAL_GENE_EXPRESSION	27	0.528654153354633	9.15112761304028	1.07849667542912e-08	2.60474836871411e-07	1.86699100211476e-07	9469	tags=100%, list=47%, signal=53%	52469/67267/234384/52575/75593/12261/83485/103172/212508/66399/218506/67851/105787/75619/66971/72416/211064/106338/71989/66084/108037/76781/101122/69577/70207/227682/94254
211	GOBP_VIRAL_BUDDING	GOBP_VIRAL_BUDDING	26	0.527497560667032	8.89733443966545	1.07849667542912e-08	2.60474836871411e-07	1.86699100211476e-07	1944	tags=42%, list=10%, signal=38%	68953/66914/66201/69028/68942/67064/76959/66700/330192/22088/20479
212	GOBP_REGULATION_OF_DNA_BINDING	GOBP_REGULATION_OF_DNA_BINDING	117	0.194735984637179	7.87558442008817	1.10432862600331e-08	2.65455598024193e-07	1.90269132682795e-07	1552	tags=21%, list=8%, signal=20%	19241/97165/20684/12314/12313/22166/59022/18102/18035/57320/68576/109552/22218/12315/14462/24075/13001/13198/229906/15182/16969/19016/14958/497652/19645
213	GOBP_CELLULAR_RESPONSE_TO_UNFOLDED_PROTEIN	GOBP_CELLULAR_RESPONSE_TO_UNFOLDED_PROTEIN	91	0.229970749510706	8.32120727107362	1.14307656463956e-08	2.73479726450854e-07	1.96020542589536e-07	2672	tags=32%, list=13%, signal=28%	12028/17872/14694/28146/50527/15481/13198/19255/56334/13665/56424/22433/66364/109815/116891/64209/14828/26754/12913/11911/17973/27362/67878/15510/77006/110213/15526/11910/15511
214	GOBP_NUCLEAR_MEMBRANE_ORGANIZATION	GOBP_NUCLEAR_MEMBRANE_ORGANIZATION	40	0.39945235327589	9.02739391747277	1.3888622353076e-08	3.30730932295679e-07	2.37056171004298e-07	4020	tags=55%, list=20%, signal=44%	68953/23825/68942/30931/67064/76959/66700/230908/13726/386649/22367/208263/22196/116733/59126/234852/54194/68053/105513/83431/18472/75608
215	GOBP_PROTEIN_TRANSMEMBRANE_IMPORT_INTO_INTRACELLULAR_ORGANELLE	GOBP_PROTEIN_TRANSMEMBRANE_IMPORT_INTO_INTRACELLULAR_ORGANELLE	34	0.461332815221105	9.35190564010526	1.41482152829637e-08	3.33793079083254e-07	2.3925100892731e-07	2535	tags=47%, list=13%, signal=41%	67067/66169/66148/17713/67105/67713/19302/67952/21854/21855/18633/72129/52838/15510/17714/66525
216	GOBP_CLEAVAGE_INVOLVED_IN_RRNA_PROCESSING	GOBP_CLEAVAGE_INVOLVED_IN_RRNA_PROCESSING	27	0.522963258785943	9.05261689086025	1.41482152829637e-08	3.33793079083254e-07	2.3925100892731e-07	9583	tags=100%, list=48%, signal=52%	66481/52530/66362/69639/66446/30946/50911/224823/104662/59028/213895/140546/227715/78581/50912/12181/67619/59014/67276/74035/67842/75416/213773/208366/215194/71151/70683
217	GOBP_TRNA_METHYLATION	GOBP_TRNA_METHYLATION	39	0.392607392607393	8.76440637328533	1.54461818022764e-08	3.62736140388943e-07	2.59996366014548e-07	12199	tags=100%, list=61%, signal=39%	15108/14911/67789/52575/67674/74753/73681/76357/75284/69934/98685/212528/229780/215201/28114/72167/83669/13434/74455/17299/66926/67011/67667/106338/228019/68291/68260/329504/54632/52686/209584/108943/70359/328162/212728/240174/78890/57773/319582
218	GOBP_VIRAL_LIFE_CYCLE	GOBP_VIRAL_LIFE_CYCLE	299	0.107409117273014	6.52625447169763	1.57057754368517e-08	3.67140512046772e-07	2.63153262993121e-07	8415	tags=27%, list=42%, signal=16%	404549/15965/13138/15977/242519/242517/58235/20293/20219/12642/228545/50873/330496/230398/94244/394252/11998/20296/20493/26361/12524/50528/15969/226695/14456/15970/71223/13642/622117/13137/72014/319415/171283/230979/56863/214158/22174/23960/15967/667373/224762/94088/244448/11607/17533/20612/14934/194309/54419/19288/14134/75863/214523/17441/27218/383548/69165/19824/246728/19130/18705/70008/11628/1…
219	GOBP_AUTOPHAGY_OF_MITOCHONDRION	GOBP_AUTOPHAGY_OF_MITOCHONDRION	79	0.236558448734621	7.94692679493856	1.59653691691194e-08	3.71504663405628e-07	2.66281331491681e-07	3232	tags=39%, list=16%, signal=33%	11740/12257/57320/11983/66169/11739/93739/66437/56486/67443/11793/12177/67391/72018/66734/67006/12176/18412/12539/64704/12034/22059/381038/68350/23897/74006/14466/68943/15251/22333/56208
220	GOBP_RIBOSOMAL_SMALL_SUBUNIT_ASSEMBLY	GOBP_RIBOSOMAL_SMALL_SUBUNIT_ASSEMBLY	17	0.743589654136653	9.44345111561009	1.8042122038225e-08	4.17921154121794e-07	2.99551021400195e-07	1430	tags=53%, list=7%, signal=49%	20054/20103/20085/20044/67941/67994/16785/54127/50529
221	GOBP_ERYTHROCYTE_HOMEOSTASIS	GOBP_ERYTHROCYTE_HOMEOSTASIS	120	0.185002524550198	7.58158357287964	1.83017164698551e-08	4.22016050363716e-07	3.02486097406035e-07	1603	tags=18%, list=8%, signal=17%	97165/12010/15469/15902/11740/20085/20044/18477/11983/100038882/14462/66154/20068/19255/20088/22695/12192/23871/16969/20687/19645/98366
222	GOBP_REGULATION_OF_HEMOPOIESIS	GOBP_REGULATION_OF_HEMOPOIESIS	349	0.0964301213365255	6.1873867103286	2.01188790861282e-08	4.61827963166259e-07	3.31021860734305e-07	9459	tags=32%, list=47%, signal=17%	15007/209590/12096/15972/15284/19242/211651/17268/667977/14461/232174/15223/16364/74039/17260/235320/17342/17242/76527/404549/15965/15977/242519/242517/676527/16323/20219/239114/69068/16153/20302/330496/27220/14308/93686/142980/230398/18015/83924/104709/16147/12524/15969/14456/83430/18997/16171/15970/12985/15978/17863/74614/14634/16322/12262/72432/12229/14582/241764/58181/667034/15402/69677/11450…
223	GOBP_TUMOR_NECROSIS_FACTOR_MEDIATED_SIGNALING_PATHWAY	GOBP_TUMOR_NECROSIS_FACTOR_MEDIATED_SIGNALING_PATHWAY	95	0.215719912992822	7.91486162025106	2.11572587926177e-08	4.83486057431299e-07	3.4654561251066e-07	2174	tags=27%, list=11%, signal=25%	19241/21936/22163/59004/18035/276770/52700/12362/14870/19255/21943/66824/21929/85030/12370/56310/19053/16202/432940/16452/16792/12675/16150/12363/11797/99311
224	GOBP_MAINTENANCE_OF_PROTEIN_LOCALIZATION_IN_ORGANELLE	GOBP_MAINTENANCE_OF_PROTEIN_LOCALIZATION_IN_ORGANELLE	40	0.389689848385848	8.80676691016911	2.16764488919341e-08	4.931392122915e-07	3.53464650634451e-07	612	tags=20%, list=3%, signal=19%	20684/66913/68137/22166/12257/57320/67830/21402
225	GOBP_RESPONSE_TO_UV	GOBP_RESPONSE_TO_UV	138	0.170456462379816	7.53787693797004	2.24552343164975e-08	5.08586107008316e-07	3.64536435453784e-07	1182	tags=13%, list=6%, signal=12%	20318/12028/20174/57741/12925/14775/19941/18971/22209/69076/18148/22210/66915/12362/13665/13870/66131/18538
226	GOBP_POSITIVE_REGULATION_OF_PROTEIN_CONTAINING_COMPLEX_ASSEMBLY	GOBP_POSITIVE_REGULATION_OF_PROTEIN_CONTAINING_COMPLEX_ASSEMBLY	184	0.138225842503976	6.82837725445763	2.40128060397716e-08	5.41456900790602e-07	3.8809705150446e-07	1587	tags=18%, list=8%, signal=17%	12028/68845/12981/22260/18643/75613/215449/76709/57320/101314/14694/67885/27050/22218/100038882/16191/78473/19353/260409/67089/11845/56424/17698/66824/69903/12332/18826/67705/105439/15519/13205/67971/12491
227	GOBP_POSITIVE_REGULATION_OF_DNA_METABOLIC_PROCESS	GOBP_POSITIVE_REGULATION_OF_DNA_METABOLIC_PROCESS	215	0.128241915613674	6.80774775789096	2.5829974286494e-08	5.79865854466842e-07	4.1562722362223e-07	5012	tags=13%, list=25%, signal=10%	12189/14165/14048/74729/57765/234857/237877/14186/216853/19017/22431/231440/18768/54427/14235/13078/252973/67968/64074/54418/18481/14051/18596/68166/13649/50490/214901
228	GOBP_AUTOPHAGOSOME_ORGANIZATION	GOBP_AUTOPHAGOSOME_ORGANIZATION	100	0.20883144640555	7.83641583935126	2.68709141927678e-08	6.00588503185724e-07	4.30480481296881e-07	11859	tags=94%, list=59%, signal=39%	98732/54197/66048/93739/56486/67443/55978/15944/11793/75909/19331/20333/19324/68118/66734/72512/54673/19349/386649/271457/14466/76308/68943/76983/100226/56208/233724/69150/73683/68053/11938/75608/19164/67526/66615/60599/12421/67727/56085/225326/170625/66840/75964/18718/73205/100504663/225020/235180/11544/69834/217379/19338/54396/74302/71742/170731/12752/110147/68728/29869/54609/67846/54636/77040/…
229	GOBP_COPII_COATED_VESICLE_BUDDING	GOBP_COPII_COATED_VESICLE_BUDDING	29	0.455822250625231	8.25403209784198	2.73926632813419e-08	6.09576471972569e-07	4.3692273769826e-07	1841	tags=38%, list=9%, signal=34%	18570/56334/66397/20224/30960/19324/110379/67857/68581/21787/26554
230	GOBP_NUCLEOSOME_MOBILIZATION	GOBP_NUCLEOSOME_MOBILIZATION	21	0.613178759187285	8.94119268496406	2.89579122850108e-08	6.38829095257208e-07	4.57889977803543e-07	3612	tags=57%, list=18%, signal=47%	20174/93696/56207/59001/56505/69714/225280/217578/70020/56249/56456/93762
231	GOBP_REGULATION_OF_ENDOPLASMIC_RETICULUM_UNFOLDED_PROTEIN_RESPONSE	GOBP_REGULATION_OF_ENDOPLASMIC_RETICULUM_UNFOLDED_PROTEIN_RESPONSE	29	0.454239200173718	8.22536621059894	2.89579122850108e-08	6.38829095257208e-07	4.57889977803543e-07	2349	tags=41%, list=12%, signal=37%	12028/17872/14694/19255/22433/66364/14828/26754/17973/27362/67878/77006
232	GOBP_HISTONE_MRNA_METABOLIC_PROCESS	GOBP_HISTONE_MRNA_METABOLIC_PROCESS	23	0.562537432621282	8.80006220178127	2.94796624809595e-08	6.4475690988399e-07	4.62138824526449e-07	8788	tags=100%, list=44%, signal=56%	116748/20823/67207/109075/243963/68092/20492/214627/230594/54451/67440/100715/50912/433702/70640/51786/330216/67276/72290/214290/19704/24127/11920
233	GOBP_INTRACELLULAR_PROTEIN_TRANSMEMBRANE_TRANSPORT	GOBP_INTRACELLULAR_PROTEIN_TRANSMEMBRANE_TRANSPORT	50	0.329962791521626	8.55148052214752	2.94796624809595e-08	6.4475690988399e-07	4.62138824526449e-07	2535	tags=42%, list=13%, signal=37%	67067/66212/66169/66148/69276/17713/67105/67713/19302/67952/21854/14828/21855/18633/72265/72129/52838/68818/15510/17714/66525
234	GOBP_PROTEIN_ACETYLATION	GOBP_PROTEIN_ACETYLATION	200	0.130149864760037	6.71340522015192	3.78276916199418e-08	8.238030619454e-07	5.90472739186676e-07	2303	tags=17%, list=11%, signal=16%	68845/20174/217588/57741/11461/17692/56632/57320/14462/68917/24075/229906/223527/75565/108143/11793/11865/15182/67877/18045/13205/107435/56397/59001/56292/14533/17192/66464/72117/58521/64050/56505/16878/24074/56086
235	GOBP_PROTEIN_INSERTION_INTO_ER_MEMBRANE_BY_STOP_TRANSFER_MEMBRANE_ANCHOR_SEQUENCE	GOBP_PROTEIN_INSERTION_INTO_ER_MEMBRANE_BY_STOP_TRANSFER_MEMBRANE_ANCHOR_SEQUENCE	10	0.877758564809058	7.94102692086223	4.30452265544389e-08	9.33440317112427e-07	6.69056824832712e-07	2169	tags=70%, list=11%, signal=62%	69683/66048/68032/66736/18117/66087/73024
236	GOBP_RNA_DEPENDENT_DNA_BIOSYNTHETIC_PROCESS	GOBP_RNA_DEPENDENT_DNA_BIOSYNTHETIC_PROCESS	67	0.261549021843489	7.97845433694686	4.51322428809799e-08	9.74550464921498e-07	6.98523116846567e-07	2543	tags=30%, list=13%, signal=26%	66181/59047/52530/15381/12469/15516/12465/12464/15382/15519/51810/497652/245474/21454/12466/12462/12468/12461/69535/214627
237	GOBP_PEPTIDYL_LYSINE_MODIFICATION	GOBP_PEPTIDYL_LYSINE_MODIFICATION	372	0.0887781644697551	5.83282898413091	4.72192602845678e-08	1.01531371481079e-06	7.27740764767712e-07	2340	tags=16%, list=12%, signal=15%	68845/20174/217588/57741/11461/17692/56632/59004/15254/57320/15353/69962/66310/68043/22218/14462/68917/50708/24075/66317/229906/20937/223527/75565/108143/11793/102115/68501/15182/17246/214917/72096/18045/68133/107435/70511/56397/30877/67674/59001/14533/69544/26914/17192/66464/69942/76246/109113/72117/58521/20610/64050/50709/209011/56505/215351/16878/24074/56086/16905/330817
238	GOBP_ESTABLISHMENT_OF_PROTEIN_LOCALIZATION_TO_CHROMOSOME	GOBP_ESTABLISHMENT_OF_PROTEIN_LOCALIZATION_TO_CHROMOSOME	25	0.517339170736987	8.59195622181625	4.77410147872017e-08	1.02221937544361e-06	7.32690496734144e-07	2347	tags=64%, list=12%, signal=57%	68845/20174/12469/12465/75565/12464/497652/245474/21454/69917/26914/12466/12462/12468/71735/12461
239	GOBP_RNA_POLYADENYLATION	GOBP_RNA_POLYADENYLATION	47	0.340596521208731	8.48505585230704	4.87845239609227e-08	1.04019219290737e-06	7.45572773153059e-07	11302	tags=98%, list=56%, signal=43%	68991/53607/18458/231386/68092/18789/75553/214627/107951/432508/27632/74320/71701/54451/98985/67440/109331/214498/228410/235497/74737/12455/100715/229709/108062/54624/433702/106583/15499/66899/216578/51786/66185/68219/20924/233900/22083/231413/269061/11820/94230/210106/68188/223642/208922/56522
240	GOBP_NCRNA_TRANSCRIPTION	GOBP_NCRNA_TRANSCRIPTION	54	0.299826846963179	8.18754934188542	5.19150527078242e-08	1.1023296191628e-06	7.90110670597149e-07	2549	tags=33%, list=13%, signal=29%	17975/68845/21340/330959/67949/67371/66491/12572/66596/28036/68077/26914/212139/209011/57432/77634/22059/75627
241	GOBP_CHAPERONE_COFACTOR_DEPENDENT_PROTEIN_REFOLDING	GOBP_CHAPERONE_COFACTOR_DEPENDENT_PROTEIN_REFOLDING	30	0.462169864562126	8.4985743986791	5.29585626584527e-08	1.11982089339201e-06	8.02647793949905e-07	2919	tags=50%, list=15%, signal=43%	50527/15481/20316/15528/30931/12017/16149/81489/14828/15526/30933/15511/69387/56351/50497
242	GOBP_REGULATION_OF_CYSTEINE_TYPE_ENDOPEPTIDASE_ACTIVITY	GOBP_REGULATION_OF_CYSTEINE_TYPE_ENDOPEPTIDASE_ACTIVITY	208	0.123298335685742	6.44521733906257	5.50558642562077e-08	1.15935819937865e-06	8.30986728877949e-07	4547	tags=17%, list=23%, signal=13%	17395/368204/20674/26927/195046/98582/18053/12828/20202/51800/106763/329581/332579/240690/16007/12364/13479/326623/433278/14812/18119/20518/20319/18504/17002/216799/14811/101613/12991/269275/14810/22061/19876/19373/378425
243	GOBP_REGULATION_OF_ANTIGEN_RECEPTOR_MEDIATED_SIGNALING_PATHWAY	GOBP_REGULATION_OF_ANTIGEN_RECEPTOR_MEDIATED_SIGNALING_PATHWAY	57	0.287549345406791	8.05938478416826	5.61045159789224e-08	1.17175661241225e-06	8.3987347043512e-07	2515	tags=37%, list=13%, signal=32%	67596/27050/22350/107321/12520/19255/21838/77799/19264/225825/56310/19122/16534/19260/16854/16792/56792/226422/75454/13709/16818
244	GOBP_POSITIVE_REGULATION_OF_LEUKOCYTE_CELL_CELL_ADHESION	GOBP_POSITIVE_REGULATION_OF_LEUKOCYTE_CELL_CELL_ADHESION	214	0.125779049813894	6.66817917976106	5.61045159789224e-08	1.17175661241225e-06	8.3987347043512e-07	6931	tags=23%, list=35%, signal=15%	20296/13856/104709/16147/12524/20339/83430/15117/50701/72049/15978/17863/13642/14634/13137/21948/230979/11629/667034/16176/69677/102657/100504404/20677/16160/16002/26887/19261/16159/60505/12511/14633/16846/27218/18534/69165/20667/20668/20423/238555/24099/13643/242122/216799/22329/12519/12507/19373/20739
245	GOBP_RESPONSE_TO_VIRUS	GOBP_RESPONSE_TO_VIRUS	349	0.0925376408307712	5.9376277987177	5.92504744500702e-08	1.23240986856146e-06	8.83347567526289e-07	7355	tags=21%, list=37%, signal=14%	330496/212085/16411/381319/142980/230398/230405/15964/625530/15969/226695/83430/18843/93719/20292/18619/15970/15978/387510/72014/246278/18646/13076/16176/384701/214158/14063/270151/23960/15967/17329/667373/94088/545030/16160/67917/20299/57765/195046/109685/26565/15061/24088/16159/332579/60505/19882/233001/246728/14283/100689/11628/18387/231655/217845/216799/81897/56213/17381/71768/20928/243874/78…
246	GOBP_TRICARBOXYLIC_ACID_CYCLE	GOBP_TRICARBOXYLIC_ACID_CYCLE	31	0.445841133733664	8.45303944331873	6.34450924330199e-08	1.31429345950679e-06	9.42038813618224e-07	2449	tags=48%, list=12%, signal=43%	17449/67680/66925/17448/20916/66052/68263/170718/15929/18597/66945/56451/67834/14194/66128
247	GOBP_REGULATION_OF_RESPONSE_TO_DNA_DAMAGE_STIMULUS	GOBP_REGULATION_OF_RESPONSE_TO_DNA_DAMAGE_STIMULUS	238	0.115602274476458	6.38642707763979	7.60289802259483e-08	1.56859790781956e-06	1.12431519873872e-06	2256	tags=19%, list=11%, signal=17%	20174/11461/59047/59004/19941/13207/27050/67711/53380/69076/17319/56420/108143/13870/93765/18538/15387/67872/17246/66911/210766/66143/19367/110052/108705/16149/12581/12043/12505/225160/13804/56397/17869/22070/100040462/66713/15270/407786/107976/26572/64050/209011/56505/72567/17210
248	GOBP_NEGATIVE_REGULATION_OF_CYSTEINE_TYPE_ENDOPEPTIDASE_ACTIVITY	GOBP_NEGATIVE_REGULATION_OF_CYSTEINE_TYPE_ENDOPEPTIDASE_ACTIVITY	76	0.223399825684646	7.33123783830878	8.02236178226053e-08	1.64846595332257e-06	1.18156177353328e-06	1935	tags=25%, list=10%, signal=23%	68845/75736/14775/57320/54683/68576/69076/106869/12362/15370/11757/54208/12581/13205/12505/13011/23938/67770/20439
249	GOBP_PEPTIDYL_LYSINE_ACETYLATION	GOBP_PEPTIDYL_LYSINE_ACETYLATION	176	0.134436070563134	6.54624249655021	8.12722777299578e-08	1.66330733860187e-06	1.19219955072058e-06	2303	tags=18%, list=11%, signal=16%	68845/20174/217588/57741/11461/17692/56632/57320/14462/68917/24075/229906/223527/75565/108143/11793/15182/18045/107435/56397/59001/14533/17192/66464/72117/58521/64050/56505/16878/24074/56086
250	GOBP_NUCLEOSIDE_PHOSPHATE_BIOSYNTHETIC_PROCESS	GOBP_NUCLEOSIDE_PHOSPHATE_BIOSYNTHETIC_PROCESS	235	0.119023828260628	6.54652908384674	8.33695981007992e-08	1.69940588768669e-06	1.21807370698852e-06	7170	tags=23%, list=36%, signal=15%	229665/14916/19674/230899/14915/16833/11514/266645/11639/72090/18158/19223/72269/229949/18113/75456/102570/14917/667034/83603/54326/83433/98256/210044/245650/15930/27273/19017/50799/74023/70789/12686/234889/216225/216739/15444/18127/230103/170439/226518/19013/633979/328845/54195/432530/98496/18160/18770/209176/271639/14919/100705/18125
251	GOBP_TRANSCRIPTION_ELONGATION_FROM_RNA_POLYMERASE_II_PROMOTER	GOBP_TRANSCRIPTION_ELONGATION_FROM_RNA_POLYMERASE_II_PROMOTER	59	0.275924219941312	7.83908098495698	8.54669191676682e-08	1.7352168130615e-06	1.24374170480943e-06	2940	tags=27%, list=15%, signal=23%	67673/20922/66126/66317/66266/223527/69920/51810/28036/76246/56436/27224/107951/27632/12387/98053
252	GOBP_ER_NUCLEUS_SIGNALING_PATHWAY	GOBP_ER_NUCLEUS_SIGNALING_PATHWAY	44	0.329780210672636	7.89736690274756	9.17588860672052e-08	1.85556858491459e-06	1.33000557499249e-06	2513	tags=30%, list=13%, signal=26%	17872/68944/13198/19255/56334/13665/109815/14828/11911/17973/67878/66795/22059
253	GOBP_HISTONE_H2A_ACETYLATION	GOBP_HISTONE_H2A_ACETYLATION	22	0.56309894272139	8.50516093038868	9.49048713447461e-08	1.91160167736295e-06	1.37016810304252e-06	2214	tags=32%, list=11%, signal=28%	20174/11461/17692/56632/56397/64050/56505
254	GOBP_EXONUCLEOLYTIC_CATABOLISM_OF_DEADENYLATED_MRNA	GOBP_EXONUCLEOLYTIC_CATABOLISM_OF_DEADENYLATED_MRNA	13	0.797461004740883	8.5830123298838	9.59535333451162e-08	1.92511498396343e-06	1.37985396066122e-06	3551	tags=85%, list=18%, signal=70%	66362/69639/69125/66446/69305/104625/27998/50911/18983/68106/72662
255	GOBP_CELL_REDOX_HOMEOSTASIS	GOBP_CELL_REDOX_HOMEOSTASIS	35	0.400174962686953	8.31689556494028	1.00148182451531e-07	2.00139269714902e-06	1.43452711292801e-06	1544	tags=46%, list=8%, signal=42%	14775/22166/11792/54683/18477/21672/11758/50527/13198/56551/69227/11757/66162/109815/76299/13382
256	GOBP_TELOMERASE_RNA_LOCALIZATION	GOBP_TELOMERASE_RNA_LOCALIZATION	18	0.673409789078088	8.87988163529083	1.12763136032842e-07	2.23595696974071e-06	1.60265444208053e-06	2347	tags=72%, list=12%, signal=64%	20174/66181/52530/12469/12465/12464/245474/21454/12466/12462/12468/56505/12461
257	GOBP_T_CELL_RECEPTOR_SIGNALING_PATHWAY	GOBP_T_CELL_RECEPTOR_SIGNALING_PATHWAY	109	0.18138328074545	7.10138133903791	1.12763136032842e-07	2.23595696974071e-06	1.60265444208053e-06	2533	tags=29%, list=13%, signal=26%	67596/27050/22350/14462/12520/78473/19255/21838/15018/77799/93765/16428/209354/19264/225825/217715/19122/243910/16534/66592/19260/16854/16792/16150/16822/23880/14360/226422/75454/13709/16818/13667
258	GOBP_PROTEIN_ACYLATION	GOBP_PROTEIN_ACYLATION	237	0.109085246529649	6.0112834364511	1.14870797406441e-07	2.26892086660165e-06	1.6262817911071e-06	2303	tags=16%, list=11%, signal=15%	68845/20174/217588/72881/57741/11461/17692/56632/57320/80795/14462/68917/24075/229906/223527/75565/108143/11793/11865/15182/67877/18045/13382/13205/107435/56397/59001/56292/14533/17192/66464/57437/72117/58521/64050/56505/16878/24074/56086
259	GOBP_PROTEIN_QUALITY_CONTROL_FOR_MISFOLDED_OR_INCOMPLETELY_SYNTHESIZED_PROTEINS	GOBP_PROTEIN_QUALITY_CONTROL_FOR_MISFOLDED_OR_INCOMPLETELY_SYNTHESIZED_PROTEINS	26	0.481255927719263	8.11737391652618	1.23301453194951e-07	2.42603940340336e-06	1.73889877092656e-06	10418	tags=100%, list=52%, signal=48%	54197/30931/56424/53895/11993/26554/22230/66799/67013/59007/64136/66887/74142/67819/269523/70294/110616/27377/414872/224727/320011/50758/236904/15185/66435/227693
260	GOBP_REGULATION_OF_T_CELL_RECEPTOR_SIGNALING_PATHWAY	GOBP_REGULATION_OF_T_CELL_RECEPTOR_SIGNALING_PATHWAY	40	0.360404696234223	8.14493927982029	1.31732123082684e-07	2.58194961242061e-06	1.85064966435998e-06	2515	tags=42%, list=13%, signal=37%	67596/27050/22350/12520/19255/21838/77799/225825/19122/16534/19260/16854/16792/226422/75454/13709/16818
261	GOBP_TAIL_ANCHORED_MEMBRANE_PROTEIN_INSERTION_INTO_ER_MEMBRANE	GOBP_TAIL_ANCHORED_MEMBRANE_PROTEIN_INSERTION_INTO_ER_MEMBRANE	16	0.728219759330243	8.98206768609578	1.33839792445436e-07	2.61320912759364e-06	1.87305537320291e-06	2169	tags=50%, list=11%, signal=45%	69683/66048/68032/66736/27643/18117/66087/73024
262	GOBP_BRANCHED_CHAIN_AMINO_ACID_CATABOLIC_PROCESS	GOBP_BRANCHED_CHAIN_AMINO_ACID_CATABOLIC_PROCESS	21	0.571214692085039	8.32928497585937	1.40162804525813e-07	2.72622004528069e-06	1.95405758017103e-06	8613	tags=100%, list=43%, signal=57%	12036/15108/110446/13382/58875/15356/12041/93747/208982/227095/11992/12040/66885/13171/12039/104776/56357/72039/66948/78038/229517
263	GOBP_NEGATIVE_REGULATION_OF_BINDING	GOBP_NEGATIVE_REGULATION_OF_BINDING	152	0.145072246666849	6.68965898692856	1.44378148948145e-07	2.79753249824999e-06	2.00517181048654e-06	6673	tags=24%, list=33%, signal=16%	66402/226695/15368/50702/13380/18821/18121/16870/17756/14938/11556/66725/11450/667373/17240/208258/319757/69563/17701/17927/106763/226352/83560/17702/22437/385354/244058/15214/100102/15110/13132/278507/73181/19013/59036/18627/12933
264	GOBP_POSITIVE_REGULATION_OF_BINDING	GOBP_POSITIVE_REGULATION_OF_BINDING	166	0.140475167983986	6.68596988295595	1.50701169625389e-07	2.90898924398099e-06	2.08506004226515e-06	7135	tags=24%, list=36%, signal=16%	21416/433700/22370/226695/18997/11519/12985/15978/22160/14526/22416/68588/17394/21752/18012/67557/66725/18508/94088/17395/18996/228775/16392/12143/17927/226352/17300/18609/18049/12064/16971/12159/18979/59036/22418/13838/214384/13592/20739/233744
265	GOBP_PROTEIN_TRANSMEMBRANE_TRANSPORT	GOBP_PROTEIN_TRANSMEMBRANE_TRANSPORT	59	0.268695971250318	7.6337245038182	1.57024194634116e-07	3.01960489002059e-06	2.16434540369566e-06	2535	tags=41%, list=13%, signal=36%	67067/66212/223696/66169/66148/69276/17713/67105/67713/19302/67952/21854/68581/14828/21855/18633/72265/72129/52838/68818/15510/17210/17714/66525
266	GOBP_TELOMERE_MAINTENANCE_VIA_TELOMERE_LENGTHENING	GOBP_TELOMERE_MAINTENANCE_VIA_TELOMERE_LENGTHENING	77	0.227012917528125	7.51223767538326	1.71777933812535e-07	3.29090357409277e-06	2.35880265266916e-06	3023	tags=32%, list=15%, signal=28%	66181/59047/52530/15381/12469/15516/53379/12465/12464/15382/15519/51810/497652/245474/21454/12466/12462/12468/12461/69535/214627/56351/12387/72162/21749
267	GOBP_ENDOPLASMIC_RETICULUM_ORGANIZATION	GOBP_ENDOPLASMIC_RETICULUM_ORGANIZATION	85	0.208440859107663	7.32929321851141	1.73885612240366e-07	3.31880554298466e-06	2.37880179173692e-06	2169	tags=25%, list=11%, signal=22%	69683/98732/414077/66048/68032/66736/68929/56334/27643/13476/19325/54208/30960/330401/66890/12390/18117/72265/67878/66087/73024
268	GOBP_VESICLE_BUDDING_FROM_MEMBRANE	GOBP_VESICLE_BUDDING_FROM_MEMBRANE	58	0.277240271841831	7.82274221234171	1.82316328971227e-07	3.46673138969169e-06	2.48482977820172e-06	2386	tags=31%, list=12%, signal=27%	54198/20194/18570/56334/76959/66397/20224/30960/19324/110379/67857/68581/21787/26554/67511/19349/12306/229593
269	GOBP_PROTEASOME_ASSEMBLY	GOBP_PROTEASOME_ASSEMBLY	12	0.815111147002237	8.2414185761092	1.86531689005092e-07	3.52061291544426e-06	2.523450139757e-06	2745	tags=75%, list=14%, signal=65%	53380/66537/107047/56088/69666/66998/69077/56436/72201
270	GOBP_HISTONE_H2A_UBIQUITINATION	GOBP_HISTONE_H2A_UBIQUITINATION	25	0.48492562643506	8.05363287537543	1.86531689005092e-07	3.52061291544426e-06	2.523450139757e-06	10344	tags=100%, list=52%, signal=48%	22209/21402/22210/19821/69837/12151/107986/71041/14897/107260/13194/76073/209200/71458/22658/224826/30841/70790/19763/69587/72584/68149/70238/58230/56353
271	GOBP_RRNA_TRANSCRIPTION	GOBP_RRNA_TRANSCRIPTION	31	0.421269084432975	7.9871593658067	1.92854730936313e-07	3.61319010607151e-06	2.58980617782123e-06	2513	tags=32%, list=13%, signal=28%	17975/68845/21340/67949/67371/66596/68077/26914/209011/22059
272	GOBP_REGULATION_OF_LYMPHOCYTE_ACTIVATION	GOBP_REGULATION_OF_LYMPHOCYTE_ACTIVATION	420	0.0805380466204086	5.44339273177254	1.92854730936313e-07	3.61319010607151e-06	2.58980617782123e-06	9704	tags=37%, list=48%, signal=19%	16161/22724/232946/14130/14732/69583/16008/228361/14087/12053/107527/65960/26365/16195/27278/12483/20963/13866/106759/17221/246779/18733/230787/12182/668101/320832/257632/15007/209590/15972/15284/20666/211651/232174/15223/22612/56644/16364/14191/74039/69816/279766/17260/58179/235320/15006/55982/17242/171285/434215/22788/404549/15965/15977/16963/242519/242517/16641/16175/15951/16323/16153/330496/2…
273	GOBP_NUCLEUS_ORGANIZATION	GOBP_NUCLEUS_ORGANIZATION	134	0.155120752343945	6.75528037139467	1.99177774933028e-07	3.71798513208319e-06	2.66491952580531e-06	2332	tags=22%, list=12%, signal=19%	97165/15081/68953/20085/23825/22218/93684/15078/68942/30931/20937/67064/76959/14791/66700/23871/103468/56305/26914/108989/66870/20479/237336/109229/69482/230908/13726/386649/16905
274	GOBP_EXTRINSIC_APOPTOTIC_SIGNALING_PATHWAY	GOBP_EXTRINSIC_APOPTOTIC_SIGNALING_PATHWAY	207	0.118853813684527	6.21194908034917	2.01285456690624e-07	3.74361564706357e-06	2.68329056748546e-06	7535	tags=23%, list=38%, signal=15%	14161/29810/142980/18015/21416/329244/20583/51795/78688/15368/21944/404194/240518/15978/545474/12049/76854/20254/21948/99571/71861/21752/16176/414801/12189/11477/14165/14048/12167/110135/51800/16159/12160/14573/11606/18049/12824/17000/20319/18127/217845/11609/12159/241656/13166/21808/14051/72393
275	GOBP_LEUKOCYTE_APOPTOTIC_PROCESS	GOBP_LEUKOCYTE_APOPTOTIC_PROCESS	99	0.183394222918792	6.84589756229593	2.18167682540149e-07	4.02819750081377e-06	2.88726872011563e-06	1577	tags=18%, list=8%, signal=17%	12028/57741/54131/68137/16952/12774/16197/16183/66494/17319/12502/14605/109815/16859/16149/16184/21454/243374
276	GOBP_CHROMATIN_ASSEMBLY_OR_DISASSEMBLY	GOBP_CHROMATIN_ASSEMBLY_OR_DISASSEMBLY	193	0.123648837640693	6.23087741443253	2.18167682540149e-07	4.02819750081377e-06	2.88726872011563e-06	1925	tags=14%, list=10%, signal=13%	97165/57741/15081/108671/101612/97122/68024/93696/54561/15078/18148/50708/20937/319156/67628/319189/319155/14958/19645/107435/66403/59001/53605/26914/17192/15270/108989/67733
277	GOBP_POSITIVE_REGULATION_OF_UBIQUITIN_DEPENDENT_PROTEIN_CATABOLIC_PROCESS	GOBP_POSITIVE_REGULATION_OF_UBIQUITIN_DEPENDENT_PROTEIN_CATABOLIC_PROCESS	100	0.189728058723041	7.11955977003226	2.30876091311613e-07	4.24745328997827e-06	3.04442347273911e-06	1897	tags=20%, list=9%, signal=18%	67673/56371/27061/13542/14694/56438/22218/53380/68034/56486/68098/56424/19358/66498/17246/64209/12389/68077/100040462/16792
278	GOBP_REGULATION_OF_VACUOLE_ORGANIZATION	GOBP_REGULATION_OF_VACUOLE_ORGANIZATION	46	0.303289913706226	7.46768793698003	2.3511223209972e-07	4.30982710352581e-06	3.08913080418792e-06	10845	tags=96%, list=54%, signal=44%	98732/54197/55978/20333/54673/114128/12306/271457/76308/68943/76983/56208/69150/12492/75608/71900/170625/18718/73205/225020/235180/11544/14824/74302/110147/54609/67846/54636/226407/78246/108083/117150/100855/18711/209478/227738/329015/17772/237782/22241/209131/21821/64113/229722
279	GOBP_INTRINSIC_APOPTOTIC_SIGNALING_PATHWAY_BY_P53_CLASS_MEDIATOR	GOBP_INTRINSIC_APOPTOTIC_SIGNALING_PATHWAY_BY_P53_CLASS_MEDIATOR	74	0.230918864220039	7.52214368960617	2.56292964968136e-07	4.68125071497356e-06	3.35535404051852e-06	1657	tags=25%, list=8%, signal=23%	12028/22187/66940/15254/19941/276770/13207/67941/69076/17319/108143/15387/66824/17246/108705/16149/12043/12505/17869
280	GOBP_SPLICEOSOMAL_COMPLEX_ASSEMBLY	GOBP_SPLICEOSOMAL_COMPLEX_ASSEMBLY	56	0.277987293636862	7.74880360251938	2.69001424552024e-07	4.87840305877977e-06	3.49666582953933e-06	3554	tags=54%, list=18%, signal=45%	27366/328110/20643/107686/68011/27366/20384/20641/108014/67242/67996/75062/231386/81898/101739/20630/20595/14105/66603/83486/53817/110809/67959/104721/57905/67684/22184/66978/193116/14007/66877
281	GOBP_REGULATION_OF_DNA_TEMPLATED_TRANSCRIPTION_ELONGATION	GOBP_REGULATION_OF_DNA_TEMPLATED_TRANSCRIPTION_ELONGATION	55	0.278311786302114	7.69205253888333	2.69001424552024e-07	4.87840305877977e-06	3.49666582953933e-06	9439	tags=95%, list=47%, signal=50%	20922/66266/15312/51810/225160/28036/21681/72459/72949/107951/53817/27632/66399/12387/98053/58202/21400/214498/235497/12455/72515/66505/192657/14056/74427/107829/106583/22346/56070/52609/16825/13716/12005/114741/192231/54367/20926/20924/72895/57314/12454/57261/217127/24116/219158/69562/106389/69131/170472/319955/70238/58230
282	GOBP_PROTEIN_INSERTION_INTO_ER_MEMBRANE	GOBP_PROTEIN_INSERTION_INTO_ER_MEMBRANE	22	0.533237139852525	8.05412218781213	2.94418379409897e-07	5.30161152463899e-06	3.80000660796854e-06	2169	tags=45%, list=11%, signal=41%	69683/414077/66048/68032/66736/27643/18117/72265/66087/73024
283	GOBP_POSITIVE_REGULATION_OF_TELOMERE_MAINTENANCE_VIA_TELOMERE_LENGTHENING	GOBP_POSITIVE_REGULATION_OF_TELOMERE_MAINTENANCE_VIA_TELOMERE_LENGTHENING	35	0.37775429409952	7.850923486413	2.94418379409897e-07	5.30161152463899e-06	3.80000660796854e-06	3616	tags=54%, list=18%, signal=45%	59047/12469/53379/12465/12464/15382/497652/245474/21454/12466/12462/12468/12461/12387/72162/106052/59125/18761/26413
284	GOBP_REGULATION_OF_MITOTIC_SPINDLE_ASSEMBLY	GOBP_REGULATION_OF_MITOTIC_SPINDLE_ASSEMBLY	22	0.532424651189537	8.04185019383638	2.98654542523217e-07	5.35895615738842e-06	3.84110920146613e-06	4056	tags=68%, list=20%, signal=54%	68953/68942/67064/76959/66700/51810/108989/20479/15511/13494/234852/105513/18571/75608/73420
285	GOBP_VIRAL_GENOME_REPLICATION	GOBP_VIRAL_GENOME_REPLICATION	121	0.166092066644325	6.85132052750407	3.02890706644012e-07	5.41589838967679e-06	3.88192336862316e-06	1761	tags=21%, list=9%, signal=19%	80901/12540/22038/68576/23825/100038882/19035/15481/66141/23983/52668/69550/11793/56031/19358/30960/98415/57444/110052/18521/12043/13205/18458/80876/20304
286	GOBP_RIBOSOMAL_SUBUNIT_EXPORT_FROM_NUCLEUS	GOBP_RIBOSOMAL_SUBUNIT_EXPORT_FROM_NUCLEUS	14	0.736051583685784	8.28211687842696	3.24071540977459e-07	5.75424589833146e-06	4.12443883070523e-06	2122	tags=50%, list=11%, signal=45%	20054/19384/18148/16418/67045/103573/353258
287	GOBP_CELL_CYCLE_PHASE_TRANSITION	GOBP_CELL_CYCLE_PHASE_TRANSITION	479	0.0755984996458156	5.40852329998721	3.24071540977459e-07	5.75424589833146e-06	4.12443883070523e-06	5488	tags=14%, list=27%, signal=11%	12579/14582/13076/11629/118454/21752/15202/384701/69581/12189/433938/11477/14165/71950/20473/74729/15904/76843/20674/77035/237877/16493/67981/75770/83560/12427/21385/21987/235041/18935/75604/19130/20460/218630/18557/238555/22410/102423/271697/13860/17279/14199/209091/209334/18392/14235/100088/244281/26380/59036/448987/18426/671232/327762/269582/11504/238271/12235/71276/93695/12035/636931/381293/1…
288	GOBP_RRNA_MODIFICATION	GOBP_RRNA_MODIFICATION	32	0.411022027945372	7.97977216750566	3.32543880465042e-07	5.86381873650469e-06	4.20297674454087e-06	9123	tags=97%, list=45%, signal=53%	66181/52530/75422/14791/245474/67674/66254/76894/68327/66138/217038/229503/72181/68017/224481/67390/110109/106338/71989/56095/68147/100609/382137/271842/101122/15278/67493/14113/78796/106707/98956
289	GOBP_INTRINSIC_APOPTOTIC_SIGNALING_PATHWAY_IN_RESPONSE_TO_DNA_DAMAGE	GOBP_INTRINSIC_APOPTOTIC_SIGNALING_PATHWAY_IN_RESPONSE_TO_DNA_DAMAGE	99	0.179315452336889	6.69364169981884	3.32543880465042e-07	5.86381873650469e-06	4.20297674454087e-06	1591	tags=19%, list=8%, signal=17%	12028/59004/12925/66940/19941/18970/27050/67941/69076/17319/108143/15387/66824/19367/12015/16149/12581/12043/12505
290	GOBP_TELOMERE_CAPPING	GOBP_TELOMERE_CAPPING	38	0.353272732304945	7.76067778315059	3.36780051317811e-07	5.91803841901918e-06	4.24183948483776e-06	10608	tags=97%, list=53%, signal=46%	59047/13870/497652/69917/27354/69535/21749/59125/28113/18761/26413/11991/19360/108689/54723/74493/101185/26417/252870/57321/21750/26400/50505/17535/19090/227525/26407/20877/140917/21951/18005/11920/55947/103677/68964/269400/17165
291	GOBP_CELLULAR_RESPONSE_TO_UV	GOBP_CELLULAR_RESPONSE_TO_UV	83	0.20592153648015	7.1424345053294	3.49488567989441e-07	6.12025341056424e-06	4.38677999972278e-06	1182	tags=16%, list=6%, signal=15%	12028/20174/57741/12925/19941/18971/69076/18148/66915/12362/13665/13870/18538
292	GOBP_POSITIVE_REGULATION_OF_ORGANELLE_ORGANIZATION	GOBP_POSITIVE_REGULATION_OF_ORGANELLE_ORGANIZATION	464	0.0742296440228621	5.23213561154719	3.53724741502332e-07	6.17322357087632e-06	4.42474712693977e-06	4849	tags=15%, list=24%, signal=12%	14063/93677/13179/83433/20979/243866/17395/16334/16002/27385/71920/17701/21809/51800/20259/12123/56221/67749/22411/14939/18645/17702/19017/56699/13874/223864/230872/75329/15114/19130/71836/20460/93689/320472/63873/21349/623781/16885/13447/83767/57746/18816/22417/18768/104445/15398/11687/18784/104252/52639/12154/170643/22418/21336/67968/104027/171543/118449/18213/245880/260315/75305/18596/23963/68…
293	GOBP_PROTEIN_POLYUBIQUITINATION	GOBP_PROTEIN_POLYUBIQUITINATION	232	0.107574509853658	5.8855893961925	3.6219709032596e-07	6.29950980307539e-06	4.51526460726093e-06	2608	tags=22%, list=13%, signal=19%	140499/56371/54197/64685/56438/22209/21402/56486/22210/52668/66156/56424/93765/66498/26965/21929/69010/17246/67615/56310/12043/13205/12400/67128/108660/22195/66105/70510/68718/78889/26554/68999/19260/66440/20747/69104/11797/67845/216080/212123/68031/170737/54484/103213/106025/106021/66799/67245/68350/22193
294	GOBP_TRANSCRIPTION_BY_RNA_POLYMERASE_III	GOBP_TRANSCRIPTION_BY_RNA_POLYMERASE_III	51	0.273500726649191	7.18524763950205	4.04558865506737e-07	7.01235366878344e-06	5.02620574045248e-06	3163	tags=35%, list=16%, signal=30%	67005/54683/330959/117198/67371/110052/66491/66596/68877/81898/12909/57432/77634/75627/11835/20841/72162/17749
295	GOBP_ANTIGEN_RECEPTOR_MEDIATED_SIGNALING_PATHWAY	GOBP_ANTIGEN_RECEPTOR_MEDIATED_SIGNALING_PATHWAY	150	0.146314983868073	6.70810304991209	4.08795045488662e-07	7.06176119257703e-06	5.06161929650547e-06	2533	tags=27%, list=13%, signal=24%	67596/12028/27050/22350/107321/14462/12520/78473/19255/21838/15018/77799/93765/16428/209354/19264/225825/56310/12043/217715/19122/243910/16534/66592/19260/100040462/16854/16792/15985/16150/16822/239743/56792/240754/23880/14360/226422/75454/13709/16818/13667
296	GOBP_VIRAL_RELEASE_FROM_HOST_CELL	GOBP_VIRAL_RELEASE_FROM_HOST_CELL	26	0.448238852378334	7.56047283596685	4.81060622182152e-07	8.28204368459542e-06	5.93627439179255e-06	3222	tags=65%, list=16%, signal=55%	68953/68942/67064/76959/66700/30960/330192/22088/12390/20479/19349/67738/67166/71955/268373/116733/234852
297	GOBP_POST_GOLGI_VESICLE_MEDIATED_TRANSPORT	GOBP_POST_GOLGI_VESICLE_MEDIATED_TRANSPORT	101	0.183135896974271	6.91354756507673	4.8957474916785e-07	8.4002455278093e-06	6.02099726958156e-06	11106	tags=93%, list=55%, signal=42%	11771/14694/53330/53612/19325/24045/76688/16792/11777/24044/57437/22319/229593/217517/16783/20619/98710/56350/22318/76983/12988/66460/17846/18777/20660/53620/66629/11778/68365/245944/231580/71673/107767/20742/75914/271564/66352/226744/19889/107371/66482/13858/53611/226541/102058/11765/79196/211556/13430/20336/12752/70297/11426/16558/107338/260302/105504/11766/235574/213760/11776/54189/69940/54214…
298	GOBP_VIRAL_TRANSLATION	GOBP_VIRAL_TRANSLATION	17	0.645814126512698	8.20171999376998	5.23631292612846e-07	8.95444653407739e-06	6.41822884269366e-06	3360	tags=65%, list=17%, signal=54%	53356/20823/68995/11793/68184/18521/66085/223691/229663/55944/13669
299	GOBP_REGULATION_OF_T_CELL_ACTIVATION	GOBP_REGULATION_OF_T_CELL_ACTIVATION	305	0.0940138634630363	5.77605242836902	5.32145436497735e-07	9.03937714797486e-06	6.47910408648119e-06	6992	tags=23%, list=35%, signal=15%	114774/20296/13856/104709/16147/12524/15969/83430/72049/15970/15978/17863/13642/14634/13137/72432/21948/230979/11629/667034/16176/69677/102657/278180/213208/15967/100504404/20677/16160/16002/57765/30936/13035/19261/100039795/15930/16159/16768/19374/15218/60505/75863/12511/14633/16846/19099/27218/18534/69165/234199/20667/18782/21949/20668/20423/238555/24099/26971/13643/242122/216799/12159/22329/12…
300	GOBP_ORGANIC_CYCLIC_COMPOUND_CATABOLIC_PROCESS	GOBP_ORGANIC_CYCLIC_COMPOUND_CATABOLIC_PROCESS	468	0.0758962895201961	5.37378931400838	5.32145436497735e-07	9.03937714797486e-06	6.47910408648119e-06	6866	tags=20%, list=34%, signal=14%	230718/20860/81904/20750/19733/54159/110385/15368/58242/12683/107585/67724/237868/93719/266645/12496/72090/72269/394436/13075/13116/104086/13076/70881/64654/105859/667034/75388/98256/13077/18478/381101/74729/633285/208665/26927/56629/11811/56720/69865/13162/237256/56050/15930/14573/194357/94224/13081/78925/13115/140483/71726/117149/100342/246728/26918/70789/13122/215446/11628/99586/237320/234724/…
301	GOBP_PROTEIN_MATURATION_BY_IRON_SULFUR_CLUSTER_TRANSFER	GOBP_PROTEIN_MATURATION_BY_IRON_SULFUR_CLUSTER_TRANSFER	14	0.716632513353818	8.06361179845095	5.57687885057529e-07	9.44178558888096e-06	6.76753614670266e-06	2869	tags=64%, list=14%, signal=55%	68523/68250/74316/217149/56748/66162/100900/73046/26371
302	GOBP_ENDOPLASMIC_RETICULUM_CALCIUM_ION_HOMEOSTASIS	GOBP_ENDOPLASMIC_RETICULUM_CALCIUM_ION_HOMEOSTASIS	24	0.477464437234839	7.67658510044283	5.66202039788878e-07	9.55419071113947e-06	6.84810414105056e-06	10493	tags=100%, list=52%, signal=48%	12028/27061/80795/68944/66437/12043/64209/110213/66168/108058/67163/11938/19164/229877/22393/16438/217893/11820/18854/70551/240174/21817/11937/12018
303	GOBP_PROTEIN_DENEDDYLATION	GOBP_PROTEIN_DENEDDYLATION	10	0.829816948476233	7.50730211179537	5.9174451804271e-07	9.9522444354642e-06	7.13341489528645e-06	3422	tags=100%, list=17%, signal=83%	26895/26893/30931/12848/26891/26754/108679/26572/26894/209318
304	GOBP_LEUKOCYTE_CELL_CELL_ADHESION	GOBP_LEUKOCYTE_CELL_CELL_ADHESION	341	0.0855632303174685	5.45172743492598	6.00258681814912e-07	1.006223106095e-05	7.21224939715286e-06	9684	tags=33%, list=48%, signal=17%	668101/320832/20315/257632/56838/15007/209590/15972/15284/16402/13051/15223/22612/235320/17242/171285/434215/22788/20344/404549/15965/15977/16963/242519/242517/11808/20201/16175/14345/16153/330496/230398/108078/114774/20296/13856/104709/16147/12524/15969/20339/83430/15117/50701/11519/72049/15970/15978/319655/17863/13642/14634/13137/17123/21948/230979/11629/667034/16176/69677/102657/278180/213208/…
305	GOBP_REGULATION_OF_PROTEIN_DEPHOSPHORYLATION	GOBP_REGULATION_OF_PROTEIN_DEPHOSPHORYLATION	82	0.203757736510133	7.02467577236622	6.08772847612012e-07	1.01382563118654e-05	7.26674159344232e-06	1882	tags=23%, list=9%, signal=21%	17872/101568/12314/12313/76497/12315/59046/15516/54401/13001/22627/14225/22027/17931/19264/23988/14678/16452/16854
306	GOBP_RIBOSE_PHOSPHATE_METABOLIC_PROCESS	GOBP_RIBOSE_PHOSPHATE_METABOLIC_PROCESS	366	0.0839915059114008	5.48784510171982	6.08772847612012e-07	1.01382563118654e-05	7.26674159344232e-06	7634	tags=25%, list=38%, signal=16%	20859/67464/102954/212032/218461/231583/66198/18663/229665/20888/230718/20860/230899/110385/56012/58242/16833/11514/108079/11639/15978/18158/72269/229949/209692/75456/14917/56362/667034/20533/66725/83603/54326/83433/434264/19226/16334/12012/171281/19227/217700/56720/629219/210044/245650/23923/74156/230163/264895/27273/14121/19017/14555/50799/12686/234889/103988/216739/99586/216019/64705/233801/23…
307	GOBP_HISTONE_H3_ACETYLATION	GOBP_HISTONE_H3_ACETYLATION	72	0.21955809390847	7.01293056941774	6.7688623771685e-07	1.12358705778667e-05	8.05347246657798e-06	9727	tags=90%, list=48%, signal=47%	68845/217588/56632/14462/24075/223527/75565/108143/59001/66464/16878/24074/27878/226182/22378/217031/70088/13486/17128/74763/108143/21343/109115/26409/18519/98403/16825/14534/101206/66262/229534/52163/214162/102162/67773/18626/93759/108946/94092/20587/228980/217127/244349/140858/246103/269424/16842/76901/54387/20466/228714/328572/12649/216825/15184/208146/28019/223770/54169/319944/12190/217218/10…
308	GOBP_NEGATIVE_REGULATION_OF_UBIQUITIN_PROTEIN_TRANSFERASE_ACTIVITY	GOBP_NEGATIVE_REGULATION_OF_UBIQUITIN_PROTEIN_TRANSFERASE_ACTIVITY	21	0.515420532003202	7.51571091036397	6.85400418456493e-07	1.13402614690074e-05	8.1282961450582e-06	1094	tags=29%, list=5%, signal=27%	20054/57320/65019/67281/67427/12237
309	GOBP_PROTEIN_INSERTION_INTO_MITOCHONDRIAL_INNER_MEMBRANE	GOBP_PROTEIN_INSERTION_INTO_MITOCHONDRIAL_INNER_MEMBRANE	13	0.742448791403904	7.99092004880866	7.36485529806292e-07	1.21460526210125e-05	8.70585858772895e-06	3692	tags=77%, list=18%, signal=63%	67184/30055/67067/30057/30059/30056/69934/14356/30058/56322
310	GOBP_ARP2_3_COMPLEX_MEDIATED_ACTIN_NUCLEATION	GOBP_ARP2_3_COMPLEX_MEDIATED_ACTIN_NUCLEATION	36	0.351390994007569	7.41161686263109	7.6202810084886e-07	1.24864797489575e-05	8.9498646469641e-06	1881	tags=32%, list=9%, signal=29%	67771/76709/101314/74117/56378/63986/11840/74192/11867/63985/68089/66713
311	GOBP_DNA_CONFORMATION_CHANGE	GOBP_DNA_CONFORMATION_CHANGE	303	0.0935114383060312	5.70990522767431	7.6202810084886e-07	1.24864797489575e-05	8.9498646469641e-06	1925	tags=13%, list=10%, signal=12%	97165/20174/57741/15081/108671/101612/16952/97122/68024/23825/93696/54561/93684/15078/18148/50708/53379/20937/319156/109145/67628/319189/319155/14958/381760/17420/19645/13205/107435/66403/27354/226153/59001/56292/53605/26914/17192/15270/108989/67733
312	GOBP_INTRINSIC_APOPTOTIC_SIGNALING_PATHWAY_IN_RESPONSE_TO_ENDOPLASMIC_RETICULUM_STRESS	GOBP_INTRINSIC_APOPTOTIC_SIGNALING_PATHWAY_IN_RESPONSE_TO_ENDOPLASMIC_RETICULUM_STRESS	62	0.236479939494387	6.87743559858662	7.79056486551438e-07	1.27245892803401e-05	9.12053309154348e-06	2621	tags=34%, list=13%, signal=30%	12028/17872/26943/57320/80795/50527/12608/13198/19255/22433/109815/12043/64209/12913/11911/17973/12363/66073/22059/110213/66168
313	GOBP_RESPONSE_TO_REACTIVE_OXYGEN_SPECIES	GOBP_RESPONSE_TO_REACTIVE_OXYGEN_SPECIES	185	0.115475600352467	5.69264297207399	7.87570680807548e-07	1.28225565156398e-05	9.19075252195121e-06	10213	tags=34%, list=51%, signal=17%	14088/15586/19272/13605/15185/71785/19303/213990/20698/170826/23939/12018/101488143/11502/17751/14080/110257/17762/381375/11808/16175/12967/18104/17295/58994/16153/22229/114774/11815/15368/17969/105349/22227/12229/66725/56016/14226/17395/19261/14763/16493/230784/171469/209027/14283/13106/18504/277328/19275/18127/22671/73412/13078/18595/23876/28240/17523/21336/12842/18596/13649/20541
314	GOBP_MITOCHONDRIAL_CALCIUM_ION_HOMEOSTASIS	GOBP_MITOCHONDRIAL_CALCIUM_ION_HOMEOSTASIS	23	0.479836294669595	7.50632579255835	7.96084875960145e-07	1.29198997703595e-05	9.26052470526886e-06	10445	tags=100%, list=52%, signal=48%	69029/27061/66437/66815/11749/12176/72244/107368/76614/229877/68514/76137/68115/56384/215999/69597/78506/66972/216001/170756/244667/21817/11937
315	GOBP_MATURATION_OF_5_8S_RRNA_FROM_TRICISTRONIC_RRNA_TRANSCRIPT_SSU_RRNA_5_8S_RRNA_LSU_RRNA	GOBP_MATURATION_OF_5_8S_RRNA_FROM_TRICISTRONIC_RRNA_TRANSCRIPT_SSU_RRNA_5_8S_RRNA_LSU_RRNA	24	0.467631644621912	7.51849527556439	8.3865586421482e-07	1.35246527975909e-05	9.69399016930521e-06	10690	tags=100%, list=53%, signal=47%	66481/66362/69639/66446/30946/50911/59028/140546/227715/50912/12181/57750/56095/59014/67276/64934/74035/67842/75416/208366/215194/71151/70683/207932
316	GOBP_INTERFERON_GAMMA_MEDIATED_SIGNALING_PATHWAY	GOBP_INTERFERON_GAMMA_MEDIATED_SIGNALING_PATHWAY	26	0.433960547338024	7.31963976933701	8.3865586421482e-07	1.35246527975909e-05	9.69399016930521e-06	2513	tags=50%, list=13%, signal=44%	20684/22260/11846/64685/15516/19255/15944/19016/16451/12703/16452/12539/22059
317	GOBP_REGULATION_OF_ATP_METABOLIC_PROCESS	GOBP_REGULATION_OF_ATP_METABOLIC_PROCESS	80	0.198707054910087	6.75173802297367	9.155353587064e-07	1.47178807191414e-05	1.05492535105801e-05	6082	tags=21%, list=30%, signal=15%	108079/11639/15978/20533/83433/16334/14121/19017/14555/103988/54403/19013/11474/331623/227659/98496/58805
318	GOBP_REGULATION_OF_ERYTHROCYTE_DIFFERENTIATION	GOBP_REGULATION_OF_ERYTHROCYTE_DIFFERENTIATION	39	0.324991079359861	7.25496753457924	9.66872335188647e-07	1.54942811953501e-05	1.11057497620146e-05	1603	tags=21%, list=8%, signal=19%	97165/12010/15469/100038882/22695/12192/23871/98366
319	GOBP_HISTONE_DEUBIQUITINATION	GOBP_HISTONE_DEUBIQUITINATION	39	0.32429854983535	7.23950778957037	1.00109702648729e-06	1.59924465422547e-05	1.14628169672031e-05	9568	tags=95%, list=48%, signal=50%	66125/24075/223527/75565/108143/210766/66464/24074/20184/27878/226182/56790/235441/14479/74112/101943/108143/21343/109115/252870/14534/101206/30941/102162/320713/228980/72344/246103/224836/231151/53890/228790/216825/104416/319944/217218/100683/72195
320	GOBP_REGULATION_OF_DOUBLE_STRAND_BREAK_REPAIR_VIA_HOMOLOGOUS_RECOMBINATION	GOBP_REGULATION_OF_DOUBLE_STRAND_BREAK_REPAIR_VIA_HOMOLOGOUS_RECOMBINATION	68	0.22560204395243	6.92922247683818	1.0182093830105e-06	1.62149844244423e-05	1.16223242073896e-05	12085	tags=96%, list=60%, signal=38%	20174/11461/56420/56397/66713/64050/56505/113002583/73747/19891/66233/71890/56456/70088/78656/73247/21427/232314/13831/22376/51869/237211/71777/102871/57321/21761/15193/50721/223970/99982/227867/67561/74355/11545/117599/68067/235626/81601/50755/75560/19362/103537/77044/72199/75698/27223/12649/214763/21853/170472/94232/319955/233908/236904/229584/224008/100683/225182/19361/104271/269400/216049/605…
321	GOBP_VESICLE_TARGETING_ROUGH_ER_TO_CIS_GOLGI	GOBP_VESICLE_TARGETING_ROUGH_ER_TO_CIS_GOLGI	13	0.727253531571472	7.82737461934917	1.03532174630377e-06	1.64361358852461e-05	1.17808377100314e-05	1841	tags=62%, list=9%, signal=56%	18570/56334/66397/20224/67857/68581/21787/26554
322	GOBP_NEGATIVE_REGULATION_OF_CELL_CYCLE	GOBP_NEGATIVE_REGULATION_OF_CELL_CYCLE	342	0.0825227231963669	5.25684173120977	1.0524341160369e-06	1.665591383641e-05	1.19383667298072e-05	2636	tags=45%, list=13%, signal=40%	21981/17283/71711/268465/52468/233726/11688/71943/79263/19090/12952/117229/19247/12544/245000/217011/209456/11350/22591/27223/77065/12649/70385/76454/21853/12443/381921/227331/319955/23834/18854/20877/11789/66371/229543/69716/18817/329795/52679/20680/72772/69034/21951/54601/268491/12236/18005/11920/240255/71733/216810/105782/208266/71059/12144/22642/233805/69274/69601/12053/218294/235323/28000/22…
323	GOBP_NON_LYTIC_VIRAL_RELEASE	GOBP_NON_LYTIC_VIRAL_RELEASE	13	0.724668451418158	7.79955159766193	1.06954649190082e-06	1.68743310301133e-05	1.20949204070257e-05	4020	tags=85%, list=20%, signal=68%	68953/68942/67064/76959/66700/20479/67166/116733/234852/105513/75608
324	GOBP_DNA_BIOSYNTHETIC_PROCESS	GOBP_DNA_BIOSYNTHETIC_PROCESS	183	0.117762042466511	5.80846047809487	1.08665887360595e-06	1.70914000614071e-05	1.22505077693718e-05	3559	tags=11%, list=18%, signal=9%	12165/21673/14186/216853/13134/231440/18768/107765/16948/208084/228140/13078/216835/252973/64074/18481/20957/18596/50490/214901
325	GOBP_REGULATION_OF_AUTOPHAGY_OF_MITOCHONDRION	GOBP_REGULATION_OF_AUTOPHAGY_OF_MITOCHONDRION	33	0.368421052631579	7.28536271728371	1.10377126088063e-06	1.73071333706083e-05	1.2405137733622e-05	12681	tags=100%, list=63%, signal=37%	11740/12257/57320/11739/12177/12176/64704/22059/381038/23897/74006/68943/15251/22333/69754/13000/606496/20788/50754/67588/20787/72344/100756/207565/22084/230895/15194/228361/15185/74772/320528/14367/50873
326	GOBP_ESCRT_COMPLEX_DISASSEMBLY	GOBP_ESCRT_COMPLEX_DISASSEMBLY	10	0.815901042446007	7.38140577897149	1.12088365346981e-06	1.75215432456508e-05	1.25588191073305e-05	3701	tags=100%, list=18%, signal=82%	68953/66201/68942/67064/76959/20479/71955/116733/234852/105513
327	GOBP_CELLULAR_OXIDANT_DETOXIFICATION	GOBP_CELLULAR_OXIDANT_DETOXIFICATION	87	0.183526452557388	6.5601895623145	1.15510845364701e-06	1.80013231797712e-05	1.29027083024469e-05	1597	tags=26%, list=8%, signal=24%	14775/22166/20364/13361/57320/54683/18477/15122/21672/11758/52700/93684/70564/14870/625249/69227/11757/67305/109815/93692/66447/12491/14873
328	GOBP_REGULATION_OF_AUTOPHAGY	GOBP_REGULATION_OF_AUTOPHAGY	314	0.086002629633859	5.35402577561829	1.17222086079717e-06	1.82123094714097e-05	1.30539357733189e-05	1920	tags=14%, list=10%, signal=13%	98732/13627/79554/11740/20637/66290/54197/12257/57320/66335/56374/11974/11739/114143/52637/17281/13198/19744/15944/56433/72183/11793/14679/225861/12177/66824/69903/13690/17274/20333/12015/11973/12043/223453/13684/13804/73834/72512/54673/67006/19260/11555/30930
329	GOBP_REGULATION_OF_RRNA_PROCESSING	GOBP_REGULATION_OF_RRNA_PROCESSING	16	0.649084934372475	8.00599645898195	1.18933327238411e-06	1.83661889577862e-05	1.31642311169789e-05	2505	tags=44%, list=12%, signal=38%	69962/67674/66254/67045/209011/213541/66138
330	GOBP_REGULATION_OF_INTRACELLULAR_PROTEIN_TRANSPORT	GOBP_REGULATION_OF_INTRACELLULAR_PROTEIN_TRANSPORT	218	0.105618627805274	5.62309452254834	1.18933327238411e-06	1.83661889577862e-05	1.31642311169789e-05	10358	tags=33%, list=52%, signal=16%	11652/16480/27412/241639/13605/13866/52822/329506/74772/13830/24069/72446/20510/12009/17913/68617/319713/29867/216831/19250/170770/14367/11735/12550/70261/330962/29810/50873/18015/21416/238257/625530/11815/238276/12569/15482/12021/14456/67591/76157/232748/15978/14634/75311/13829/70377/16176/384701/69581/66725/11450/12669/319757/16409/380918/22771/14939/75770/231830/16846/223864/16500/20423/16509/…
331	GOBP_UBIQUITIN_DEPENDENT_PROTEIN_CATABOLIC_PROCESS_VIA_THE_MULTIVESICULAR_BODY_SORTING_PATHWAY	GOBP_UBIQUITIN_DEPENDENT_PROTEIN_CATABOLIC_PROCESS_VIA_THE_MULTIVESICULAR_BODY_SORTING_PATHWAY	33	0.365945354566753	7.23640688739314	1.22355810812383e-06	1.88376196948612e-05	1.35021359045626e-05	2459	tags=36%, list=12%, signal=32%	68953/66914/68942/67064/76959/66700/70160/330192/22088/20479/67845/73711
332	GOBP_IRES_DEPENDENT_VIRAL_TRANSLATIONAL_INITIATION	GOBP_IRES_DEPENDENT_VIRAL_TRANSLATIONAL_INITIATION	10	0.811696562860319	7.34336811472445	1.29200782520696e-06	1.97719876193833e-05	1.41718576053995e-05	3360	tags=80%, list=17%, signal=67%	20823/68995/68184/18521/66085/229663/55944/13669
333	GOBP_POSITIVE_REGULATION_OF_TRANSLATIONAL_INITIATION	GOBP_POSITIVE_REGULATION_OF_TRANSLATIONAL_INITIATION	26	0.427173820569696	7.20516762328181	1.29200782520696e-06	1.97719876193833e-05	1.41718576053995e-05	2375	tags=42%, list=12%, signal=37%	17872/58988/69241/67710/13205/100037258/20304/98828/17973/229096/213541
334	GOBP_NEGATIVE_REGULATION_OF_PROTEASOMAL_PROTEIN_CATABOLIC_PROCESS	GOBP_NEGATIVE_REGULATION_OF_PROTEASOMAL_PROTEIN_CATABOLIC_PROCESS	45	0.290546836981454	7.04496491927574	1.30912026310925e-06	1.99142592859843e-05	1.4273832876635e-05	2440	tags=35%, list=12%, signal=31%	57320/56207/17025/93739/15516/68135/108143/53378/225896/59025/68077/228769/30940/77006/102122/14070
335	GOBP_RESPONSE_TO_IONIZING_RADIATION	GOBP_RESPONSE_TO_IONIZING_RADIATION	136	0.143592480256209	6.28062193431434	1.30912026310925e-06	1.99142592859843e-05	1.4273832876635e-05	1926	tags=18%, list=10%, signal=17%	12028/16952/14775/19941/13057/18970/17025/14462/66467/72931/13870/109019/17246/210766/98415/19264/21353/19367/12043/69917/17869/66656/14828/15270/14784
336	GOBP_REGULATION_OF_TRANSCRIPTION_BY_RNA_POLYMERASE_I	GOBP_REGULATION_OF_TRANSCRIPTION_BY_RNA_POLYMERASE_I	31	0.379793722720244	7.20079659674675	1.32623270419688e-06	2.01145293469859e-05	1.4417379334471e-05	3403	tags=42%, list=17%, signal=35%	17975/68845/66491/68877/68077/26914/11911/209011/17089/68895/17749/103136/68979
337	GOBP_MITOTIC_SISTER_CHROMATID_SEGREGATION	GOBP_MITOTIC_SISTER_CHROMATID_SEGREGATION	161	0.125767725533091	5.87502795745268	1.36045759544737e-06	2.05723795442131e-05	1.47455500740353e-05	2116	tags=20%, list=11%, signal=18%	68953/208718/18226/19384/53869/30939/68942/67064/76959/52696/12237/66156/24010/68501/66700/107047/66302/51810/66591/19645/19252/56292/18221/22680/26554/26914/108989/20479/51792/67045/66440/70099/72117
338	GOBP_LATE_ENDOSOME_TO_VACUOLE_TRANSPORT_VIA_MULTIVESICULAR_BODY_SORTING_PATHWAY	GOBP_LATE_ENDOSOME_TO_VACUOLE_TRANSPORT_VIA_MULTIVESICULAR_BODY_SORTING_PATHWAY	16	0.646408128972768	7.97297998699719	1.3775700453848e-06	2.076951760734e-05	1.4886851627173e-05	1990	tags=44%, list=10%, signal=39%	71817/66914/68192/66201/76959/70160/230514
339	GOBP_NUCLEAR_MEMBRANE_REASSEMBLY	GOBP_NUCLEAR_MEMBRANE_REASSEMBLY	22	0.491015391344189	7.41639631304793	1.42890741120645e-06	2.14168004926707e-05	1.53508009810723e-05	3701	tags=55%, list=18%, signal=45%	68953/23825/68942/67064/76959/66700/386649/22196/116733/234852/68053/105513
340	GOBP_REGULATION_OF_INTRINSIC_APOPTOTIC_SIGNALING_PATHWAY_BY_P53_CLASS_MEDIATOR	GOBP_REGULATION_OF_INTRINSIC_APOPTOTIC_SIGNALING_PATHWAY_BY_P53_CLASS_MEDIATOR	30	0.38697373348066	7.11583622492532	1.42890741120645e-06	2.14168004926707e-05	1.53508009810723e-05	2697	tags=55%, list=13%, signal=48%	22187/19941/276770/69076/17319/108143/15387/17246/108705/16149/12043/12505/17869/407786/67211/22059/20115
341	GOBP_COTRANSLATIONAL_PROTEIN_TARGETING_TO_MEMBRANE	GOBP_COTRANSLATIONAL_PROTEIN_TARGETING_TO_MEMBRANE	21	0.495692721139428	7.22804576289649	1.46313233415922e-06	2.18654615098985e-05	1.56723852431934e-05	2151	tags=43%, list=11%, signal=38%	20813/66256/66212/66384/27058/69276/54208/72265/68818
342	GOBP_PROTEIN_TARGETING_TO_VACUOLE	GOBP_PROTEIN_TARGETING_TO_VACUOLE	34	0.358852254486259	7.27447151377278	1.60003211141339e-06	2.38414141513528e-05	1.70886778288842e-05	10343	tags=97%, list=52%, signal=47%	218441/15481/330192/16792/17113/19349/218035/116733/55946/20660/17999/16784/12492/52348/74718/71673/72825/12759/271564/27426/11774/70297/260302/11776/432486/75788/27057/230895/75669/270096/107305/20661/320528
343	GOBP_NEGATIVE_REGULATION_OF_TRANSFERASE_ACTIVITY	GOBP_NEGATIVE_REGULATION_OF_TRANSFERASE_ACTIVITY	250	0.0974291756176828	5.51697604961863	1.6171445920637e-06	2.40261482249463e-05	1.7221088643428e-05	1868	tags=16%, list=9%, signal=15%	19735/20054/18226/57320/13542/14694/17873/65019/18148/67281/67427/100503991/68045/14870/94245/13682/19255/72183/21838/11757/22695/12237/217039/66824/69903/21929/19084/19016/19264/51810/12581/19645/66787/15502/19252/16413/22088/12389/26914/19260
344	GOBP_PROTEIN_LOCALIZATION_TO_CHROMOSOME_TELOMERIC_REGION	GOBP_PROTEIN_LOCALIZATION_TO_CHROMOSOME_TELOMERIC_REGION	31	0.37210390321072	7.05499948941921	1.77132558138829e-06	2.62403347754497e-05	1.88081388231865e-05	2347	tags=42%, list=12%, signal=37%	12469/12465/12464/497652/245474/21454/69917/30877/26914/12466/12462/12468/12461
345	GOBP_REGULATION_OF_MITOCHONDRION_ORGANIZATION	GOBP_REGULATION_OF_MITOCHONDRION_ORGANIZATION	138	0.139359081853061	6.16269746849596	1.80571918262668e-06	2.66723042164219e-05	1.91177591570239e-05	3319	tags=34%, list=17%, signal=28%	12028/11740/14775/12257/57320/66494/11983/11739/53380/66437/70186/69076/66092/56044/12177/66824/19016/12015/52538/56428/56330/69104/75734/12176/209011/16905/18412/103172/64704/22059/381038/65114/68350/23897/19765/74006/29816/12124/68943/15251/22333/14629/14297/223601/67013/72542/18107
346	GOBP_LYMPHOCYTE_APOPTOTIC_PROCESS	GOBP_LYMPHOCYTE_APOPTOTIC_PROCESS	68	0.218857572577652	6.72207035256773	1.84011280367291e-06	2.71017770159455e-05	1.9425589987055e-05	2787	tags=34%, list=14%, signal=29%	12028/57741/68137/16197/16183/66494/17319/12502/14605/16859/16149/16184/243374/20304/16854/18566/57432/20104/103213/22059/384783/21940/12042
347	GOBP_NEGATIVE_REGULATION_OF_ENDOPLASMIC_RETICULUM_UNFOLDED_PROTEIN_RESPONSE	GOBP_NEGATIVE_REGULATION_OF_ENDOPLASMIC_RETICULUM_UNFOLDED_PROTEIN_RESPONSE	14	0.665105282282279	7.48382288200133	1.90890010090699e-06	2.80338758334928e-05	2.00936852727051e-05	2349	tags=43%, list=12%, signal=38%	17872/14694/14828/17973/27362/77006
348	GOBP_NEGATIVE_REGULATION_OF_TELOMERE_MAINTENANCE	GOBP_NEGATIVE_REGULATION_OF_TELOMERE_MAINTENANCE	34	0.355744219019035	7.21146698980098	1.97768746527126e-06	2.8960618744317e-05	2.07579416348798e-05	10286	tags=97%, list=51%, signal=47%	15381/13870/15382/51810/497652/27354/69535/214627/21749/28113/19360/108689/74493/101185/50912/72400/70640/57321/11545/21750/50505/75764/20779/24127/20680/21951/11920/237107/103677/98956/52864/68964/269400
349	GOBP_NUCLEOLAR_LARGE_RRNA_TRANSCRIPTION_BY_RNA_POLYMERASE_I	GOBP_NUCLEOLAR_LARGE_RRNA_TRANSCRIPTION_BY_RNA_POLYMERASE_I	16	0.630007152595043	7.77068572341077	2.11526236919782e-06	3.07982200955202e-05	2.20750689356885e-05	2213	tags=38%, list=11%, signal=33%	17975/68845/21340/68077/26914/209011
350	GOBP_NEGATIVE_REGULATION_OF_UBIQUITIN_PROTEIN_LIGASE_ACTIVITY	GOBP_NEGATIVE_REGULATION_OF_UBIQUITIN_PROTEIN_LIGASE_ACTIVITY	12	0.747989237350675	7.56276296564337	2.11526236919782e-06	3.07982200955202e-05	2.20750689356885e-05	3531	tags=67%, list=18%, signal=55%	20054/65019/67281/67427/20115/67025/100503670/71890
351	GOBP_REGULATION_OF_UBIQUITIN_PROTEIN_LIGASE_ACTIVITY	GOBP_REGULATION_OF_UBIQUITIN_PROTEIN_LIGASE_ACTIVITY	23	0.45278734874204	7.08318522830127	2.18404989772582e-06	3.17091688855008e-05	2.2728004633704e-05	697	tags=26%, list=3%, signal=25%	20054/56371/21402/65019/67281/67427
352	GOBP_MITOTIC_CYTOKINETIC_PROCESS	GOBP_MITOTIC_CYTOKINETIC_PROCESS	22	0.480093484265387	7.25142960768879	2.21844367905398e-06	3.21170141717588e-05	2.30203336313317e-05	2193	tags=45%, list=11%, signal=41%	68953/18226/69028/68942/67064/76959/66700/11840/20479/11848
353	GOBP_PROTEIN_EXIT_FROM_ENDOPLASMIC_RETICULUM	GOBP_PROTEIN_EXIT_FROM_ENDOPLASMIC_RETICULUM	47	0.28677210310049	7.14416372503112	2.25283747106364e-06	3.2430677267063e-05	2.32451561837372e-05	2435	tags=32%, list=12%, signal=28%	27061/66212/12520/66397/22027/20224/109815/69981/110379/116891/11993/64209/67511/22230/20932
354	GOBP_PROGRAMMED_NECROTIC_CELL_DEATH	GOBP_PROGRAMMED_NECROTIC_CELL_DEATH	41	0.300797506781099	6.91598217387459	2.25283747106364e-06	3.2430677267063e-05	2.32451561837372e-05	3304	tags=44%, list=16%, signal=37%	12028/54131/11739/66400/12370/11886/12389/11797/56449/22059/67245/11796/74256/74006/12368/108155/56532/72542
355	GOBP_RECOMBINATIONAL_REPAIR	GOBP_RECOMBINATIONAL_REPAIR	155	0.126121236257386	5.84085403953887	2.32162508522875e-06	3.33267646037344e-05	2.38874397205153e-05	12085	tags=92%, list=60%, signal=37%	20174/11461/67711/68240/59029/56420/67788/72931/93765/68501/109145/109019/98415/69917/27354/56397/66713/15270/64050/56505/56515/56045/69596/113002583/73747/19891/71175/66209/19357/66233/69747/71890/56456/71514/70088/72440/67241/17219/22632/17220/17217/78656/74386/73247/22592/19365/21427/232314/13831/71567/22376/17218/51869/237211/71777/272551/15574/22427/19691/17215/102871/97827/57321/17216/21761…
356	GOBP_MRNA_CIS_SPLICING_VIA_SPLICEOSOME	GOBP_MRNA_CIS_SPLICING_VIA_SPLICEOSOME	23	0.450652138391166	7.04978303528805	2.42480657542776e-06	3.47101525516288e-05	2.48790030063108e-05	3487	tags=57%, list=17%, signal=47%	12729/328110/66070/101739/68092/20630/69305/76938/19134/110809/22380/70312/60321
357	GOBP_DNA_TEMPLATED_TRANSCRIPTION_TERMINATION	GOBP_DNA_TEMPLATED_TRANSCRIPTION_TERMINATION	21	0.482183850683701	7.03106337906284	2.45920042233835e-06	3.51038805384768e-05	2.51612132257528e-05	10397	tags=100%, list=52%, signal=48%	68991/67005/66136/20595/545725/208595/24128/74737/27374/230709/106583/20020/74238/269254/17188/67219/13211/224432/22130/74044/19285
358	GOBP_TRANSCRIPTION_PREINITIATION_COMPLEX_ASSEMBLY	GOBP_TRANSCRIPTION_PREINITIATION_COMPLEX_ASSEMBLY	38	0.316746113982603	6.95826285160946	2.56238200885536e-06	3.62719408809081e-05	2.59984373413103e-05	2571	tags=31%, list=13%, signal=27%	68845/21340/24075/229906/108143/235459/67089/66464/99730/24074/22059/15289
359	GOBP_MRNA_EXPORT_FROM_NUCLEUS	GOBP_MRNA_EXPORT_FROM_NUCLEUS	59	0.234118167867867	6.65135984929599	2.56238200885536e-06	3.62719408809081e-05	2.59984373413103e-05	2870	tags=32%, list=14%, signal=28%	69241/66118/53379/56488/223527/20383/225160/66231/231386/103468/68092/68278/108989/21681/66679/53817/386612/66511/331401
360	GOBP_NEGATIVE_REGULATION_OF_CHROMOSOME_ORGANIZATION	GOBP_NEGATIVE_REGULATION_OF_CHROMOSOME_ORGANIZATION	82	0.1908308611205	6.57901363498067	2.56238200885536e-06	3.62719408809081e-05	2.59984373413103e-05	1906	tags=23%, list=10%, signal=21%	15081/15078/15381/30939/52696/12237/24010/13870/107047/15382/51810/497652/66591/17420/27354/19252/56292/22680/108989
361	GOBP_HISTONE_MODIFICATION	GOBP_HISTONE_MODIFICATION	479	0.0688929667436351	4.92879114775948	2.59677588527885e-06	3.66569803639364e-05	2.62744199501899e-05	5287	tags=10%, list=26%, signal=8%	269252/230025/16176/384701/12189/66725/14048/74729/103551/13488/18601/16392/16002/237730/17954/17927/77035/26386/383491/20871/19017/381534/223864/242285/83766/18602/71241/57746/381359/225518/12180/15460/18507/30956/331623/71791/242726/269610/18760/214384/104383/70779/19373/79221/14051/52463/18627/666528/18125
362	GOBP_REGULATION_OF_DNA_STRAND_ELONGATION	GOBP_REGULATION_OF_DNA_STRAND_ELONGATION	17	0.585875992246958	7.44051677133331	2.63116976836225e-06	3.69378543789918e-05	2.64757404558997e-05	3557	tags=53%, list=18%, signal=44%	20174/56207/98415/56505/69714/225280/70020/56249/56456
363	GOBP_NEGATIVE_REGULATION_OF_PROTEOLYSIS_INVOLVED_IN_CELLULAR_PROTEIN_CATABOLIC_PROCESS	GOBP_NEGATIVE_REGULATION_OF_PROTEOLYSIS_INVOLVED_IN_CELLULAR_PROTEIN_CATABOLIC_PROCESS	59	0.233437784983104	6.63202998932368	2.63116976836225e-06	3.69378543789918e-05	2.64757404558997e-05	3354	tags=42%, list=17%, signal=35%	57320/56207/17025/93739/65019/15516/68135/108143/53378/68833/225896/59025/68077/228769/30940/77006/102122/14070/20115/70369/108155/67025/100503670/67903/12328
364	GOBP_PROTEIN_LOCALIZATION_TO_NUCLEOPLASM	GOBP_PROTEIN_LOCALIZATION_TO_NUCLEOPLASM	14	0.651018444617419	7.32531655095919	2.66556365784778e-06	3.7317891209869e-05	2.67481373416189e-05	2347	tags=86%, list=12%, signal=76%	12469/12465/21376/12464/245474/21454/28036/68077/12466/12462/12468/12461
365	GOBP_CRISTAE_FORMATION	GOBP_CRISTAE_FORMATION	16	0.619967070797785	7.64684852574966	2.83753319315995e-06	3.96166278146386e-05	2.83957899935545e-05	7633	tags=100%, list=38%, signal=62%	224904/107197/66075/68117/103172/68943/67013/76614/68653/66826/56384/230935/66098/69597/68316/72113
366	GOBP_VACUOLAR_TRANSPORT	GOBP_VACUOLAR_TRANSPORT	148	0.122171736911558	5.58378915078118	2.90632104441509e-06	4.04661531211457e-05	2.90046995229231e-05	2181	tags=18%, list=11%, signal=16%	218441/68953/71817/66914/68192/66201/15481/68942/65113/67064/76959/53612/66700/67023/70160/20615/330192/22088/11555/16792/11777/17113/20479/230514/11972/19349/55943
367	GOBP_CELLULAR_RESPONSE_TO_CHEMICAL_STRESS	GOBP_CELLULAR_RESPONSE_TO_CHEMICAL_STRESS	304	0.0859679365696771	5.2678393987794	2.94071497725475e-06	4.08334700928888e-05	2.92679792659515e-05	2993	tags=10%, list=15%, signal=9%	19017/171469/17392/12335/209027/14463/13617/71412/56642/63873/18504/277328/14362/17279/18127/17309/22671/73412/13078/18595/23876/28240/72267/17523/107589/20528/18760/110876/26570/13649/18779/224617
368	GOBP_DNA_PACKAGING	GOBP_DNA_PACKAGING	211	0.10382593047438	5.47073974404734	3.00950285653406e-06	4.16750721654825e-05	2.98712097030126e-05	1925	tags=15%, list=10%, signal=13%	97165/57741/15081/108671/101612/97122/68024/23825/93696/54561/93684/15078/18148/50708/20937/319156/67628/319189/319155/14958/19645/107435/66403/59001/56292/53605/26914/17192/15270/108989/67733
369	GOBP_VESICLE_MEDIATED_TRANSPORT_BETWEEN_ENDOSOMAL_COMPARTMENTS	GOBP_VESICLE_MEDIATED_TRANSPORT_BETWEEN_ENDOSOMAL_COMPARTMENTS	43	0.283707450817776	6.6833107934222	3.0438968026664e-06	4.20371222395338e-05	3.01307143210738e-05	10528	tags=95%, list=52%, signal=45%	54198/22350/12721/17698/66700/19349/26396/55943/19684/216344/271457/67894/55988/56208/26413/20660/74718/26395/225326/26417/320191/245886/14339/100504663/192176/27681/71732/16558/77116/77963/20779/13731/74349/235567/216238/101240/75669/231876/280408/192652/104831
370	GOBP_ANTIGEN_PROCESSING_AND_PRESENTATION	GOBP_ANTIGEN_PROCESSING_AND_PRESENTATION	83	0.184760812402208	6.40847006238919	3.38783647063716e-06	4.66605801469378e-05	3.34446445323213e-05	2062	tags=27%, list=10%, signal=24%	12010/16913/14964/14190/19186/15040/14827/19341/15018/11793/66397/14991/12317/66824/19325/15001/13040/16149/19346/235442/21356/16150
371	GOBP_POSITIVE_REGULATION_OF_DNA_BINDING	GOBP_POSITIVE_REGULATION_OF_DNA_BINDING	57	0.234452686352374	6.57120053715507	3.56014527542807e-06	4.89016181228611e-05	3.50509408589457e-05	1879	tags=32%, list=9%, signal=29%	97165/12314/12313/22166/59022/18102/57320/68576/12315/14462/229906/19016/14958/497652/19645/17869/16452/100040462
372	GOBP_NEGATIVE_REGULATION_OF_CELLULAR_PROTEIN_CATABOLIC_PROCESS	GOBP_NEGATIVE_REGULATION_OF_CELLULAR_PROTEIN_CATABOLIC_PROCESS	71	0.199844096825011	6.30591588331387	3.62927215884262e-06	4.97171261329623e-05	3.56354679999544e-05	2526	tags=31%, list=13%, signal=27%	57320/56207/17025/93739/65019/15516/68135/381629/108143/53378/68833/225896/59025/68077/228769/114128/12306/30940/77006/102122/14070/65114
373	GOBP_CYTOSOLIC_TRANSPORT	GOBP_CYTOSOLIC_TRANSPORT	160	0.116711825478913	5.44093146571274	3.69839908206846e-06	5.05282619898683e-05	3.62168613370327e-05	2547	tags=20%, list=13%, signal=18%	56382/233204/54198/11771/22350/78670/12721/56433/72183/67804/53612/225861/17698/104303/66700/19346/76688/66713/16792/30930/67511/19349/14105/26396/55943/22319/19684/20932/226422/16783/216344/65114/69178
374	GOBP_REGULATION_OF_TRANSLATIONAL_INITIATION_IN_RESPONSE_TO_STRESS	GOBP_REGULATION_OF_TRANSLATIONAL_INITIATION_IN_RESPONSE_TO_STRESS	14	0.638577893479036	7.18533438008443	3.76752604291462e-06	5.1335060734473e-05	3.67951459862475e-05	2006	tags=50%, list=10%, signal=45%	17872/19045/18148/56334/13665/100037258/17973
375	GOBP_MIDBODY_ABSCISSION	GOBP_MIDBODY_ABSCISSION	16	0.608847054069416	7.50969110637864	3.83665303934798e-06	5.19988933205247e-05	3.72709575770926e-05	3721	tags=69%, list=19%, signal=56%	68953/69028/68942/67064/76959/66700/20479/116733/234852/105513/18571
376	GOBP_OLIGOSACCHARIDE_LIPID_INTERMEDIATE_BIOSYNTHETIC_PROCESS	GOBP_OLIGOSACCHARIDE_LIPID_INTERMEDIATE_BIOSYNTHETIC_PROCESS	17	0.567208861391079	7.20344766107133	3.83665303934798e-06	5.19988933205247e-05	3.72709575770926e-05	8691	tags=100%, list=43%, signal=57%	208211/208624/66789/57357/52014/24070/56737/381903/320438/67422/227697/207958/102580/223774/13478/328370/57170
377	GOBP_MITOCHONDRIAL_ELECTRON_TRANSPORT_CYTOCHROME_C_TO_OXYGEN	GOBP_MITOCHONDRIAL_ELECTRON_TRANSPORT_CYTOCHROME_C_TO_OXYGEN	16	0.608251046455501	7.50233978054461	3.90578006947933e-06	5.25167684276166e-05	3.76421520374762e-05	1625	tags=50%, list=8%, signal=46%	12861/12866/12857/12858/12859/20463/12867/17708
378	GOBP_T_CELL_PROLIFERATION	GOBP_T_CELL_PROLIFERATION	177	0.118248317354032	5.76710997898386	3.90578006947933e-06	5.25167684276166e-05	3.76421520374762e-05	6992	tags=24%, list=35%, signal=16%	114774/13856/16147/12524/83430/72049/13137/21948/230979/11629/667034/16176/102657/278180/14226/213208/16160/16002/15930/60505/75863/12511/16846/19099/27218/69165/18782/21949/20423/238555/24099/22417/26971/242122/12159/22329/12519/18173/54698/93695/71228/20739
379	GOBP_POSITIVE_REGULATION_OF_CELL_ACTIVATION	GOBP_POSITIVE_REGULATION_OF_CELL_ACTIVATION	324	0.0792749546275055	5.00108805212043	3.90578006947933e-06	5.25167684276166e-05	3.76421520374762e-05	6931	tags=25%, list=35%, signal=17%	20296/13856/104709/16147/12524/53603/14219/14456/83430/16803/72049/16642/15978/17863/13642/14634/13137/22416/171283/21948/12229/230979/17394/11629/667034/16176/66725/69677/102657/246256/14165/14063/83433/100504404/20677/16160/75622/16002/57765/18783/16409/19261/106763/237877/16159/68891/15013/60505/12511/14633/16846/27218/18534/12335/69165/117149/20667/232801/20668/20423/238555/19294/18726/24099/…
380	GOBP_DNA_INTEGRITY_CHECKPOINT_SIGNALING	GOBP_DNA_INTEGRITY_CHECKPOINT_SIGNALING	119	0.142417998303719	5.8119659398081	4.04403422392492e-06	5.42326273818984e-05	3.88720187175055e-05	10882	tags=90%, list=54%, signal=41%	56371/19941/67941/68592/69076/234664/66131/17246/210766/12450/19367/27354/225160/68077/15270/107976/50762/226591/20184/22059/68145/68251/53817/12575/66983/193838/71702/19891/106052/60364/208768/67153/72440/28135/70681/12905/225131/26416/19355/17829/11909/19356/12566/12534/71375/15574/80280/107829/52040/12366/14155/330177/12576/12753/17685/216965/235559/68067/231724/235610/17535/99375/219158/21055…
381	GOBP_REGULATION_OF_INTRINSIC_APOPTOTIC_SIGNALING_PATHWAY_IN_RESPONSE_TO_DNA_DAMAGE	GOBP_REGULATION_OF_INTRINSIC_APOPTOTIC_SIGNALING_PATHWAY_IN_RESPONSE_TO_DNA_DAMAGE	38	0.305965607105387	6.72143721361797	4.18228849357121e-06	5.59394807434092e-05	4.00954305088883e-05	1946	tags=36%, list=10%, signal=32%	59004/19941/27050/69076/17319/108143/15387/19367/16149/12581/12043/12505/22070/407786
382	GOBP_NEGATIVE_REGULATION_OF_CELL_CYCLE_PROCESS	GOBP_NEGATIVE_REGULATION_OF_CELL_CYCLE_PROCESS	267	0.0901691198196942	5.25635540364552	4.251415668083e-06	5.67152205354738e-05	4.06514532054231e-05	1906	tags=15%, list=10%, signal=14%	66077/66214/68953/56371/52004/19941/67941/68592/68034/69076/12193/18148/234664/30939/15018/52696/12237/12192/24010/66131/14991/107047/109019/17246/210766/12450/19367/12581/66591/12043/19645/69917/27354/225160/19252/56292/22680/68077/26914/15270/108989
383	GOBP_REGULATION_OF_TRANSLATIONAL_FIDELITY	GOBP_REGULATION_OF_TRANSLATIONAL_FIDELITY	19	0.492536355360394	6.66812224416181	4.32054286736079e-06	5.73372043022671e-05	4.10972690508276e-05	2585	tags=37%, list=13%, signal=32%	76846/20103/381314/67939/66044/22791/230734
384	GOBP_CELLULAR_RESPONSE_TO_TOXIC_SUBSTANCE	GOBP_CELLULAR_RESPONSE_TO_TOXIC_SUBSTANCE	108	0.157999798881983	6.17018439444202	4.32054286736079e-06	5.73372043022671e-05	4.10972690508276e-05	9476	tags=36%, list=47%, signal=19%	101488143/69675/17751/232223/14080/26358/68214/110257/19224/99382/11808/213272/18104/14857/50873/75512/68312/18386/114886/15135/74104/544763/268345/20202/55938/76113/14780/230784/15126/26876/11657/66112/13861/18127/99439/22018/23876/17523/214593
385	GOBP_RESPONSE_TO_HYDROGEN_PEROXIDE	GOBP_RESPONSE_TO_HYDROGEN_PEROXIDE	117	0.14998356876143	6.06569073305843	4.38967009023469e-06	5.81032695580156e-05	4.16463573837714e-05	1707	tags=18%, list=9%, signal=17%	11846/16952/14775/22166/11792/11839/57320/14694/27050/15122/56338/56426/11757/18538/15182/21929/12015/12043/19053/13804/66734
386	GOBP_LATE_ENDOSOME_TO_LYSOSOME_TRANSPORT	GOBP_LATE_ENDOSOME_TO_LYSOSOME_TRANSPORT	18	0.518848356617909	6.84176569476322	4.59705188978986e-06	6.053378922576e-05	4.3388467448853e-05	2685	tags=50%, list=13%, signal=43%	68953/68942/67064/76959/66700/20615/65114/218035/67166
387	GOBP_P_BODY_ASSEMBLY	GOBP_P_BODY_ASSEMBLY	21	0.464717037628506	6.77636743798728	4.59705188978986e-06	6.053378922576e-05	4.3388467448853e-05	10747	tags=100%, list=54%, signal=46%	50783/231464/70123/67678/104625/72068/18983/353190/67070/29806/381305/72587/13209/225929/103135/74203/234594/13424/20239/67578/12457
388	GOBP_REGULATION_OF_CELL_CYCLE_PHASE_TRANSITION	GOBP_REGULATION_OF_CELL_CYCLE_PHASE_TRANSITION	366	0.0767748586181343	5.01632310590076	4.66617919672026e-06	6.12856937796043e-05	4.39274058942467e-05	11857	tags=40%, list=59%, signal=17%	70385/76454/219103/21853/12443/381921/227331/319955/11820/23834/28019/72584/18854/20877/11789/66371/229543/69716/18817/52679/20680/72772/14632/54601/12236/381290/11920/208643/71733/20913/18763/208266/68142/12531/12144/216021/233805/69274/228361/218294/235323/28000/74370/83383/11785/68964/15586/15364/27103/68743/214444/105988/234736/72776/12530/50883/381979/105837/240087/12532/208628/216190/13871/…
389	GOBP_MATURATION_OF_LSU_RRNA_FROM_TRICISTRONIC_RRNA_TRANSCRIPT_SSU_RRNA_5_8S_RRNA_LSU_RRNA	GOBP_MATURATION_OF_LSU_RRNA_FROM_TRICISTRONIC_RRNA_TRANSCRIPT_SSU_RRNA_5_8S_RRNA_LSU_RRNA	15	0.61303537293306	7.29428631707142	4.73530652238198e-06	6.20337327456519e-05	4.44635736237734e-05	1633	tags=40%, list=8%, signal=37%	66489/19989/67949/67239/66229/448850
390	GOBP_MITOCHONDRIAL_RNA_PROCESSING	GOBP_MITOCHONDRIAL_RNA_PROCESSING	17	0.557179922163457	7.07608198726104	4.80443386596657e-06	6.27779358486298e-05	4.49969919430607e-05	8892	tags=100%, list=44%, signal=56%	15108/52575/70047/76357/71701/75619/66971/68291/71989/56361/66587/380601/69577/66132/68626/338359/21379
391	GOBP_BASE_EXCISION_REPAIR_GAP_FILLING	GOBP_BASE_EXCISION_REPAIR_GAP_FILLING	13	0.656860944852914	7.06974454572053	4.87356122671145e-06	6.35183325097738e-05	4.55276819402039e-05	1182	tags=38%, list=6%, signal=36%	59047/11792/18971/18970/18538
392	GOBP_PROTEIN_PEPTIDYL_PROLYL_ISOMERIZATION	GOBP_PROTEIN_PEPTIDYL_PROLYL_ISOMERIZATION	33	0.332312600514169	6.57133411073156	5.01181599684212e-06	6.51536079589475e-05	4.66997892294365e-05	2988	tags=55%, list=15%, signal=46%	30795/14227/19035/56031/14225/11632/23988/14228/68816/228005/70225/67418/67738/66101/67285/268373/14231/14232
393	GOBP_PEPTIDYL_ASPARAGINE_MODIFICATION	GOBP_PEPTIDYL_ASPARAGINE_MODIFICATION	23	0.429340554493138	6.7163949742532	5.15007082747518e-06	6.62746488303372e-05	4.7503311460231e-05	2640	tags=48%, list=13%, signal=42%	13135/66357/67695/13200/66248/68292/20014/67075/103963/217664/16430
394	GOBP_POSITIVE_REGULATION_OF_ANTIGEN_RECEPTOR_MEDIATED_SIGNALING_PATHWAY	GOBP_POSITIVE_REGULATION_OF_ANTIGEN_RECEPTOR_MEDIATED_SIGNALING_PATHWAY	23	0.429308279946307	6.71589008692806	5.15007082747518e-06	6.62746488303372e-05	4.7503311460231e-05	3104	tags=48%, list=15%, signal=40%	67596/27050/12520/19264/225825/16534/56792/226422/16818/12042/68119
395	GOBP_DNA_REPLICATION_DEPENDENT_CHROMATIN_ORGANIZATION	GOBP_DNA_REPLICATION_DEPENDENT_CHROMATIN_ORGANIZATION	23	0.428678378917948	6.70603622137338	5.15007082747518e-06	6.62746488303372e-05	4.7503311460231e-05	11470	tags=100%, list=57%, signal=43%	97122/319156/319155/107435/66403/100041230/66929/69386/319161/19646/360198/50927/319160/326620/27221/326619/97908/320332/75751/319159/319157/319152/319153
396	GOBP_VACUOLE_ORGANIZATION	GOBP_VACUOLE_ORGANIZATION	172	0.111779655130613	5.39549232222963	5.15007082747518e-06	6.62746488303372e-05	4.7503311460231e-05	11245	tags=90%, list=56%, signal=40%	98732/54197/66048/12721/93739/56486/100503991/68942/67443/55978/15944/11793/70495/66700/66508/75909/19331/20333/69668/19324/20615/68118/66734/72512/54673/16792/19349/114128/12306/386649/66241/195040/65114/21982/67166/19063/271457/14466/76308/19332/68943/76983/100226/116733/15212/56208/233724/12751/69150/71398/73683/68053/12492/11938/75608/68365/71900/19164/67526/66615/60599/211286/72392/12421/677…
397	GOBP_HISTONE_UBIQUITINATION	GOBP_HISTONE_UBIQUITINATION	46	0.259624118157257	6.39253667100181	5.35745317662148e-06	6.87697264182949e-05	4.92916943467494e-05	10986	tags=96%, list=55%, signal=43%	57320/22209/21402/22210/93765/19821/69837/12151/107951/52615/107986/22194/71041/109331/14897/214498/235497/225131/107260/545085/13194/59026/76073/54624/209200/71458/99982/233900/22658/22083/224826/30841/70790/19763/69587/216825/72584/68149/217218/70238/58230/13619/56353/18140
398	GOBP_DNA_UNWINDING_INVOLVED_IN_DNA_REPLICATION	GOBP_DNA_UNWINDING_INVOLVED_IN_DNA_REPLICATION	22	0.453261466287368	6.84615335217459	5.56483563729838e-06	7.12522673559612e-05	5.10710914081602e-05	10977	tags=100%, list=55%, signal=45%	109145/381760/226153/19290/17219/17220/17217/78833/17218/272551/22427/19691/17215/17216/68275/15361/69270/12544/170472/15361/12144/19361/79456
399	GOBP_MRNA_METHYLATION	GOBP_MRNA_METHYLATION	15	0.60736379964079	7.22680231649224	5.63396314684674e-06	7.15976962502019e-05	5.13186825556062e-05	7885	tags=100%, list=39%, signal=61%	52575/104836/228866/28114/60532/74157/66926/228019/56335/67302/66185/210529/67493/328162/234728
400	GOBP_POSITIVE_REGULATION_OF_ORGANELLE_ASSEMBLY	GOBP_POSITIVE_REGULATION_OF_ORGANELLE_ASSEMBLY	75	0.188413751016944	6.15916422410081	5.63396314684674e-06	7.15976962502019e-05	5.13186825556062e-05	2244	tags=24%, list=11%, signal=21%	12981/98732/70300/231464/18226/16191/17427/53378/17698/235072/12332/18826/54673/69871/20479/11848/104625/72068
401	GOBP_NEGATIVE_REGULATION_OF_MITOTIC_CELL_CYCLE	GOBP_NEGATIVE_REGULATION_OF_MITOTIC_CELL_CYCLE	205	0.104910259758676	5.47257940076592	5.63396314684674e-06	7.15976962502019e-05	5.13186825556062e-05	1906	tags=17%, list=10%, signal=15%	66077/66214/56371/12226/52004/19941/67941/68592/68034/69076/12193/234664/52696/12237/12192/24010/66131/107047/109019/17246/210766/12450/19367/12227/66591/12043/19645/69917/27354/19252/26941/22680/68077/108989
402	GOBP_PROTEIN_TARGETING_TO_LYSOSOME	GOBP_PROTEIN_TARGETING_TO_LYSOSOME	20	0.490992564499226	6.84936194448788	5.77221819748576e-06	7.31721988417597e-05	5.24472300216695e-05	10220	tags=100%, list=51%, signal=49%	218441/15481/16792/17113/19349/116733/55946/20660/17999/16784/12492/74718/12759/27426/11774/70297/260302/432486/27057/20661
403	GOBP_NEGATIVE_REGULATION_OF_MITOTIC_CELL_CYCLE_PHASE_TRANSITION	GOBP_NEGATIVE_REGULATION_OF_MITOTIC_CELL_CYCLE_PHASE_TRANSITION	158	0.12129891538159	5.65408830592512	5.91047328772198e-06	7.47388880253876e-05	5.35701771147846e-05	1906	tags=18%, list=10%, signal=16%	66214/56371/52004/19941/67941/68592/68034/69076/12193/234664/52696/12237/12192/24010/107047/109019/17246/210766/12450/66591/12043/19645/69917/27354/19252/22680/68077/108989
404	GOBP_POSITIVE_REGULATION_OF_I_KAPPAB_KINASE_NF_KAPPAB_SIGNALING	GOBP_POSITIVE_REGULATION_OF_I_KAPPAB_KINASE_NF_KAPPAB_SIGNALING	176	0.110111846748103	5.3617964846536	6.60174924579536e-06	8.32735498925078e-05	5.96875192363468e-05	5075	tags=14%, list=25%, signal=11%	16176/107869/20203/11450/214158/14063/26563/94088/244448/13608/332579/117149/17000/17002/245527/81897/75761/67313/13607/71481/239552/76589/18760/67525/93834
405	GOBP_AMYLOID_FIBRIL_FORMATION	GOBP_AMYLOID_FIBRIL_FORMATION	32	0.346491337018977	6.72694342258789	6.74000452423261e-06	8.45986774765748e-05	6.06373235651728e-05	1935	tags=34%, list=10%, signal=31%	12010/56612/22327/67199/18637/109054/14225/14976/17246/12491/20439
406	GOBP_I_KAPPAB_KINASE_NF_KAPPAB_SIGNALING	GOBP_I_KAPPAB_KINASE_NF_KAPPAB_SIGNALING	265	0.0840978978282223	4.89252690382929	6.74000452423261e-06	8.45986774765748e-05	6.06373235651728e-05	5075	tags=15%, list=25%, signal=11%	16176/107869/20203/11450/214158/14063/270151/83433/26563/94088/244448/24088/19261/13608/232941/13618/332579/12335/117149/17000/13617/17002/212937/245527/81897/170711/75761/13982/67313/101613/13607/71481/239552/22418/76589/18760/67525/71648/93834/378425
407	GOBP_REGULATION_OF_ORGANELLE_ASSEMBLY	GOBP_REGULATION_OF_ORGANELLE_ASSEMBLY	213	0.0967377963582188	5.12283958982891	6.8091321728718e-06	8.52563576239673e-05	6.11087253067765e-05	2621	tags=9%, list=13%, signal=8%	230872/15114/216846/20460/622408/52639/207592/225875/18213/195208/19266/381605/17152/71007/236266/271127/14804/224617/54141
408	GOBP_NEGATIVE_REGULATION_OF_MEGAKARYOCYTE_DIFFERENTIATION	GOBP_NEGATIVE_REGULATION_OF_MEGAKARYOCYTE_DIFFERENTIATION	16	0.584125091090817	7.20476344963507	7.01651515424421e-06	8.76376500637953e-05	6.28155510454783e-05	2126	tags=50%, list=11%, signal=45%	15469/97122/23991/56744/319156/319155/14390/100041230
409	GOBP_REGULATION_OF_SPINDLE_ASSEMBLY	GOBP_REGULATION_OF_SPINDLE_ASSEMBLY	28	0.3754873951023	6.63555372056973	7.29438803645544e-06	9.06639059360413e-05	6.49846636367147e-05	4056	tags=61%, list=20%, signal=49%	68953/68942/67064/76959/66700/51810/108989/20479/215351/15511/13494/234852/105513/18571/19822/75608/73420
410	GOBP_IMMUNOGLOBULIN_PRODUCTION	GOBP_IMMUNOGLOBULIN_PRODUCTION	103	0.152306552584492	5.8208052099485	7.29438803645544e-06	9.06639059360413e-05	6.49846636367147e-05	2544	tags=27%, list=13%, signal=24%	12010/22163/17686/18970/16183/16191/66362/15040/65113/13870/50931/53314/22433/15001/19264/27354/225160/27362/15510/16189/22319/74131/56045/14998/103213/12034/12946/110213
411	GOBP_REGULATION_OF_DNA_RECOMBINATION	GOBP_REGULATION_OF_DNA_RECOMBINATION	123	0.141392513778247	5.87781452066969	7.43332459996089e-06	9.21659906603423e-05	6.60613045508113e-05	14117	tags=95%, list=70%, signal=28%	20174/11461/17686/16197/16183/22210/50708/66362/56420/65113/50931/19264/14958/225160/56397/66713/64050/16189/50709/56505/21681/113002583/73747/19891/66233/72103/71890/56456/232210/70088/19360/78656/16646/73247/20852/21427/232314/13831/22376/51869/237211/21803/71777/17688/22042/102871/17350/57321/14957/21761/15193/50721/223970/99982/227867/67561/13990/17685/74355/235587/11545/117599/20926/68067/21…
412	GOBP_NUCLEAR_TRANSCRIBED_MRNA_CATABOLIC_PROCESS_EXONUCLEOLYTIC_3_5	GOBP_NUCLEAR_TRANSCRIBED_MRNA_CATABOLIC_PROCESS_EXONUCLEOLYTIC_3_5	10	0.755837414231916	6.83801388541985	7.5722612390785e-06	9.32083170877875e-05	6.68084070673847e-05	2829	tags=70%, list=14%, signal=60%	208718/66362/69639/109075/66446/27998/50911
413	GOBP_REGULATION_OF_PHOSPHOPROTEIN_PHOSPHATASE_ACTIVITY	GOBP_REGULATION_OF_PHOSPHOPROTEIN_PHOSPHATASE_ACTIVITY	52	0.236152320652309	6.29412728082127	7.5722612390785e-06	9.32083170877875e-05	6.68084070673847e-05	2062	tags=31%, list=10%, signal=28%	17872/101568/12314/12313/76497/12315/15516/13001/14225/22027/17931/19264/14678/16452/16854/16150
414	GOBP_MIDBRAIN_DEVELOPMENT	GOBP_MIDBRAIN_DEVELOPMENT	84	0.175750113891633	6.12997879662149	7.5722612390785e-06	9.32083170877875e-05	6.68084070673847e-05	6010	tags=31%, list=30%, signal=22%	18423/110648/13799/17228/22416/22412/226180/238057/22413/17701/18742/106763/21350/64290/20974/13798/14180/20423/18424/20319/14362/17306/54422/22415/22418/71228
415	GOBP_PROTEIN_NEDDYLATION	GOBP_PROTEIN_NEDDYLATION	18	0.495417590819387	6.53279717323351	7.71119794972201e-06	9.44621748840946e-05	6.77071277468e-05	3434	tags=67%, list=17%, signal=55%	18002/56438/19823/234664/66915/76863/22192/67921/67025/100503670/15251/114893
416	GOBP_DETOXIFICATION	GOBP_DETOXIFICATION	116	0.142863133113767	5.76160601898404	7.71119794972201e-06	9.44621748840946e-05	6.77071277468e-05	9476	tags=35%, list=47%, signal=19%	101488143/69675/17751/232223/11979/14080/26358/68214/110257/19224/11808/226781/213272/18104/17752/14857/75512/68312/114886/15135/18400/74104/544763/20202/55938/76113/14780/230784/15126/26876/11657/66112/67473/13861/18127/99439/22018/23876/17523/105355/214593
417	GOBP_PURINE_CONTAINING_COMPOUND_METABOLIC_PROCESS	GOBP_PURINE_CONTAINING_COMPOUND_METABOLIC_PROCESS	384	0.0707860052487417	4.67984123087359	7.8501347280943e-06	9.59335409457279e-05	6.87617506158961e-05	7634	tags=26%, list=38%, signal=16%	20859/67464/170761/102954/212032/218461/231583/66198/18663/229665/14916/19674/20888/230718/20860/230899/110385/56012/58242/14915/16833/11514/108079/11639/15978/18158/229949/209692/75456/14917/70881/56362/667034/20533/66725/83603/54326/83433/434264/381101/19226/16334/12012/171281/19227/217700/231903/56720/629219/210044/245650/23923/74156/230163/264895/27273/14121/19017/14555/50799/74023/12686/2348…
418	GOBP_CELL_AGING	GOBP_CELL_AGING	114	0.147453413953219	5.90687367704223	8.26694543544127e-06	0.000100544997467801	7.20670786609251e-05	1528	tags=17%, list=8%, signal=15%	12010/15902/56371/18226/66090/67067/22608/17319/18148/66521/15018/11865/13870/68501/14991/12317/66143/12043/66409
419	GOBP_MITOTIC_CELL_CYCLE_CHECKPOINT_SIGNALING	GOBP_MITOTIC_CELL_CYCLE_CHECKPOINT_SIGNALING	124	0.138836952062862	5.78842030914187	8.26694543544127e-06	0.000100544997467801	7.20670786609251e-05	1906	tags=19%, list=10%, signal=18%	56371/19941/67941/68592/68034/69076/234664/52696/12237/24010/66131/107047/109019/17246/210766/12450/19367/66591/69917/27354/19252/22680/68077/108989
420	GOBP_PEPTIDYL_PROLINE_MODIFICATION	GOBP_PEPTIDYL_PROLINE_MODIFICATION	49	0.246999210319305	6.32702652766388	8.68375663860928e-06	0.000105362913881793	7.55203898144716e-05	3362	tags=49%, list=17%, signal=41%	30795/14227/50527/19035/56031/14225/11632/23988/14228/68816/228005/18453/70225/67418/67738/66101/67285/53381/268373/14231/14232/56693/112405/19386
421	GOBP_REGULATION_OF_TRANSCRIPTION_OF_NUCLEOLAR_LARGE_RRNA_BY_RNA_POLYMERASE_I	GOBP_REGULATION_OF_TRANSCRIPTION_OF_NUCLEOLAR_LARGE_RRNA_BY_RNA_POLYMERASE_I	13	0.631785251915214	6.79985676389151	8.82269380437025e-06	0.000106541345087846	7.63650473962704e-05	2213	tags=38%, list=11%, signal=34%	17975/68845/68077/26914/209011
422	GOBP_NUCLEOSIDE_MONOPHOSPHATE_BIOSYNTHETIC_PROCESS	GOBP_NUCLEOSIDE_MONOPHOSPHATE_BIOSYNTHETIC_PROCESS	41	0.273503846538116	6.28844217289436	8.82269380437025e-06	0.000106541345087846	7.63650473962704e-05	14584	tags=100%, list=73%, signal=27%	110639/15452/110074/11821/66588/66401/67054/27369/11566/68556/54391/19139/11564/11486/57813/229363/11565/80914/22247/22171/23918/11534/14450/320685/22245/231327/331487/21877/23917/13178/76654/109674/11717/108147/69719/20425/237823/229665/72090/72269/75456
423	GOBP_NEURAL_NUCLEUS_DEVELOPMENT	GOBP_NEURAL_NUCLEUS_DEVELOPMENT	58	0.224253597722923	6.32764523538427	8.96163101535103e-06	0.000107963289962716	7.73842469161829e-05	1156	tags=22%, list=6%, signal=21%	22629/11461/12314/12313/12540/110323/56455/11957/12315/22630/20193/22627/68349
424	GOBP_RELEASE_OF_CYTOCHROME_C_FROM_MITOCHONDRIA	GOBP_RELEASE_OF_CYTOCHROME_C_FROM_MITOCHONDRIA	55	0.23160673708311	6.40120640837224	9.10056826948078e-06	0.000109378528069043	7.83986392629055e-05	3050	tags=39%, list=15%, signal=33%	12028/14775/66494/53380/66437/70186/69076/66092/66824/12015/12043/56330/75734/12176/16905/22059/381038/66525/20656/74006/12124/68943
425	GOBP_GOLGI_TO_VACUOLE_TRANSPORT	GOBP_GOLGI_TO_VACUOLE_TRANSPORT	19	0.466167664670659	6.31113407258006	9.23950556481322e-06	0.000110787106725384	7.94082583526981e-05	10717	tags=100%, list=53%, signal=47%	53612/16792/11777/16783/11778/245944/231580/71673/53611/11765/12752/11766/11776/224705/67015/11736/78287/20661/57440
426	GOBP_PSEUDOURIDINE_SYNTHESIS	GOBP_PSEUDOURIDINE_SYNTHESIS	17	0.531633569504042	6.7516480320826	9.37844289951735e-06	0.000111926334931945	8.02248166185756e-05	9404	tags=100%, list=47%, signal=53%	66181/433813/52530/245474/67049/68327/71989/68147/56361/74467/271842/78895/101122/72133/78697/106707/227682
427	GOBP_REGULATION_OF_INTRACELLULAR_TRANSPORT	GOBP_REGULATION_OF_INTRACELLULAR_TRANSPORT	321	0.0749079124697478	4.71500922989125	9.37844289951735e-06	0.000111926334931945	8.02248166185756e-05	7616	tags=23%, list=38%, signal=15%	99889/66328/29810/50873/18015/21416/23828/238257/625530/11815/238276/12569/15482/12794/12021/14456/18821/21924/67591/76157/232748/15978/17756/14634/75311/13829/70377/16176/384701/69581/66725/11450/12669/228785/12954/234593/70335/319757/69563/68566/16409/380918/241062/22771/259300/14939/75770/231830/16846/223864/14451/15114/100102/16500/20423/170790/16509/15444/217845/13132/12159/225362/237625/178…
428	GOBP_NUCLEOTIDE_SUGAR_METABOLIC_PROCESS	GOBP_NUCLEOTIDE_SUGAR_METABOLIC_PROCESS	33	0.316430485196837	6.25727233283366	9.51738027186911e-06	0.000113319088470666	8.1223092826822e-05	10683	tags=97%, list=53%, signal=45%	14430/54342/94181/107652/22122/76355/54128/216558/110119/17308/53618/29858/109785/234356/229782/14583/13480/606496/13478/331026/67883/245847/218138/58193/50798/320011/227620/26430/22235/234730/66435/14584
429	GOBP_DNA_STRAND_ELONGATION	GOBP_DNA_STRAND_ELONGATION	36	0.300276784051257	6.33350459768185	9.79525512310821e-06	0.000116355757826013	8.33996694324267e-05	4198	tags=53%, list=21%, signal=42%	20174/56207/18538/98415/27354/59001/56505/69714/225280/106344/70020/56249/56456/22632/17220/19360/18972/17217/233875
430	GOBP_INTRINSIC_APOPTOTIC_SIGNALING_PATHWAY_IN_RESPONSE_TO_DNA_DAMAGE_BY_P53_CLASS_MEDIATOR	GOBP_INTRINSIC_APOPTOTIC_SIGNALING_PATHWAY_IN_RESPONSE_TO_DNA_DAMAGE_BY_P53_CLASS_MEDIATOR	41	0.271670629373794	6.24629256412612	9.9341925990159e-06	0.000117731733685081	8.43859199965365e-05	2513	tags=36%, list=13%, signal=31%	66940/19941/67941/69076/17319/108143/15387/66824/16149/12043/12505/407786/66354/106021/22059
431	GOBP_DNA_RECOMBINATION	GOBP_DNA_RECOMBINATION	299	0.0819447426219535	4.97902092993926	1.00731301065996e-05	0.000119101324879887	8.53675942603505e-05	11971	tags=39%, list=60%, signal=16%	27223/12649/214763/227525/21423/21853/170472/94232/319955/17687/16647/338359/233908/229543/69716/56708/16882/20589/100561/236904/11920/107823/12190/229584/224008/68142/70238/240697/56626/232811/76915/75033/100683/225182/12144/72749/21975/58230/22256/69583/12053/19361/52864/226409/104806/213389/234736/104271/269400/13404/13871/66962/216049/244694/272158/56702/211651/80838/217216/233826/79456/74377…
432	GOBP_CENTROMERE_COMPLEX_ASSEMBLY	GOBP_CENTROMERE_COMPLEX_ASSEMBLY	30	0.345548954016676	6.35409990843682	1.02120676445665e-05	0.000120464575733127	8.63447239928013e-05	13138	tags=100%, list=65%, signal=35%	15081/20892/15078/19645/67733/66578/215351/67139/19822/52504/50927/60411/320394/66311/12615/69928/12617/217449/70645/66336/73139/26886/15201/229584/72155/208628/229841/102920/218977/108000
433	GOBP_EXTRINSIC_APOPTOTIC_SIGNALING_PATHWAY_VIA_DEATH_DOMAIN_RECEPTORS	GOBP_EXTRINSIC_APOPTOTIC_SIGNALING_PATHWAY_VIA_DEATH_DOMAIN_RECEPTORS	79	0.168588246625099	5.66354092015412	1.03510052116933e-05	0.000121821530158866	8.73173406699299e-05	1562	tags=16%, list=8%, signal=15%	97165/20684/12028/14775/12070/57320/73689/56486/21929/12370/12015/12043/13205
434	GOBP_VESICLE_TARGETING_TO_FROM_OR_WITHIN_GOLGI	GOBP_VESICLE_TARGETING_TO_FROM_OR_WITHIN_GOLGI	20	0.470594103844639	6.56480276735214	1.06288804288529e-05	0.000124803628261369	8.94548025421282e-05	1927	tags=45%, list=10%, signal=41%	18570/56334/66397/20224/67857/68581/21787/26554/67511
435	GOBP_AMINO_ACID_ACTIVATION	GOBP_AMINO_ACID_ACTIVATION	43	0.263255234465273	6.20151689656086	1.07678180767464e-05	0.000126144369928965	9.04157984907682e-05	10765	tags=95%, list=54%, signal=44%	381314/226414/67789/15115/23874/70223/20226/107508/109093/85305/110960/70120/104458/70791/353172/384281/76563/22321/22375/105148/216443/72946/244141/226539/107045/69955/234734/67417/229487/97541/71807/102436/27267/71941/107271/212679/230577/70560/272396/68915/231326
436	GOBP_VIRAL_PROTEIN_PROCESSING	GOBP_VIRAL_PROTEIN_PROCESSING	30	0.343372618074301	6.3140805252165	1.09067557495137e-05	0.000127478961696151	9.13723864094947e-05	10191	tags=97%, list=51%, signal=48%	15469/69019/76687/12330/20447/217664/93687/14423/18550/108687/107895/20443/17308/20446/53618/17158/103534/80285/214424/671535/56637/227619/57377/606496/20440/20444/269181/20448/20441
437	GOBP_SNRNA_PROCESSING	GOBP_SNRNA_PROCESSING	24	0.400184669294554	6.43409525434717	1.13235689079034e-05	0.00013174636336684	9.44311081721337e-05	8801	tags=96%, list=44%, signal=54%	71957/66362/69639/109075/66446/27998/50911/101985/70885/227715/71793/210925/72656/236790/101861/68276/69882/18130/77065/70422/229543/68510/109077
438	GOBP_REGULATION_OF_RELEASE_OF_CYTOCHROME_C_FROM_MITOCHONDRIA	GOBP_REGULATION_OF_RELEASE_OF_CYTOCHROME_C_FROM_MITOCHONDRIA	46	0.249473764363021	6.14261185926305	1.13235689079034e-05	0.00013174636336684	9.44311081721337e-05	2516	tags=32%, list=13%, signal=28%	12028/14775/66494/53380/70186/69076/66092/66824/12015/56330/75734/12176/16905/22059/381038
439	GOBP_REGULATION_OF_RESPONSE_TO_CYTOKINE_STIMULUS	GOBP_REGULATION_OF_RESPONSE_TO_CYTOKINE_STIMULUS	152	0.117391919440988	5.4132470332842	1.16014444551818e-05	0.000134671892810038	9.65280236410046e-05	6721	tags=18%, list=34%, signal=12%	53603/78688/14456/240518/73218/11806/11450/14063/23960/83433/94088/15458/24088/74186/21906/329581/22259/20563/77772/17381/20564/54450/22418/54651/22036/246746/19876/57775
440	GOBP_REGULATION_OF_MACROAUTOPHAGY	GOBP_REGULATION_OF_MACROAUTOPHAGY	150	0.122101888377033	5.59800526349734	1.29908232832224e-05	0.000150457353298413	0.000107842480365507	10845	tags=89%, list=54%, signal=41%	98732/11740/66290/66335/11974/11739/114143/17281/19744/15944/72183/11793/14679/225861/12177/20333/11973/73834/72512/54673/11555/30930/11972/12176/11966/16189/22059/65114/140742/69178/56367/18475/66597/14466/12336/68943/76983/56480/15251/22333/56208/11964/108664/11984/69150/17999/75608/67526/225131/20773/56085/225326/170625/70381/12568/26409/26417/69091/53413/18718/18706/192656/73205/18747/1005046…
441	GOBP_BASE_EXCISION_REPAIR	GOBP_BASE_EXCISION_REPAIR	40	0.27977178293425	6.32268171867995	1.32686992351561e-05	0.000153327191161804	0.000109899478090445	1182	tags=20%, list=6%, signal=19%	59047/11792/18971/18970/27050/68240/11546/18538
442	GOBP_NEGATIVE_REGULATION_OF_IMMUNE_RESPONSE	GOBP_NEGATIVE_REGULATION_OF_IMMUNE_RESPONSE	178	0.108824772548078	5.31780327663366	1.35465752402808e-05	0.000155831484028152	0.000111694466160804	10439	tags=43%, list=52%, signal=21%	12053/80861/12825/26365/15162/20963/15227/246730/17221/333883/18733/257632/16643/15007/15972/15284/667977/217344/15223/22612/14191/15006/171285/404549/15965/15977/16963/242519/242517/16641/110279/16153/330496/230398/71183/109648/15969/226695/15368/245615/15970/435653/13137/72432/12269/230979/232345/13489/18168/270151/22174/23960/278180/213208/15967/83433/16165/16334/16160/57765/20248/21906/22259/…
443	GOBP_REGULATION_OF_INFLAMMATORY_RESPONSE	GOBP_REGULATION_OF_INFLAMMATORY_RESPONSE	330	0.0761828547753768	4.82740325778357	1.35465752402808e-05	0.000155831484028152	0.000111694466160804	9331	tags=38%, list=47%, signal=21%	234779/211651/12702/207728/217344/22612/263876/12029/14191/20312/13421/279766/84506/17242/22788/12606/19015/100061/16177/16963/16678/20201/110279/20219/20186/84112/64297/16153/20302/142980/20209/54483/53603/109648/17969/244911/20339/83430/269060/16803/50701/14289/15978/19223/11806/17228/16621/13075/66811/76854/12229/17394/58181/18168/16176/66725/11450/237310/270151/22174/213208/83433/18133/17395/…
444	GOBP_REGULATION_OF_PROTEIN_LOCALIZATION_TO_CHROMOSOME_TELOMERIC_REGION	GOBP_REGULATION_OF_PROTEIN_LOCALIZATION_TO_CHROMOSOME_TELOMERIC_REGION	14	0.58179565211778	6.54641562765399	1.36855132617773e-05	0.00015672219231914	0.000112332894188923	2347	tags=79%, list=12%, signal=69%	12469/12465/12464/245474/21454/30877/26914/12466/12462/12468/12461
445	GOBP_CHAPERONE_MEDIATED_PROTEIN_COMPLEX_ASSEMBLY	GOBP_CHAPERONE_MEDIATED_PROTEIN_COMPLEX_ASSEMBLY	23	0.393364974854816	6.153610490584	1.36855132617773e-05	0.00015672219231914	0.000112332894188923	2868	tags=52%, list=14%, signal=45%	15516/74318/14976/56424/107047/56088/15519/69702/15510/12461/15525/56351
446	GOBP_RNA_SURVEILLANCE	GOBP_RNA_SURVEILLANCE	14	0.58159141930656	6.54411758217672	1.38244512953892e-05	0.000157604930204258	0.000112965609313553	8401	tags=100%, list=42%, signal=58%	66362/69639/109075/66446/27998/50911/67229/234069/227715/112403/50912/105083/24127/338359
447	GOBP_MITOCHONDRIAL_TRANSCRIPTION	GOBP_MITOCHONDRIAL_TRANSCRIPTION	18	0.475674866523627	6.27246081081659	1.38244512953892e-05	0.000157604930204258	0.000112965609313553	10526	tags=100%, list=52%, signal=48%	56282/226153/21780/68550/103172/545725/67851/105787/208595/224481/76781/70556/69821/74238/15278/56484/170826/216151
448	GOBP_NEGATIVE_REGULATION_OF_RESPONSE_TO_DNA_DAMAGE_STIMULUS	GOBP_NEGATIVE_REGULATION_OF_RESPONSE_TO_DNA_DAMAGE_STIMULUS	78	0.17059990864161	5.6874349745108	1.41023273975268e-05	0.000160413974146867	0.000114979032117993	1946	tags=20%, list=10%, signal=18%	27050/53380/69076/17319/108143/13870/17246/66911/108705/16149/12581/12043/12505/225160/22070/407786
449	GOBP_REGULATION_OF_TRANSLATION_IN_RESPONSE_TO_STRESS	GOBP_REGULATION_OF_TRANSLATION_IN_RESPONSE_TO_STRESS	20	0.45837486620887	6.39434401236377	1.46608175131601e-05	0.00016602561343792	0.000119001255603896	2006	tags=40%, list=10%, signal=36%	17872/19045/18148/56334/13665/13205/100037258/17973
450	GOBP_REGULATION_OF_PROTON_TRANSPORT	GOBP_REGULATION_OF_PROTON_TRANSPORT	24	0.393670707926095	6.32936498568974	1.46608175131601e-05	0.00016602561343792	0.000119001255603896	2469	tags=38%, list=12%, signal=33%	19241/56632/17992/57320/214917/26941/57816/68020/12034
451	GOBP_RESPONSE_TO_INTERLEUKIN_7	GOBP_RESPONSE_TO_INTERLEUKIN_7	14	0.579084489612574	6.51590938971875	1.49400628169853e-05	0.000168439292290613	0.000120731294771633	2250	tags=57%, list=11%, signal=51%	16186/16197/22608/11947/14827/16985/20867/18453
452	GOBP_DOUBLE_STRAND_BREAK_REPAIR	GOBP_DOUBLE_STRAND_BREAK_REPAIR	259	0.0872085909443077	5.01246851245944	1.49400628169853e-05	0.000168439292290613	0.000120731294771633	1656	tags=11%, list=8%, signal=10%	97165/20174/11461/59047/59004/18970/67711/68240/59029/56420/23991/67788/72612/11546/72931/13870/93765/68501/109145/109019/66911/16969/210766/98415/110052/69917/27354/56397
453	GOBP_POSITIVE_REGULATION_OF_ERYTHROCYTE_DIFFERENTIATION	GOBP_POSITIVE_REGULATION_OF_ERYTHROCYTE_DIFFERENTIATION	27	0.34637713965779	5.99586967610936	1.52193082727816e-05	0.000170831706956157	0.000122446092526205	1603	tags=19%, list=8%, signal=17%	97165/15469/100038882/23871/98366
454	GOBP_REGULATION_OF_MITOCHONDRIAL_MEMBRANE_POTENTIAL	GOBP_REGULATION_OF_MITOCHONDRIAL_MEMBRANE_POTENTIAL	68	0.192009132173351	5.89743767877527	1.52193082727816e-05	0.000170831706956157	0.000122446092526205	2115	tags=28%, list=11%, signal=25%	12028/22187/12257/57320/14694/67885/114584/66494/11983/22228/65106/11757/12015/12043/17869/66592/20655/74450/12176
455	GOBP_NEGATIVE_REGULATION_OF_FIBROBLAST_PROLIFERATION	GOBP_NEGATIVE_REGULATION_OF_FIBROBLAST_PROLIFERATION	28	0.359365989251491	6.35065879208615	1.54985538723361e-05	0.000173583803370164	0.000124418697367279	2701	tags=46%, list=13%, signal=40%	12028/14319/75613/14870/67279/19302/17869/16992/13726/338467/22059/65972/20656
456	GOBP_CELLULAR_RESPONSE_TO_BIOTIC_STIMULUS	GOBP_CELLULAR_RESPONSE_TO_BIOTIC_STIMULUS	213	0.0921722682641489	4.88106782171698	1.57777996080171e-05	0.000176323830707139	0.000126382651523129	9622	tags=35%, list=48%, signal=18%	257632/18126/225471/234779/20778/11502/13051/17084/56644/14367/20312/84506/17260/414084/232827/12475/171285/434784/654459/19015/16175/110279/110794/20186/16153/20302/12796/18725/20296/215274/12524/215257/54448/329547/16803/12985/13642/72269/13137/12229/16176/69677/93672/83433/98256/17329/17533/74637/16160/13035/24088/19261/13618/22259/12511/117149/100689/11628/21832/18387/18726/17002/18127/17079/…
457	GOBP_REGULATION_OF_MYELOID_CELL_DIFFERENTIATION	GOBP_REGULATION_OF_MYELOID_CELL_DIFFERENTIATION	188	0.103465031585419	5.13861721290054	1.60570454727237e-05	0.00017866092517249	0.000128057797725469	7820	tags=25%, list=39%, signal=15%	676527/16323/20219/20302/27220/14308/93686/142980/18015/83924/83430/18997/16171/12985/15978/74614/16322/12262/241764/58181/15402/11450/12097/83433/12095/68027/16160/18996/16658/15416/21930/20259/83554/226421/75766/26564/97086/12986/15405/15404/21349/21832/17002/16948/14118/237625/13388
458	GOBP_NEGATIVE_REGULATION_OF_ORGANELLE_ORGANIZATION	GOBP_NEGATIVE_REGULATION_OF_ORGANELLE_ORGANIZATION	328	0.0771156220336822	4.88383317745789	1.60570454727237e-05	0.00017866092517249	0.000128057797725469	7099	tags=43%, list=35%, signal=28%	227753/77832/74919/269702/12649/235431/225115/70385/22084/24127/74187/20877/78246/11789/69716/18817/329795/20680/21951/67886/12236/213027/16456/11920/16886/216810/108903/110253/237107/103677/242253/98956/76571/12562/21872/20741/26949/208158/208177/20257/17772/74694/93734/54126/52864/237782/68964/15185/140810/101565/214444/105988/18693/100034363/17755/105837/18733/56275/269400/208628/76499/68732/5…
459	GOBP_POSITIVE_REGULATION_BY_HOST_OF_VIRAL_TRANSCRIPTION	GOBP_POSITIVE_REGULATION_BY_HOST_OF_VIRAL_TRANSCRIPTION	17	0.511825167148987	6.50008498480557	1.63362914598405e-05	0.000180977698433363	0.00012971837841109	9801	tags=100%, list=49%, signal=51%	98415/66354/107951/16476/12455/67778/20683/12648/68776/72462/20586/20587/16842/67655/15451/328572/83383
460	GOBP_PROTEIN_LOCALIZATION_TO_VACUOLE	GOBP_PROTEIN_LOCALIZATION_TO_VACUOLE	64	0.195503073885928	5.77627541192492	1.63362914598405e-05	0.000180977698433363	0.00012971837841109	2114	tags=23%, list=11%, signal=21%	218441/66914/68576/66096/15481/66889/12520/21929/70160/330192/54673/16792/17113/19349/68421
461	GOBP_AMP_BIOSYNTHETIC_PROCESS	GOBP_AMP_BIOSYNTHETIC_PROCESS	14	0.57266989657391	6.44373182709777	1.68947837770289e-05	0.000186758824572103	0.00013386208404222	2179	tags=43%, list=11%, signal=38%	110639/15452/11821/66401/67054/11566
462	GOBP_POSITIVE_REGULATION_OF_CYTOKINE_PRODUCTION	GOBP_POSITIVE_REGULATION_OF_CYTOKINE_PRODUCTION	420	0.0664875635829547	4.49375091087706	1.77325230291991e-05	0.000195595102503894	0.00014019561383304	10468	tags=42%, list=52%, signal=20%	58185/16182/107527/23845/18787/80861/268973/13666/16195/27278/210808/241639/55979/20963/16650/106759/72043/15900/246730/17221/16956/20698/246779/18733/257632/18126/15007/209590/12978/30925/56069/234779/15442/56619/56644/16364/14367/14191/20312/74039/15006/17242/232827/12475/171285/18985/22788/654459/18405/16177/16963/16198/12267/16175/15951/19271/239114/20186/64297/16153/20302/330496/142980/20209…
463	GOBP_NEGATIVE_REGULATION_OF_IMMUNE_SYSTEM_PROCESS	GOBP_NEGATIVE_REGULATION_OF_IMMUNE_SYSTEM_PROCESS	392	0.06825307512333	4.5338069270079	1.85702631009712e-05	0.000204393219789523	0.000146501791429737	9634	tags=36%, list=48%, signal=19%	20315/257632/16643/56838/15007/15972/15284/20666/667977/14461/13051/217344/15223/22612/14191/20312/279766/15006/17242/171285/434215/404549/15965/15977/16963/242519/242517/16641/15951/110279/19271/16323/20219/239114/16153/20302/330496/27220/142980/230398/18015/71183/83924/114774/20296/11815/16147/12524/109648/15969/226695/15368/245615/17289/329547/14525/15970/435653/11806/14634/13137/16322/12262/1…
464	GOBP_REGULATION_OF_LEUKOCYTE_APOPTOTIC_PROCESS	GOBP_REGULATION_OF_LEUKOCYTE_APOPTOTIC_PROCESS	78	0.167813106819894	5.59452898016378	1.88495099548103e-05	0.000207019617951969	0.000148384300234101	2024	tags=23%, list=10%, signal=21%	12028/57741/16952/12774/16197/16183/66494/17319/12502/14605/109815/16859/16149/21454/243374/20304/16854/18566
465	GOBP_HISTONE_H4_ACETYLATION	GOBP_HISTONE_H4_ACETYLATION	71	0.180282970211652	5.6886806436125	1.91287568843166e-05	0.000209634720607478	0.000150258712820778	142	tags=6%, list=1%, signal=6%	68845/20174/11461/17692
466	GOBP_ANTIGEN_PROCESSING_AND_PRESENTATION_OF_EXOGENOUS_ANTIGEN	GOBP_ANTIGEN_PROCESSING_AND_PRESENTATION_OF_EXOGENOUS_ANTIGEN	31	0.320495261070547	6.07651218840761	1.94080038862241e-05	0.000212238600438193	0.000152125081285741	2929	tags=45%, list=15%, signal=39%	12010/19186/15040/15018/14991/15001/13040/16149/16150/13033/14998/65972/14127/12479
467	GOBP_POSITIVE_REGULATION_OF_RNA_SPLICING	GOBP_POSITIVE_REGULATION_OF_RNA_SPLICING	34	0.306679687085568	6.21685559911158	2.02457452963988e-05	0.000220453671005232	0.000158013351728529	2954	tags=38%, list=15%, signal=33%	17975/20637/11758/15481/20384/107701/19656/72692/66354/67760/20462/19655/22687
468	GOBP_RNA_DECAPPING	GOBP_RNA_DECAPPING	18	0.464647472681004	6.12704868040743	2.02457452963988e-05	0.000220453671005232	0.000158013351728529	10747	tags=100%, list=54%, signal=46%	67207/52830/22695/69305/18983/353190/75686/112403/70640/225929/74203/56409/75901/67993/319618/67578/234699/12457
469	GOBP_INTRA_GOLGI_VESICLE_MEDIATED_TRANSPORT	GOBP_INTRA_GOLGI_VESICLE_MEDIATED_TRANSPORT	30	0.331049642493587	6.0874804527842	2.108348725701e-05	0.00022811348420748	0.000163503633437982	1812	tags=23%, list=9%, signal=21%	59042/93739/108124/53612/56447/70349/19346
470	GOBP_RETROGRADE_TRANSPORT_ENDOSOME_TO_GOLGI	GOBP_RETROGRADE_TRANSPORT_ENDOSOME_TO_GOLGI	85	0.163061219287076	5.73363348164705	2.108348725701e-05	0.00022811348420748	0.000163503633437982	2547	tags=23%, list=13%, signal=20%	56382/233204/54198/78670/56433/72183/67804/53612/225861/104303/19346/76688/30930/67511/19349/22319/20932/226422/65114/69178
471	GOBP_CELLULAR_RESPONSE_TO_REACTIVE_OXYGEN_SPECIES	GOBP_CELLULAR_RESPONSE_TO_REACTIVE_OXYGEN_SPECIES	132	0.124818050688282	5.39421288247044	2.108348725701e-05	0.00022811348420748	0.000163503633437982	1265	tags=14%, list=6%, signal=13%	11846/16952/22166/13361/11792/57320/14694/54683/18477/27050/21672/67067/14281/56426/11757/18538/15182/21929
472	GOBP_NEGATIVE_REGULATION_OF_UBIQUITIN_DEPENDENT_PROTEIN_CATABOLIC_PROCESS	GOBP_NEGATIVE_REGULATION_OF_UBIQUITIN_DEPENDENT_PROTEIN_CATABOLIC_PROCESS	46	0.237001857625576	5.83552513040937	2.24797249140939e-05	0.000242704826614878	0.000173962188786588	12333	tags=96%, list=61%, signal=37%	57320/56207/65019/15516/68135/108143/53378/68833/225896/59025/68077/77006/20115/70369/108155/67025/100503670/67903/12328/14198/56291/19164/225131/108143/52033/252870/13000/270627/24086/219158/15216/20588/12995/224727/79263/75744/18854/80750/17772/22408/24069/56353/192653/17754/72330
473	GOBP_HISTONE_MRNA_CATABOLIC_PROCESS	GOBP_HISTONE_MRNA_CATABOLIC_PROCESS	14	0.562284859067099	6.32687847561449	2.27589725864291e-05	0.000244167840632511	0.000175010825207554	8788	tags=100%, list=44%, signal=56%	20823/67207/109075/214627/230594/67440/100715/50912/70640/67276/214290/19704/24127/11920
474	GOBP_REGULATION_OF_LYMPHOCYTE_APOPTOTIC_PROCESS	GOBP_REGULATION_OF_LYMPHOCYTE_APOPTOTIC_PROCESS	52	0.220870717340562	5.88682932993319	2.27589725864291e-05	0.000244167840632511	0.000175010825207554	2787	tags=37%, list=14%, signal=32%	12028/57741/16197/16183/66494/17319/12502/14605/16859/16149/243374/20304/16854/18566/57432/22059/384783/21940/12042
475	GOBP_MYELOID_CELL_DIFFERENTIATION	GOBP_MYELOID_CELL_DIFFERENTIATION	362	0.0705478689055708	4.60176274793012	2.27589725864291e-05	0.000244167840632511	0.000175010825207554	7820	tags=24%, list=39%, signal=15%	676527/16323/20219/110794/20302/27220/381319/14308/93686/142980/18015/14734/83924/15415/13856/226695/11656/83430/16596/16535/18997/16171/12985/15978/74614/16322/12262/12579/13829/241764/14008/232790/58181/20533/15402/218624/16156/11450/14063/12097/83433/17395/12095/17189/18089/68027/620235/16160/18996/13637/16658/15416/26565/24088/19152/21930/20259/80752/83554/106722/226421/75766/19824/26564/9708…
476	GOBP_BIOLOGICAL_PROCESS_INVOLVED_IN_SYMBIOTIC_INTERACTION	GOBP_BIOLOGICAL_PROCESS_INVOLVED_IN_SYMBIOTIC_INTERACTION	271	0.081823522422895	4.79015515750453	2.30382203017518e-05	0.000246644476171696	0.000176785989489338	8520	tags=33%, list=42%, signal=19%	58217/404549/100061/15965/244332/13138/242519/242517/58235/16324/20293/20219/12642/228545/20302/12796/50873/230398/394252/11998/20493/26361/12524/50528/12944/15969/50702/14456/18843/17195/50701/15970/71223/13642/622117/13137/319415/171283/230979/56863/214158/14063/22174/15967/667373/224762/94088/244448/11607/17533/20612/223672/13035/14934/332579/54419/19288/16687/14134/75863/214523/20277/17441/94…
477	GOBP_NEGATIVE_REGULATION_OF_TELOMERE_MAINTENANCE_VIA_TELOMERE_LENGTHENING	GOBP_NEGATIVE_REGULATION_OF_TELOMERE_MAINTENANCE_VIA_TELOMERE_LENGTHENING	27	0.336225969298335	5.82015053195508	2.35967158552559e-05	0.00025209405450395	0.000180692053443094	9870	tags=96%, list=49%, signal=49%	15381/15382/51810/497652/69535/214627/21749/28113/108689/74493/101185/50912/72400/70640/11545/21750/50505/75764/20779/24127/20680/21951/237107/98956/52864/68964
478	GOBP_NUCLEAR_TRANSCRIBED_MRNA_CATABOLIC_PROCESS_NONSENSE_MEDIATED_DECAY	GOBP_NUCLEAR_TRANSCRIBED_MRNA_CATABOLIC_PROCESS_NONSENSE_MEDIATED_DECAY	39	0.26077128587702	5.82135120974624	2.38759636905636e-05	0.000254543746793122	0.000182447905761409	11055	tags=95%, list=55%, signal=43%	17149/60365/52830/16341/66441/192170/15384/18458/68092/68134/225363/19826/14852/50912/67031/192160/433702/226517/70640/11810/75420/71997/108077/74133/233789/326622/19704/75901/229003/319618/71169/74108/103677/14853/229512/269037/71723
479	GOBP_REGULATION_OF_PROTEIN_DEUBIQUITINATION	GOBP_REGULATION_OF_PROTEIN_DEUBIQUITINATION	12	0.627519134142606	6.34471491158818	2.47137074148311e-05	0.00026292495404171	0.000188455257069473	1852	tags=33%, list=9%, signal=30%	57320/21353/225896/68077
480	GOBP_NEGATIVE_REGULATION_OF_RNA_SPLICING	GOBP_NEGATIVE_REGULATION_OF_RNA_SPLICING	25	0.357180846163436	5.93205070695824	2.55514514415612e-05	0.000271271242804575	0.000194437580048722	2817	tags=48%, list=14%, signal=41%	225027/27370/53379/108014/15387/67996/12261/230257/14105/110213/19655/19826
481	GOBP_PERK_MEDIATED_UNFOLDED_PROTEIN_RESPONSE	GOBP_PERK_MEDIATED_UNFOLDED_PROTEIN_RESPONSE	18	0.454152534575512	5.98865774867765	2.66684438984356e-05	0.000282541351572615	0.000202515593232458	2042	tags=50%, list=10%, signal=45%	17872/13198/19255/56334/13665/14828/11911/17973/67878
482	GOBP_RESPONSE_TO_TUMOR_NECROSIS_FACTOR	GOBP_RESPONSE_TO_TUMOR_NECROSIS_FACTOR	210	0.0892989300740301	4.69676276194409	2.6947692081639e-05	0.000284317678774395	0.000203788801401956	8621	tags=30%, list=43%, signal=18%	12475/20295/20297/12606/16963/18095/24108/266692/20293/20186/58994/20302/12796/20306/50873/541307/20296/78688/20339/14456/240518/15117/21935/20292/72049/73218/74614/11806/76854/21948/230979/108153/12919/12189/21667/11450/14063/17928/20299/170720/109685/17927/74186/56221/21432/329581/240690/193034/75766/14555/18534/24099/107765/245527/16764/22329/13078/98496/20528/12842/239337/22036/279028/238055
483	GOBP_POSITIVE_REGULATION_OF_CELLULAR_COMPONENT_BIOGENESIS	GOBP_POSITIVE_REGULATION_OF_CELLULAR_COMPONENT_BIOGENESIS	466	0.0608085387885787	4.29321129146062	2.6947692081639e-05	0.000284317678774395	0.000203788801401956	4184	tags=19%, list=21%, signal=15%	22421/71436/27260/21388/98845/68566/21809/106763/226352/12123/18430/12404/56221/21432/22411/16373/18645/11606/12652/56699/320844/16979/211187/17392/94175/385354/223864/230872/75329/23964/12064/117149/192167/15114/18211/20460/93689/70008/320472/22410/21349/623781/16885/75769/13860/18816/22417/104445/64085/68792/11687/13982/107581/104252/52639/170643/20682/11418/242384/76965/245450/229715/18189/204…
484	GOBP_POSITIVE_REGULATION_OF_MITOCHONDRIAL_TRANSLATION	GOBP_POSITIVE_REGULATION_OF_MITOCHONDRIAL_TRANSLATION	15	0.550950901826444	6.5555656361931	2.75061885249455e-05	0.000289610613064302	0.000207582588476644	1997	tags=40%, list=10%, signal=36%	52469/67267/234384/52575/12261/83485
485	GOBP_NUCLEAR_PORE_ORGANIZATION	GOBP_NUCLEAR_PORE_ORGANIZATION	14	0.553803941132452	6.23145044430809	2.89051812184138e-05	0.00030308807302271	0.000217242752497067	8958	tags=100%, list=45%, signal=55%	103468/108989/69482/72124/269113/71805/218210/68585/269966/234865/72787/226747/66817/70699
486	GOBP_POSITIVE_REGULATION_OF_CELL_CELL_ADHESION	GOBP_POSITIVE_REGULATION_OF_CELL_CELL_ADHESION	255	0.0821728963998619	4.70753287042951	2.89051812184138e-05	0.00030308807302271	0.000217242752497067	6931	tags=35%, list=35%, signal=23%	668101/14538/320832/257632/104831/15007/209590/15284/22612/20312/11735/246707/235320/15376/17242/171285/22788/75019/20344/16963/16175/14345/14924/14161/16153/20296/13856/104709/16147/12524/20339/83430/15117/50701/72049/15978/17863/13642/14634/13137/67916/22416/21948/269152/230979/13829/14726/11629/99571/667034/16176/69677/102657/110135/100504404/20677/20674/16160/16002/26887/13035/19261/83554/161…
487	GOBP_HISTONE_H4_K5_ACETYLATION	GOBP_HISTONE_H4_K5_ACETYLATION	16	0.520131716808861	6.4154511412313	3.11501758481462e-05	0.000324624327448166	0.000232679173809207	9634	tags=100%, list=48%, signal=52%	108155/70088/51812/76719/15161/66262/67773/69612/217127/140858/228829/269424/76901/28019/226976/382207
488	GOBP_MITOTIC_METAPHASE_PLATE_CONGRESSION	GOBP_MITOTIC_METAPHASE_PLATE_CONGRESSION	51	0.214527648319644	5.63594216944727	3.11501758481462e-05	0.000324624327448166	0.000232679173809207	1944	tags=24%, list=10%, signal=21%	68953/18226/53869/68942/67064/76959/66700/66302/51810/18221/26554/20479
489	GOBP_REGULATION_OF_LEUKOCYTE_PROLIFERATION	GOBP_REGULATION_OF_LEUKOCYTE_PROLIFERATION	222	0.0860169206806913	4.61381877469435	3.11501758481462e-05	0.000324624327448166	0.000232679173809207	6992	tags=26%, list=35%, signal=17%	114774/13856/16147/12524/12944/226695/83430/72049/74614/13137/22416/21948/12229/230979/11629/667034/16176/102657/246256/14165/278180/213208/19226/12984/16160/12143/16002/237877/15930/16159/60505/75863/12511/16846/19099/27218/69165/117149/18782/21949/20423/238555/16192/24099/26971/242122/12159/81897/22329/12519/209558/21336/54698/93695/71228/13844/20739
490	GOBP_PROTEIN_LOCALIZATION_TO_NUCLEAR_BODY	GOBP_PROTEIN_LOCALIZATION_TO_NUCLEAR_BODY	12	0.616119370590433	6.22945428308659	3.17114252294085e-05	0.000329798822385848	0.000236388067768093	2347	tags=83%, list=12%, signal=74%	12469/12465/12464/245474/21454/28036/12466/12462/12468/12461
491	GOBP_CHROMATIN_DISASSEMBLY	GOBP_CHROMATIN_DISASSEMBLY	20	0.429612256100604	5.99310468341256	3.22726748699962e-05	0.000333593410015215	0.000239107893239857	11450	tags=100%, list=57%, signal=43%	101612/56086/57376/20833/93760/18600/68094/319162/83796/20586/270058/114741/20587/20588/77044/15361/66993/83797/15361/319177/21958
492	GOBP_PROTEIN_DNA_COMPLEX_DISASSEMBLY	GOBP_PROTEIN_DNA_COMPLEX_DISASSEMBLY	20	0.429612256100604	5.99310468341256	3.22726748699962e-05	0.000333593410015215	0.000239107893239857	11450	tags=100%, list=57%, signal=43%	101612/65019/17869/56086/57376/20833/93760/68094/319162/83796/20586/114741/20587/20588/77044/15361/66993/83797/15361/319177/21958
493	GOBP_DOUBLE_STRAND_BREAK_REPAIR_VIA_NONHOMOLOGOUS_END_JOINING	GOBP_DOUBLE_STRAND_BREAK_REPAIR_VIA_NONHOMOLOGOUS_END_JOINING	68	0.182781190316581	5.61400734716727	3.22726748699962e-05	0.000333593410015215	0.000239107893239857	10767	tags=91%, list=54%, signal=42%	97165/59047/18970/59029/13870/68501/66911/16969/110052/66713/209011/68876/15289/113002583/227622/73747/108138/72103/71890/232210/14375/54723/101185/22596/22376/51869/209200/78610/15499/80285/17350/54125/74355/235587/68067/226026/75570/71991/18968/319583/50505/78412/17535/225888/225876/19090/75698/27223/227525/319955/140917/16882/11920/107823/55947/56626/232811/58230/28000/15364/54380/244694
494	GOBP_POSTREPLICATION_REPAIR	GOBP_POSTREPLICATION_REPAIR	34	0.298398759242662	6.04898881564365	3.28339247566132e-05	0.000338023597090304	0.000242283293791489	1182	tags=24%, list=6%, signal=22%	18971/22209/67711/22210/68098/67513/93765/18538
495	GOBP_NEGATIVE_REGULATION_OF_CELLULAR_CATABOLIC_PROCESS	GOBP_NEGATIVE_REGULATION_OF_CELLULAR_CATABOLIC_PROCESS	239	0.0840164677182754	4.65648416080252	3.28339247566132e-05	0.000338023597090304	0.000242283293791489	4985	tags=13%, list=25%, signal=10%	66725/94190/75388/83433/76747/633285/16334/21858/69865/14573/12801/16846/16847/117149/100342/14463/20423/217341/76574/17309/13164/22353/110595/18173/18772/140486/13838/171543/11549/338352/14756/100705
496	GOBP_INTEGRATED_STRESS_RESPONSE_SIGNALING	GOBP_INTEGRATED_STRESS_RESPONSE_SIGNALING	22	0.401417704373268	6.06309463040684	3.39564252191442e-05	0.00034887488491282	0.000250061111015344	2042	tags=41%, list=10%, signal=37%	17872/13198/19255/56334/13665/14828/11911/17973/67878
497	GOBP_PROTEIN_N_LINKED_GLYCOSYLATION	GOBP_PROTEIN_N_LINKED_GLYCOSYLATION	63	0.189863491121964	5.59448300807199	3.50789265272251e-05	0.000358960260206303	0.000257289949375335	3288	tags=35%, list=16%, signal=29%	12499/13135/69038/66059/66357/67695/13200/66248/68292/20014/67075/208211/103963/217664/21982/16430/208624/109154/66789/54128/66174/57357
498	GOBP_POSITIVE_REGULATION_OF_LEUKOCYTE_PROLIFERATION	GOBP_POSITIVE_REGULATION_OF_LEUKOCYTE_PROLIFERATION	138	0.119380820567547	5.27922451063731	3.50789265272251e-05	0.000358960260206303	0.000257289949375335	6859	tags=26%, list=34%, signal=17%	13856/12524/83430/72049/74614/13137/22416/21948/11629/667034/16176/102657/246256/14165/19226/12984/16160/16002/237877/16159/60505/12511/16846/27218/69165/117149/20423/16192/24099/242122/81897/22329/12519/21336/13844/20739
499	GOBP_NCRNA_CATABOLIC_PROCESS	GOBP_NCRNA_CATABOLIC_PROCESS	42	0.24717626250508	5.74658772136777	3.67626799053456e-05	0.000374685233595282	0.000268561051097998	3039	tags=36%, list=15%, signal=30%	208718/68544/66362/69639/67010/109075/66911/69163/66446/27998/214627/50911/230594/71701/276950
500	GOBP_SISTER_CHROMATID_SEGREGATION	GOBP_SISTER_CHROMATID_SEGREGATION	187	0.0996249963900529	4.92979352688539	3.67626799053456e-05	0.000374685233595282	0.000268561051097998	1233	tags=5%, list=6%, signal=5%	668929/140557/70218/22138/12235/75305/50878/381293/54141
501	GOBP_ESTABLISHMENT_OF_ORGANELLE_LOCALIZATION	GOBP_ESTABLISHMENT_OF_ORGANELLE_LOCALIZATION	387	0.0662342091758317	4.385335862402	3.78851830035431e-05	0.000385355075022067	0.000276208813997888	4985	tags=16%, list=25%, signal=12%	66725/18508/14165/320022/17922/12890/16165/94040/73804/12143/234857/19329/12890/381269/18039/108030/67749/26972/171531/319613/72080/12652/13429/230872/192167/15114/16580/622554/100502766/383592/78906/19294/19215/83767/17910/327814/14389/432516/16572/110380/52639/20562/13426/233231/237625/78933/18208/241035/226778/20528/67968/54418/382543/74401/233752/75305/20616/11981/381293/68166/12560/11775/541…
502	GOBP_POSITIVE_REGULATION_OF_DNA_TEMPLATED_TRANSCRIPTION_ELONGATION	GOBP_POSITIVE_REGULATION_OF_DNA_TEMPLATED_TRANSCRIPTION_ELONGATION	30	0.317807005645836	5.84396926108865	3.84464347842464e-05	0.000390284923626533	0.000279742354165097	8344	tags=93%, list=42%, signal=55%	20922/66266/15312/225160/21681/72949/107951/53817/12387/98053/214498/235497/12455/192657/107829/106583/56070/52609/13716/114741/20926/20924/12454/57261/217127/69562/69131/319955
503	GOBP_PROTEIN_REFOLDING	GOBP_PROTEIN_REFOLDING	20	0.423695565787766	5.91056666472097	3.90076867104672e-05	0.000393630042527804	0.000282140016436313	3041	tags=60%, list=15%, signal=51%	12010/20637/15481/14225/56445/15519/14828/15510/15526/15511/50497/70369
504	GOBP_POSITIVE_REGULATION_OF_PROTEIN_DEPHOSPHORYLATION	GOBP_POSITIVE_REGULATION_OF_PROTEIN_DEPHOSPHORYLATION	42	0.24592949386038	5.71760166375686	3.90076867104672e-05	0.000393630042527804	0.000282140016436313	1837	tags=24%, list=9%, signal=22%	17872/101568/12314/12313/12315/15516/17931/19264/23988/16452
505	GOBP_CELLULAR_RESPONSE_TO_INTERFERON_GAMMA	GOBP_CELLULAR_RESPONSE_TO_INTERFERON_GAMMA	105	0.139320848661835	5.39912952466471	3.90076867104672e-05	0.000393630042527804	0.000282140016436313	2239	tags=27%, list=11%, signal=24%	20684/22260/11846/12540/22121/64685/74117/20290/15516/22352/12362/19255/15944/11465/16423/19016/16859/16451/17869/20304/12703/16452/66713/76074/17472/22793/55943/22319
506	GOBP_REGULATION_OF_HISTONE_H3_K4_METHYLATION	GOBP_REGULATION_OF_HISTONE_H3_K4_METHYLATION	39	0.25024975024975	5.58647276465133	4.01301909750423e-05	0.00040415702215181	0.00028968538107634	15049	tags=100%, list=75%, signal=25%	68845/14462/66317/26914/76246/66354/69188/27632/12387/108155/17128/51812/76719/99890/14581/15161/71458/99982/214162/67773/68911/110147/329559/22083/69612/140858/228829/24116/13433/226976/13436/213389/55982/664799/319974/17863/14526/18113/12189
507	GOBP_POSITIVE_REGULATION_OF_RRNA_PROCESSING	GOBP_POSITIVE_REGULATION_OF_RRNA_PROCESSING	10	0.687469572048607	6.21949428667687	4.06914433020287e-05	0.000409001173702442	0.000293157496642873	4342	tags=80%, list=22%, signal=63%	67674/66254/67045/209011/66138/73674/71340/72515
508	GOBP_FORMATION_OF_TRANSLATION_PREINITIATION_COMPLEX	GOBP_FORMATION_OF_TRANSLATION_PREINITIATION_COMPLEX	10	0.686745744897366	6.21294586764172	4.12526957517513e-05	0.000413826255021505	0.00029661594334558	3324	tags=70%, list=17%, signal=58%	22121/68995/68184/217869/75705/67204/22384
509	GOBP_LEUKOCYTE_HOMEOSTASIS	GOBP_LEUKOCYTE_HOMEOSTASIS	85	0.156204094736591	5.49252011893346	4.23752009998994e-05	0.000424251521209209	0.000304088403411542	1519	tags=16%, list=8%, signal=15%	12772/12028/16952/16183/12721/16797/17319/14605/321019/21929/16859/16149/16184/12043
510	GOBP_MAINTENANCE_OF_PROTEIN_LOCATION_IN_NUCLEUS	GOBP_MAINTENANCE_OF_PROTEIN_LOCATION_IN_NUCLEUS	23	0.357435250998999	5.59154335249031	4.40589596772549e-05	0.000440244036304492	0.000315551269515118	2755	tags=39%, list=14%, signal=34%	20684/22166/57320/21402/51810/338467/103172/106021/107566
511	GOBP_CYTOPLASMIC_SEQUESTERING_OF_PROTEIN	GOBP_CYTOPLASMIC_SEQUESTERING_OF_PROTEIN	21	0.390478614278654	5.69384453931619	4.51814659522444e-05	0.000450576811140191	0.000322957435069086	771	tags=24%, list=4%, signal=23%	19241/18035/109552/53380/54401
512	GOBP_CELLULAR_RESPONSE_TO_GAMMA_RADIATION	GOBP_CELLULAR_RESPONSE_TO_GAMMA_RADIATION	28	0.328299012783886	5.80164810897041	4.57427192259418e-05	0.000455283002295702	0.000326330665530465	10869	tags=96%, list=54%, signal=44%	19941/13057/66467/17246/14828/15270/22059/12575/15461/13653/230709/14375/22596/12955/68539/22427/15499/24086/12048/99982/245000/11920/13712/19361/50883/65964/22601
513	GOBP_NEGATIVE_REGULATION_OF_INTRACELLULAR_SIGNAL_TRANSDUCTION	GOBP_NEGATIVE_REGULATION_OF_INTRACELLULAR_SIGNAL_TRANSDUCTION	479	0.060268858150497	4.31179884650832	4.68652260294322e-05	0.000465546182935646	0.000333686948439786	6998	tags=22%, list=35%, signal=15%	20730/20583/394252/13490/435391/109042/13856/240057/230899/78688/72373/22264/109593/20262/59011/20358/108079/12704/22160/101543/12049/76854/12391/504186/13853/13489/16176/66725/11450/72565/244701/14063/270151/17700/83433/19023/18133/17395/59006/14114/16334/68178/81799/231252/19261/18389/12062/24066/239659/232941/237877/54612/230784/14121/18609/240892/11606/75607/19099/383548/80794/98432/20563/244…
514	GOBP_LEUKOCYTE_PROLIFERATION	GOBP_LEUKOCYTE_PROLIFERATION	292	0.0776449680487444	4.67342383489201	4.74264795531641e-05	0.000470204941250825	0.000337026180727994	9505	tags=35%, list=47%, signal=18%	51797/15007/209590/12978/15972/20666/15223/20312/69816/15242/17260/76527/171285/434215/22788/404549/15965/230396/15977/16963/242519/16198/242517/16175/15951/20293/16153/230398/230405/15964/114774/13856/16147/12524/12944/15969/226695/83430/72049/15970/238875/74614/13137/387510/22416/21948/12229/230979/11629/667034/16176/102657/246256/14165/14063/278180/14226/213208/15967/83433/19226/12984/16160/12…
515	GOBP_RRNA_3_END_PROCESSING	GOBP_RRNA_3_END_PROCESSING	10	0.674997199090393	6.10665750740857	4.79877331544162e-05	0.000473925364641289	0.000339692847910698	2829	tags=50%, list=14%, signal=43%	66481/66362/69639/66446/50911
516	GOBP_SOMATIC_DIVERSIFICATION_OF_IMMUNE_RECEPTORS	GOBP_SOMATIC_DIVERSIFICATION_OF_IMMUNE_RECEPTORS	74	0.168386799822176	5.48517206670654	4.79877331544162e-05	0.000473925364641289	0.000339692847910698	1616	tags=16%, list=8%, signal=15%	97165/17686/18970/16183/66362/65113/13870/50931/53314/19264/27354/225160
517	GOBP_T_CELL_DIFFERENTIATION	GOBP_T_CELL_DIFFERENTIATION	255	0.0790952182065303	4.5312183933395	4.91102405788506e-05	0.000483138582991936	0.000346296555189213	10526	tags=36%, list=52%, signal=18%	16161/22724/228361/14087/58185/16182/12053/107527/103743/22408/54485/14369/26365/20963/13866/17474/18771/17221/246779/74775/18733/14370/381812/15007/209590/15972/15284/30925/211651/56619/232174/15223/16364/14367/20807/235320/17242/404549/15965/15977/242519/242517/16641/16175/330496/230398/104709/16147/12524/15969/12458/83430/15970/15978/17863/14634/72432/667034/16176/69677/15967/16450/18089/73902…
518	GOBP_NEGATIVE_REGULATION_OF_PHOSPHORUS_METABOLIC_PROCESS	GOBP_NEGATIVE_REGULATION_OF_PHOSPHORUS_METABOLIC_PROCESS	401	0.06383300029877	4.25674216762244	4.91102405788506e-05	0.000483138582991936	0.000346296555189213	6011	tags=18%, list=30%, signal=13%	72112/15978/22160/72269/72185/16322/75667/12061/67916/12391/12579/13829/19085/20533/13489/16176/66725/18205/11450/18508/19049/17700/14226/19023/14114/228775/19261/12062/24066/243911/381759/14121/545902/11606/19099/383548/17171/80794/74023/20563/244923/320472/16009/20319/18768/16971/15444/237523/381286/170835/12159/19281/260299/170643/19013/11474/241289/20459/98496/227733/214384/18213/21808/235505…
519	GOBP_LYSOSOMAL_LUMEN_ACIDIFICATION	GOBP_LYSOSOMAL_LUMEN_ACIDIFICATION	11	0.649640861931365	6.27769508261014	4.96714943970179e-05	0.000486780645090776	0.000348907055784721	7035	tags=100%, list=35%, signal=65%	70495/69668/20615/66241/195040/19063/71900/211286/14824/12752/76524
520	GOBP_RNA_5_END_PROCESSING	GOBP_RNA_5_END_PROCESSING	23	0.354558579601857	5.54654210322059	4.96714943970179e-05	0.000486780645090776	0.000348907055784721	1795	tags=43%, list=9%, signal=40%	67676/20823/117109/15108/74097/67053/227522/52575/69961/54364
521	GOBP_NEGATIVE_REGULATION_OF_MITOCHONDRION_ORGANIZATION	GOBP_NEGATIVE_REGULATION_OF_MITOCHONDRION_ORGANIZATION	47	0.234091108768193	5.83175695799116	5.07940022335463e-05	0.000496825787681674	0.000356107056774231	2586	tags=29%, list=13%, signal=25%	11740/14775/12257/66494/53380/69076/66092/19016/52538/12176/16905/22059/381038/68350
522	GOBP_ENDOPLASMIC_RETICULUM_TO_CYTOSOL_TRANSPORT	GOBP_ENDOPLASMIC_RETICULUM_TO_CYTOSOL_TRANSPORT	28	0.323261089960705	5.71261873549651	5.24777644567094e-05	0.000509384166993126	0.00036510845647074	2223	tags=29%, list=11%, signal=25%	27061/66212/22027/109815/116891/11993/64209/22230
523	GOBP_MRNA_CLEAVAGE	GOBP_MRNA_CLEAVAGE	19	0.418313373253493	5.66326663781189	5.24777644567094e-05	0.000509384166993126	0.00036510845647074	11676	tags=100%, list=58%, signal=42%	58809/66136/69920/68092/432508/54451/228410/74737/83410/108062/433702/66899/54188/51786/78943/68219/269061/94230/52670
524	GOBP_REGULATION_OF_MITOCHONDRIAL_MEMBRANE_PERMEABILITY	GOBP_REGULATION_OF_MITOCHONDRIAL_MEMBRANE_PERMEABILITY	52	0.207869862170589	5.54031976791279	5.24777644567094e-05	0.000509384166993126	0.00036510845647074	1547	tags=21%, list=8%, signal=19%	12028/11740/11983/73689/11739/66400/12177/12015/22334/12043/52538
525	GOBP_MONONUCLEAR_CELL_DIFFERENTIATION	GOBP_MONONUCLEAR_CELL_DIFFERENTIATION	404	0.0637792452373726	4.26305554916431	5.24777644567094e-05	0.000509384166993126	0.00036510845647074	10672	tags=38%, list=53%, signal=18%	241296/16161/22724/14130/12482/228361/14087/58185/16182/12053/107527/103743/22408/54485/72147/14369/26365/69656/20963/13866/17474/15900/18771/17221/246779/74775/18733/14370/12018/381812/15007/209590/12978/15972/15284/30925/234779/211651/667977/56619/18514/232174/15223/16364/14367/74039/20807/15242/235320/17242/76527/18985/404549/15965/230396/15977/242519/16198/242517/16641/24108/16175/15379/19271…
526	GOBP_NEGATIVE_REGULATION_OF_DNA_REPAIR	GOBP_NEGATIVE_REGULATION_OF_DNA_REPAIR	33	0.281683811045641	5.57017228086167	5.30390186480664e-05	0.000513853306141723	0.000368311776483471	14418	tags=100%, list=72%, signal=28%	27050/66911/113002583/73747/71890/14897/54723/107260/51869/237211/102871/15499/223970/74355/117599/21750/78412/50755/70790/75698/18294/27223/214763/170472/94232/319955/236904/68149/108937/15364/77782/22160/69885
527	GOBP_PROTEIN_FOLDING_IN_ENDOPLASMIC_RETICULUM	GOBP_PROTEIN_FOLDING_IN_ENDOPLASMIC_RETICULUM	12	0.593894245093649	6.00474068077702	5.36002728948461e-05	0.000518305485146368	0.000371502940068144	2250	tags=75%, list=11%, signal=67%	50527/14827/12317/22027/30960/12330/100037258/14828/18453
528	GOBP_REGULATION_OF_DEPHOSPHORYLATION	GOBP_REGULATION_OF_DEPHOSPHORYLATION	119	0.123065597995339	5.02220977987409	5.41615271953258e-05	0.000522740800354887	0.000374682016283454	538	tags=5%, list=3%, signal=5%	21808/77976/11539/18596/74521/14756
529	GOBP_NUCLEOTIDE_SUGAR_BIOSYNTHETIC_PROCESS	GOBP_NUCLEOTIDE_SUGAR_BIOSYNTHETIC_PROCESS	17	0.467817583075541	5.94119680420521	5.47227815478533e-05	0.000524186644300489	0.000375718345807382	10683	tags=100%, list=53%, signal=47%	54342/94181/107652/22122/54128/110119/29858/109785/14583/331026/67883/245847/218138/227620/22235/234730/14584
530	GOBP_TETRAPYRROLE_BIOSYNTHETIC_PROCESS	GOBP_TETRAPYRROLE_BIOSYNTHETIC_PROCESS	31	0.298009165179022	5.6501812801185	5.47227815478533e-05	0.000524186644300489	0.000375718345807382	1957	tags=29%, list=10%, signal=26%	12257/11983/17025/20916/66154/53328/70118/70383/68066
531	GOBP_POSITIVE_REGULATION_OF_HEMOPOIESIS	GOBP_POSITIVE_REGULATION_OF_HEMOPOIESIS	149	0.106431740555238	4.87413982162698	5.47227815478533e-05	0.000524186644300489	0.000375718345807382	6826	tags=23%, list=34%, signal=15%	104709/16147/12524/14456/83430/18997/16171/15978/17863/74614/14634/12229/58181/667034/69677/83433/100504404/20677/16160/18996/14633/75766/18534/26564/97086/20667/20668/20423/238555/17387/216799/12519/237625/19373
532	GOBP_PROTEIN_CONTAINING_COMPLEX_DISASSEMBLY	GOBP_PROTEIN_CONTAINING_COMPLEX_DISASSEMBLY	231	0.0846368685992784	4.62235375793295	5.47227815478533e-05	0.000524186644300489	0.000375718345807382	6821	tags=41%, list=34%, signal=27%	227753/94178/65973/225115/56273/57028/72175/74187/94232/78246/11789/66371/56193/74747/67886/66993/224432/270086/75669/18195/110253/83797/15361/380842/20741/208158/74374/20257/100502841/100502698/209815/237782/27412/228421/15185/14853/140810/18008/319177/17755/76499/68732/50876/65970/194401/210356/74781/280411/20404/22349/80297/21958/17754/56471/12344/23805/66402/73470/109242/58522/20262/11519/286…
533	GOBP_ENDONUCLEOLYTIC_CLEAVAGE_INVOLVED_IN_RRNA_PROCESSING	GOBP_ENDONUCLEOLYTIC_CLEAVAGE_INVOLVED_IN_RRNA_PROCESSING	15	0.522650169626821	6.21882545322595	5.92238776115175e-05	0.000564121271604286	0.000404342066526248	9583	tags=100%, list=48%, signal=52%	66481/30946/104662/59028/213895/78581/12181/59014/74035/67842/75416/213773/208366/215194/70683
534	GOBP_SUPPRESSION_OF_VIRAL_RELEASE_BY_HOST	GOBP_SUPPRESSION_OF_VIRAL_RELEASE_BY_HOST	16	0.492990071346605	6.08067843899343	5.92238776115175e-05	0.000564121271604286	0.000404342066526248	10178	tags=100%, list=51%, signal=49%	66700/19720/66597/21849/224703/66854/319236/667823/93679/20821/94091/22670/69807/217069/18854/23947
535	GOBP_CHROMOSOME_SEGREGATION	GOBP_CHROMOSOME_SEGREGATION	319	0.0707092473875224	4.43710652080431	5.92238776115175e-05	0.000564121271604286	0.000404342066526248	3373	tags=11%, list=17%, signal=10%	26972/67981/20871/83560/671564/74075/110958/16580/76421/622554/100502766/434438/102632837/209334/100088/100155/668929/75178/140557/55993/76464/70218/83558/75801/54418/22138/74401/20957/12235/625662/320558/75305/50878/381293/330149/54141
536	GOBP_PHOSPHORYLATION_OF_RNA_POLYMERASE_II_C_TERMINAL_DOMAIN	GOBP_PHOSPHORYLATION_OF_RNA_POLYMERASE_II_C_TERMINAL_DOMAIN	13	0.550783198643121	5.92803780616558	6.14799583768157e-05	0.000582345479346194	0.000417404530556741	9018	tags=100%, list=45%, signal=55%	66467/12572/66671/67418/107951/12455/14884/209357/12454/57261/69562/69131/14885
537	GOBP_PROTEIN_K63_LINKED_UBIQUITINATION	GOBP_PROTEIN_K63_LINKED_UBIQUITINATION	55	0.200296367816774	5.53584239124416	6.14799583768157e-05	0.000582345479346194	0.000417404530556741	2852	tags=27%, list=14%, signal=23%	54197/22210/56424/93765/56310/13205/67128/19260/11797/67845/103213/67245/22193/19720/22029
538	GOBP_CELLULAR_COMPONENT_DISASSEMBLY	GOBP_CELLULAR_COMPONENT_DISASSEMBLY	441	0.0600391803100008	4.14007868472436	6.14799583768157e-05	0.000582345479346194	0.000417404530556741	7205	tags=22%, list=36%, signal=14%	100040233/17393/216166/12344/20583/23805/245860/114228/66402/12260/436522/73470/12683/109242/13380/436523/58522/20262/50701/11519/286942/380969/17228/83996/12262/17384/76854/22073/17229/17394/13829/14726/11567/76815/208691/14063/93677/83433/17386/17395/73804/26927/56629/83434/71893/14168/13035/16409/21809/51800/20259/546144/72685/30800/14186/640524/67254/20408/320502/240913/17392/14089/26918/7175…
539	GOBP_REGULATION_OF_B_CELL_ACTIVATION	GOBP_REGULATION_OF_B_CELL_ACTIVATION	116	0.123860478362131	4.99523748423745	6.26079996471421e-05	0.000591930178482071	0.00042427450205172	1616	tags=17%, list=8%, signal=16%	15902/22163/67742/16183/16191/17319/12193/12520/66362/65113/321019/12192/50931/21929/22433/19264/12015/16149/12043/225160
540	GOBP_NEGATIVE_REGULATION_OF_PROTEASOMAL_UBIQUITIN_DEPENDENT_PROTEIN_CATABOLIC_PROCESS	GOBP_NEGATIVE_REGULATION_OF_PROTEASOMAL_UBIQUITIN_DEPENDENT_PROTEIN_CATABOLIC_PROCESS	34	0.285560965499613	5.78874755000858	6.37360414673655e-05	0.000601479383921657	0.000431119032927404	12333	tags=97%, list=61%, signal=37%	57320/56207/15516/68135/108143/53378/225896/59025/68077/77006/70369/108155/67025/67903/12328/14198/56291/225131/108143/52033/252870/24086/219158/15216/20588/224727/79263/75744/80750/17772/56353/192653/17754/72330
541	GOBP_PROTEIN_LOCALIZATION_TO_CHROMATIN	GOBP_PROTEIN_LOCALIZATION_TO_CHROMATIN	30	0.303314039687086	5.57746649034945	6.48640838088012e-05	0.0006076238439148	0.000435523163344699	2091	tags=20%, list=10%, signal=18%	68845/20174/75565/19645/26914/71735
542	GOBP_PEPTIDYL_SERINE_DEPHOSPHORYLATION	GOBP_PEPTIDYL_SERINE_DEPHOSPHORYLATION	19	0.411846486586322	5.5757157588432	6.48640838088012e-05	0.0006076238439148	0.000435523163344699	2725	tags=53%, list=14%, signal=46%	17872/19045/22627/19052/19053/19252/51792/17973/71978/19055
543	GOBP_POSITIVE_REGULATION_OF_ALPHA_BETA_T_CELL_PROLIFERATION	GOBP_POSITIVE_REGULATION_OF_ALPHA_BETA_T_CELL_PROLIFERATION	21	0.380843348826	5.55334592664876	6.48640838088012e-05	0.0006076238439148	0.000435523163344699	1868	tags=48%, list=9%, signal=43%	12772/12520/15040/50498/15018/19264/16859/320484/16452/19260
544	GOBP_NEGATIVE_REGULATION_OF_NUCLEOCYTOPLASMIC_TRANSPORT	GOBP_NEGATIVE_REGULATION_OF_NUCLEOCYTOPLASMIC_TRANSPORT	21	0.380726794633844	5.55164636762996	6.48640838088012e-05	0.0006076238439148	0.000435523163344699	1906	tags=38%, list=10%, signal=35%	20684/22166/57320/22218/16543/12491/67890/108989
545	GOBP_POSITIVE_REGULATION_OF_UBIQUITIN_PROTEIN_TRANSFERASE_ACTIVITY	GOBP_POSITIVE_REGULATION_OF_UBIQUITIN_PROTEIN_TRANSFERASE_ACTIVITY	28	0.316700570353258	5.59668227302697	6.59921266447253e-05	0.000617056655745908	0.00044228426742095	2575	tags=39%, list=13%, signal=34%	56371/16898/21402/56424/93765/76863/23988/22195/106021/66412/12151
546	GOBP_REGULATION_OF_PROTEIN_BINDING	GOBP_REGULATION_OF_PROTEIN_BINDING	183	0.0936737426305802	4.62033623490937	6.71201699502099e-05	0.000626454919535293	0.000449020608689471	7657	tags=25%, list=38%, signal=15%	11538/16153/50873/22113/21416/433700/22370/50702/13380/18121/11519/12985/17756/14526/22416/23893/68588/11556/21752/66725/11450/667373/17395/228775/12143/106763/226352/83560/22437/385354/244058/12064/100102/16971/16948/13132/12159/278507/73181/19013/59036/22418/20739/233744/12933
547	GOBP_DNA_LIGATION	GOBP_DNA_LIGATION	15	0.517910596687288	6.16243098796664	6.82482137019751e-05	0.000634658571213987	0.000454900694479165	9678	tags=100%, list=48%, signal=52%	59047/15289/108138/66408/72103/14375/54723/16881/235587/75570/319583/17314/21973/16882/19361
548	GOBP_REGULATION_OF_LEUKOCYTE_DIFFERENTIATION	GOBP_REGULATION_OF_LEUKOCYTE_DIFFERENTIATION	272	0.0747602487968973	4.38882617281941	6.82482137019751e-05	0.000634658571213987	0.000454900694479165	9459	tags=34%, list=47%, signal=18%	15007/209590/12096/15972/15284/211651/667977/14461/232174/15223/16364/74039/235320/17342/17242/76527/404549/15965/15977/242519/242517/16323/20219/16153/20302/330496/27220/14308/142980/230398/18015/83924/104709/16147/12524/15969/14456/83430/18997/16171/15970/15978/17863/74614/14634/16322/12262/72432/12229/58181/667034/69677/11450/12097/15967/83433/12095/100504404/20677/68027/16160/18996/57765/1665…
549	GOBP_MITOTIC_DNA_REPLICATION	GOBP_MITOTIC_DNA_REPLICATION	14	0.517884759291594	5.82728466465744	6.93762578782547e-05	0.000642802563904702	0.000460738018827835	9678	tags=100%, list=48%, signal=52%	66404/17219/230709/17217/78833/17215/16881/17216/18968/69270/12544/12190/12053/19361
550	GOBP_REGULATION_OF_RESPONSE_TO_BIOTIC_STIMULUS	GOBP_REGULATION_OF_RESPONSE_TO_BIOTIC_STIMULUS	323	0.06681732102168	4.21150705243361	6.93762578782547e-05	0.000642802563904702	0.000460738018827835	6878	tags=23%, list=34%, signal=15%	625530/104709/226695/17969/245615/83430/16803/17195/16171/16642/56620/14289/13137/387510/72432/232345/102570/13489/16176/384701/214158/14063/270151/22174/23960/278180/83433/667373/94088/244202/109820/16334/16160/67917/15458/20248/16159/21906/22259/332579/545378/15013/16768/12810/14134/60505/13874/16846/94175/257630/117149/19294/77772/18726/17002/231655/17079/96935/74748/56213/18784/17381/12628/14…
551	GOBP_NEGATIVE_REGULATION_OF_PROTEIN_BINDING	GOBP_NEGATIVE_REGULATION_OF_PROTEIN_BINDING	87	0.146929578457681	5.2520270160616	7.05043024586755e-05	0.000652068829998929	0.000467379748842495	6598	tags=24%, list=33%, signal=16%	50702/13380/18121/17756/11556/66725/11450/667373/106763/226352/83560/22437/385354/244058/100102/13132/278507/73181/19013/59036/12933
552	GOBP_POSITIVE_REGULATION_OF_INTRACELLULAR_TRANSPORT	GOBP_POSITIVE_REGULATION_OF_INTRACELLULAR_TRANSPORT	190	0.0893230867755463	4.46756031738041	7.27603927567627e-05	0.000671715509942867	0.000481461790362255	10358	tags=32%, list=52%, signal=16%	11652/16480/13605/360213/13866/52822/329506/13830/72446/11937/104831/12009/17913/68617/319713/170770/14367/11735/12550/70261/330962/66328/29810/50873/21416/238257/238276/12569/15482/14456/67591/76157/232748/15978/17756/14634/16176/69581/12669/319757/68566/16409/241062/22771/259300/14939/231830/16846/223864/16500/20423/170790/15444/13132/18760/329502/77574/80982/23963/54141/74591
553	GOBP_PURINE_NUCLEOSIDE_MONOPHOSPHATE_BIOSYNTHETIC_PROCESS	GOBP_PURINE_NUCLEOSIDE_MONOPHOSPHATE_BIOSYNTHETIC_PROCESS	22	0.371876457779867	5.61689763499624	7.38884384397093e-05	0.000680895989672257	0.000488042031761285	2179	tags=32%, list=11%, signal=28%	110639/15452/11821/66401/67054/27369/11566
554	GOBP_POSITIVE_REGULATION_OF_T_CELL_RECEPTOR_SIGNALING_PATHWAY	GOBP_POSITIVE_REGULATION_OF_T_CELL_RECEPTOR_SIGNALING_PATHWAY	15	0.509472411426865	6.06202807158756	7.61445307943227e-05	0.000695398797361772	0.000498437128572533	2787	tags=53%, list=14%, signal=46%	67596/27050/12520/225825/16534/226422/16818/12042
555	GOBP_HISTONE_H2A_MONOUBIQUITINATION	GOBP_HISTONE_H2A_MONOUBIQUITINATION	16	0.484707878062166	5.97852353353114	7.61445307943227e-05	0.000695398797361772	0.000498437128572533	10344	tags=100%, list=52%, signal=48%	21402/19821/69837/12151/107986/71041/13194/76073/71458/22658/30841/19763/69587/72584/70238/56353
556	GOBP_MEMBRANE_DISASSEMBLY	GOBP_MEMBRANE_DISASSEMBLY	12	0.578340898887614	5.84748404551385	7.61445307943227e-05	0.000695398797361772	0.000498437128572533	8465	tags=100%, list=42%, signal=58%	225845/22367/59126/54194/83431/18472/67181/18750/18751/13191/14245/18817
557	GOBP_PEPTIDYL_LYSINE_TRIMETHYLATION	GOBP_PEPTIDYL_LYSINE_TRIMETHYLATION	55	0.197244619995884	5.45149740217414	7.61445307943227e-05	0.000695398797361772	0.000498437128572533	10767	tags=93%, list=54%, signal=43%	68845/50708/66317/20937/214917/18045/70511/76246/50709/16905/320204/69188/65020/108155/103136/18046/68073/238247/234135/76804/52690/170936/14957/22589/17257/73473/214162/77305/224440/93759/72895/235626/20587/329559/94246/22083/57261/225888/233904/18044/194388/64707/214133/232811/208043/381022/232187/207965/213389/230674/244694
558	GOBP_HISTONE_H3_K4_METHYLATION	GOBP_HISTONE_H3_K4_METHYLATION	69	0.174395923977517	5.39688577875587	7.61445307943227e-05	0.000695398797361772	0.000498437128572533	15488	tags=99%, list=77%, signal=23%	68845/66310/14462/50708/66317/18045/69544/26914/76246/50709/66354/69188/27632/12387/108155/213464/18046/23808/17128/238247/74322/51812/76719/22289/52690/99890/14581/14957/15161/71458/99982/214162/77305/67773/231051/224440/192195/68911/110147/75410/329559/22083/69612/140858/228829/24116/233904/13433/17283/18044/194388/109263/214133/226976/69496/13436/208043/381022/213389/55982/71200/664799/319974/…
559	GOBP_NEGATIVE_REGULATION_OF_RESPONSE_TO_BIOTIC_STIMULUS	GOBP_NEGATIVE_REGULATION_OF_RESPONSE_TO_BIOTIC_STIMULUS	110	0.125040184017006	4.91302048094916	8.17847668120539e-05	0.000745572757914538	0.000534400039238917	5585	tags=19%, list=28%, signal=14%	72432/232345/13489/214158/270151/22174/23960/278180/16334/20248/21906/22259/15013/77772/18726/17002/96935/74748/56213/17381/14990
560	GOBP_TRNA_5_END_PROCESSING	GOBP_TRNA_5_END_PROCESSING	16	0.481322997339767	5.93677346101743	8.29128147995031e-05	0.000754506614675478	0.000540803510064428	1795	tags=62%, list=9%, signal=57%	67676/20823/117109/15108/74097/67053/227522/52575/69961/54364
561	GOBP_POSITIVE_REGULATION_OF_INTRACELLULAR_PROTEIN_TRANSPORT	GOBP_POSITIVE_REGULATION_OF_INTRACELLULAR_PROTEIN_TRANSPORT	150	0.107991770440845	4.95109868797048	8.51689114752514e-05	0.000772278955298721	0.000553542091813303	10358	tags=31%, list=52%, signal=15%	11652/16480/13605/13866/52822/329506/13830/72446/12009/17913/68617/319713/170770/14367/11735/12550/70261/330962/29810/21416/238257/238276/12569/15482/14456/67591/76157/232748/15978/14634/16176/69581/12669/319757/16409/22771/14939/231830/16846/223864/16500/20423/15444/18760/77574/80982/23963
562	GOBP_NEGATIVE_REGULATION_OF_DNA_BINDING_TRANSCRIPTION_FACTOR_ACTIVITY	GOBP_NEGATIVE_REGULATION_OF_DNA_BINDING_TRANSCRIPTION_FACTOR_ACTIVITY	153	0.102620160311187	4.7473830597577	8.51689114752514e-05	0.000772278955298721	0.000553542091813303	9181	tags=29%, list=46%, signal=16%	100040972/15223/107392/15376/55982/232827/171285/13555/12578/16963/20186/16153/14106/21416/69296/15368/14456/56198/11542/18997/22160/11614/17984/19223/14239/17240/26565/23957/54612/17702/20997/19130/195359/15110/14747/13813/216799/81897/13982/13078/241035/20379/22036/378425/319555
563	GOBP_RESPONSE_TO_INTERFERON_GAMMA	GOBP_RESPONSE_TO_INTERFERON_GAMMA	126	0.116308858260959	4.8893046494608	8.62969601452296e-05	0.000781117777797673	0.000559877445459375	9695	tags=37%, list=48%, signal=19%	15900/66102/12737/14103/18126/17913/209590/20312/12265/20295/20297/16963/24108/20293/20302/20306/142980/12705/541307/20296/54483/20292/15978/626578/76815/11629/21667/239436/17533/16160/20299/15458/24088/19261/56221/21906/22259/13115/56699/226421/70789/11829/104252/18173/22418/279028
564	GOBP_POSITIVE_REGULATION_OF_TRANSCRIPTION_BY_RNA_POLYMERASE_III	GOBP_POSITIVE_REGULATION_OF_TRANSCRIPTION_BY_RNA_POLYMERASE_III	18	0.416047103437952	5.48618254910193	8.8553058107092e-05	0.000797290431296362	0.000571469428364533	11721	tags=100%, list=58%, signal=42%	110052/81898/57432/11835/20841/93762/56200/18432/13716/22385/72308/93697/218333/67772/319955/56717/74370/12606
565	GOBP_POSITIVE_REGULATION_OF_PHOSPHOPROTEIN_PHOSPHATASE_ACTIVITY	GOBP_POSITIVE_REGULATION_OF_PHOSPHOPROTEIN_PHOSPHATASE_ACTIVITY	19	0.401050876516887	5.42956117175567	8.8553058107092e-05	0.000797290431296362	0.000571469428364533	1837	tags=47%, list=9%, signal=43%	17872/101568/12314/12313/12315/15516/17931/19264/16452
566	GOBP_ANTIGEN_PROCESSING_AND_PRESENTATION_OF_PEPTIDE_ANTIGEN	GOBP_ANTIGEN_PROCESSING_AND_PRESENTATION_OF_PEPTIDE_ANTIGEN	48	0.199738706445944	5.03276560701422	8.8553058107092e-05	0.000797290431296362	0.000571469428364533	1481	tags=25%, list=7%, signal=23%	12010/14964/15040/14827/15018/66397/14991/12317/66824/15001/13040/16149
567	GOBP_PROTEIN_AUTO_ADP_RIBOSYLATION	GOBP_PROTEIN_AUTO_ADP_RIBOSYLATION	12	0.572554496932209	5.78897894379921	9.0809156846664e-05	0.000816161310918166	0.000584995403801957	8581	tags=100%, list=43%, signal=57%	11546/99929/74493/67287/101187/214424/671535/235587/11545/243771/52552/21951
568	GOBP_RESPONSE_TO_NITROSATIVE_STRESS	GOBP_RESPONSE_TO_NITROSATIVE_STRESS	10	0.644097945941043	5.82711389378755	9.19372064902009e-05	0.000820511391022879	0.000588113386525942	3195	tags=80%, list=16%, signal=67%	57320/13198/11793/67603/15502/11532/14630/14629
569	GOBP_MAMMARY_GLAND_EPITHELIAL_CELL_PROLIFERATION	GOBP_MAMMARY_GLAND_EPITHELIAL_CELL_PROLIFERATION	26	0.315957284031084	5.3292713261425	9.19372064902009e-05	0.000820511391022879	0.000588113386525942	1014	tags=27%, list=5%, signal=26%	12028/15902/14775/11839/12608/14462/21943
570	GOBP_INTRINSIC_APOPTOTIC_SIGNALING_PATHWAY_IN_RESPONSE_TO_OXIDATIVE_STRESS	GOBP_INTRINSIC_APOPTOTIC_SIGNALING_PATHWAY_IN_RESPONSE_TO_OXIDATIVE_STRESS	43	0.224503244455712	5.28863430447189	9.19372064902009e-05	0.000820511391022879	0.000588113386525942	3169	tags=42%, list=16%, signal=35%	14775/57320/56426/65106/12043/53610/66787/16452/20655/18453/17210/64704/20656/18024/268373/70369/68943/15251
571	GOBP_NEGATIVE_REGULATION_OF_DEFENSE_RESPONSE	GOBP_NEGATIVE_REGULATION_OF_DEFENSE_RESPONSE	230	0.0824451293135492	4.51141320868641	9.19372064902009e-05	0.000820511391022879	0.000588113386525942	10279	tags=38%, list=51%, signal=19%	26365/15162/74019/100340/20963/20317/15227/246730/18733/26390/64339/217365/23939/257632/16643/15007/12702/667977/217344/22612/14191/20312/84506/15006/17242/171285/19015/16678/16641/110279/20219/20186/16153/71183/20209/54483/109648/226695/245615/50701/14289/19223/11806/13075/76854/72432/232345/13489/18168/11450/237310/214158/270151/22174/23960/278180/213208/83433/18133/16334/16160/16392/81799/2024…
572	GOBP_SMALL_NUCLEOLAR_RIBONUCLEOPROTEIN_COMPLEX_ASSEMBLY	GOBP_SMALL_NUCLEOLAR_RIBONUCLEOPROTEIN_COMPLEX_ASSEMBLY	11	0.617584797333274	5.96792669997332	9.30652563073904e-05	0.000829126828920388	0.000594288626033575	2214	tags=50%, list=11%, signal=45%	68845/20174/108143/20826/448850/56505
573	GOBP_NEGATIVE_REGULATION_OF_B_CELL_APOPTOTIC_PROCESS	GOBP_NEGATIVE_REGULATION_OF_B_CELL_APOPTOTIC_PROCESS	13	0.537800868723086	5.78830997356705	9.41933062919944e-05	0.000837712196970338	0.000600442312543806	2787	tags=46%, list=14%, signal=40%	57741/16183/17319/16149/384783/12042
574	GOBP_ESTABLISHMENT_OF_PROTEIN_LOCALIZATION_TO_TELOMERE	GOBP_ESTABLISHMENT_OF_PROTEIN_LOCALIZATION_TO_TELOMERE	17	0.449051722182723	5.70287384072957	9.53213564380694e-05	0.000844795882449394	0.000605519646389201	2347	tags=65%, list=12%, signal=57%	12469/12465/12464/497652/245474/21454/69917/12466/12462/12468/12461
575	GOBP_REGULATION_OF_PROTEIN_ACETYLATION	GOBP_REGULATION_OF_PROTEIN_ACETYLATION	76	0.149665381587408	4.91151909011514	9.53213564380694e-05	0.000844795882449394	0.000605519646389201	6082	tags=18%, list=30%, signal=13%	108079/22160/66277/16176/12189/20677/16392/17954/19017/223864/242285/57746/214384/18125
576	GOBP_ER_OVERLOAD_RESPONSE	GOBP_ER_OVERLOAD_RESPONSE	12	0.569695996048523	5.76007723834557	9.64494067399505e-05	0.000850356707174373	0.000609505447801181	2513	tags=50%, list=13%, signal=44%	68944/13198/109815/14828/66795/22059
577	GOBP_MITOTIC_G2_M_TRANSITION_CHECKPOINT	GOBP_MITOTIC_G2_M_TRANSITION_CHECKPOINT	48	0.197479538554352	4.97584192573289	9.64494067399505e-05	0.000850356707174373	0.000609505447801181	2878	tags=31%, list=14%, signal=27%	56371/68592/68034/234664/109019/210766/12450/69917/27354/68077/107976/20184/68251/12575/66983
578	GOBP_NEGATIVE_REGULATION_OF_PROTEIN_CATABOLIC_PROCESS	GOBP_NEGATIVE_REGULATION_OF_PROTEIN_CATABOLIC_PROCESS	116	0.118767773625475	4.78985098861681	9.64494067399505e-05	0.000850356707174373	0.000609505447801181	2382	tags=10%, list=12%, signal=9%	195359/20423/217341/17309/14811/110595/13838/54418/107831/338352/14813/13649
579	GOBP_REGULATION_OF_ATP_DEPENDENT_ACTIVITY	GOBP_REGULATION_OF_ATP_DEPENDENT_ACTIVITY	72	0.158770599819213	5.07131016295453	9.87055077897648e-05	0.000867247013270071	0.000621611818567121	6713	tags=29%, list=33%, signal=19%	19733/66402/18821/21924/17888/14165/667373/74729/11932/69563/230163/75770/18645/11936/17002/17897/81897/20191/17868/12374/21956
580	GOBP_RESPONSE_TO_MOLECULE_OF_BACTERIAL_ORIGIN	GOBP_RESPONSE_TO_MOLECULE_OF_BACTERIAL_ORIGIN	306	0.0717271147631977	4.40363015543017	9.87055077897648e-05	0.000867247013270071	0.000621611818567121	9695	tags=39%, list=48%, signal=20%	12737/14103/257632/18126/225471/209590/234779/12457/20778/11502/13051/17084/14367/20312/84506/17260/414084/66166/232827/12475/171285/434784/20344/654459/19015/20201/16175/110279/110794/20186/16153/16523/20302/12796/18390/18725/12705/20296/13856/215274/12524/215257/54448/20339/329547/16803/50701/18619/19701/12985/13642/13137/12061/394436/13076/16176/69677/14165/14619/93672/83433/98256/17329/94088/…
581	GOBP_PROTEIN_EXPORT_FROM_NUCLEUS	GOBP_PROTEIN_EXPORT_FROM_NUCLEUS	58	0.185062344648131	5.22180636231589	9.98335585276187e-05	0.000875648561543451	0.0006276337495984	1261	tags=16%, list=6%, signal=15%	20684/22166/57320/19384/56488/52668/22627/12317/67628
582	GOBP_PROTON_TRANSPORTING_TWO_SECTOR_ATPASE_COMPLEX_ASSEMBLY	GOBP_PROTON_TRANSPORTING_TWO_SECTOR_ATPASE_COMPLEX_ASSEMBLY	16	0.472980797302733	5.83387841536185	0.000100961609401092	0.000884021239704409	0.000633634987559758	2474	tags=69%, list=12%, signal=60%	66117/66043/219024/69668/69089/70397/70544/246782/66241/195040/68876
583	GOBP_REGULATION_OF_CHROMOSOME_SEPARATION	GOBP_REGULATION_OF_CHROMOSOME_SEPARATION	64	0.171823012417051	5.07663139049456	0.000103217711537115	0.000899140953834426	0.000644472260969483	1980	tags=25%, list=10%, signal=23%	22038/30939/52696/12237/66156/24010/68501/107047/66591/19645/19252/22680/26554/108989/67045/66440
584	GOBP_ALTERNATIVE_MRNA_SPLICING_VIA_SPLICEOSOME	GOBP_ALTERNATIVE_MRNA_SPLICING_VIA_SPLICEOSOME	73	0.15330614364187	4.9478200716427	0.000103217711537115	0.000899140953834426	0.000644472260969483	4125	tags=14%, list=21%, signal=11%	319586/17927/272009/76183/170771/68955/52897/268859/78784/108013
585	GOBP_POSITIVE_REGULATION_OF_ESTABLISHMENT_OF_PROTEIN_LOCALIZATION	GOBP_POSITIVE_REGULATION_OF_ESTABLISHMENT_OF_PROTEIN_LOCALIZATION	298	0.0738453603956978	4.49268777909173	0.000103217711537115	0.000899140953834426	0.000644472260969483	10358	tags=37%, list=52%, signal=18%	11652/16480/545192/11785/11423/13605/268860/13866/52822/53357/329506/71764/74772/13830/77371/72446/216856/104831/12009/17913/68617/380714/26950/319713/11502/101772/170770/22249/14367/11735/245049/12550/19015/70261/16175/83428/330962/20186/77579/14161/29810/22044/233081/21416/238257/238276/12569/15482/14456/11514/67591/76157/232748/15978/14634/14526/76854/320051/14761/99571/16176/69581/80885/14063…
586	GOBP_PEPTIDYL_HISTIDINE_MODIFICATION	GOBP_PEPTIDYL_HISTIDINE_MODIFICATION	10	0.635219285522014	5.74678920743825	0.000104345762791253	0.00090587054034791	0.000649295789268621	2475	tags=40%, list=12%, signal=35%	69962/99349/105638/69740
587	GOBP_ALPHA_BETA_T_CELL_PROLIFERATION	GOBP_ALPHA_BETA_T_CELL_PROLIFERATION	36	0.250267904395404	5.27870620483906	0.000104345762791253	0.00090587054034791	0.000649295789268621	1868	tags=28%, list=9%, signal=25%	12772/12520/15040/50498/15018/19264/16859/320484/16452/19260
588	GOBP_UBIQUINONE_METABOLIC_PROCESS	GOBP_UBIQUINONE_METABOLIC_PROCESS	16	0.471137055331038	5.8111371824122	0.000105473814164166	0.000912554426113056	0.000654086560896535	10616	tags=100%, list=53%, signal=47%	217707/67876/66108/71883/12850/210582/67914/52064/56075/230027/71707/71361/320717/76889/67426/14149
589	GOBP_CELLULAR_RESPONSE_TO_INCREASED_OXYGEN_LEVELS	GOBP_CELLULAR_RESPONSE_TO_INCREASED_OXYGEN_LEVELS	12	0.566407322741327	5.72682614935684	0.000105473814164166	0.000912554426113056	0.000654086560896535	2408	tags=50%, list=12%, signal=44%	66290/69668/12389/11972/54411/195040
590	GOBP_BOX_C_D_SNORNP_ASSEMBLY	GOBP_BOX_C_D_SNORNP_ASSEMBLY	10	0.63281093586314	5.72500101847296	0.000106601865652085	0.000917640384059162	0.000657731994688361	2214	tags=55%, list=11%, signal=49%	68845/20174/108143/20826/448850/56505
591	GOBP_REGULATION_OF_TRANSCRIPTION_FROM_RNA_POLYMERASE_II_PROMOTER_IN_RESPONSE_TO_HYPOXIA	GOBP_REGULATION_OF_TRANSCRIPTION_FROM_RNA_POLYMERASE_II_PROMOTER_IN_RESPONSE_TO_HYPOXIA	13	0.531377830988726	5.71917930543209	0.000106601865652085	0.000917640384059162	0.000657731994688361	9407	tags=100%, list=47%, signal=53%	17684/22059/18024/15251/13653/19664/22346/64383/319594/12013/18128/22339/216021
592	GOBP_NEGATIVE_REGULATION_OF_RELEASE_OF_CYTOCHROME_C_FROM_MITOCHONDRIA	GOBP_NEGATIVE_REGULATION_OF_RELEASE_OF_CYTOCHROME_C_FROM_MITOCHONDRIA	20	0.394195401688151	5.49903843405187	0.000106601865652085	0.000917640384059162	0.000657731994688361	723	tags=24%, list=4%, signal=23%	14775/66494/53380/69076/66092
593	GOBP_RRNA_METHYLATION	GOBP_RRNA_METHYLATION	22	0.359206711626109	5.42553121284652	0.000107729917251396	0.000922675055988431	0.000661340668487122	8315	tags=95%, list=41%, signal=56%	75422/14791/67674/66254/76894/66138/217038/229503/72181/68017/224481/67390/110109/106338/56095/100609/382137/15278/67493/14113/78796
594	GOBP_REGULATION_OF_NUCLEOCYTOPLASMIC_TRANSPORT	GOBP_REGULATION_OF_NUCLEOCYTOPLASMIC_TRANSPORT	100	0.133808622790272	5.02117870236422	0.000107729917251396	0.000922675055988431	0.000661340668487122	2262	tags=22%, list=11%, signal=20%	20684/22166/57320/19384/22218/15516/52668/22627/17931/67628/16543/12491/16452/68092/67890/108989/67045/103573/230908/209011/19047/13726
595	GOBP_CELLULAR_RESPONSE_TO_HYDROGEN_PEROXIDE	GOBP_CELLULAR_RESPONSE_TO_HYDROGEN_PEROXIDE	81	0.146966180231081	5.0137550752651	0.000107729917251396	0.000922675055988431	0.000661340668487122	1265	tags=14%, list=6%, signal=13%	11846/16952/22166/11792/57320/14694/27050/56426/18538/15182/21929
596	GOBP_REGULATION_OF_INTRINSIC_APOPTOTIC_SIGNALING_PATHWAY_IN_RESPONSE_TO_DNA_DAMAGE_BY_P53_CLASS_MEDIATOR	GOBP_REGULATION_OF_INTRINSIC_APOPTOTIC_SIGNALING_PATHWAY_IN_RESPONSE_TO_DNA_DAMAGE_BY_P53_CLASS_MEDIATOR	17	0.442136328839159	5.61504962394298	0.000108857968958639	0.000929213081764192	0.000666026892861635	1946	tags=50%, list=10%, signal=45%	19941/69076/17319/108143/15387/16149/12043/12505/407786
597	GOBP_REGULATION_OF_T_CELL_PROLIFERATION	GOBP_REGULATION_OF_T_CELL_PROLIFERATION	149	0.1005328983222	4.60399689547026	0.000108857968958639	0.000929213081764192	0.000666026892861635	6992	tags=26%, list=35%, signal=17%	114774/13856/16147/12524/83430/72049/13137/21948/230979/11629/667034/16176/102657/278180/213208/16160/16002/15930/60505/75863/12511/16846/19099/27218/69165/18782/21949/20423/238555/24099/26971/242122/12159/22329/12519/54698/93695/71228/20739
598	GOBP_SIGNAL_TRANSDUCTION_IN_RESPONSE_TO_DNA_DAMAGE	GOBP_SIGNAL_TRANSDUCTION_IN_RESPONSE_TO_DNA_DAMAGE	170	0.0936941988289274	4.48467140442347	0.000113370176802477	0.000966111071881982	0.000692474060032735	1926	tags=15%, list=10%, signal=13%	20684/56371/19941/13207/67941/68592/53380/69076/17319/66131/53314/17246/210766/12450/66143/19367/108705/16149/12505/27354/225160/68077/100040462/15270/14784
599	GOBP_REGULATION_OF_HISTONE_UBIQUITINATION	GOBP_REGULATION_OF_HISTONE_UBIQUITINATION	12	0.562577941836684	5.68810807877395	0.000114498229002158	0.00097409511685308	0.000698196739543953	8781	tags=100%, list=44%, signal=56%	57320/93765/107951/109331/14897/107260/545085/99982/233900/22083/70790/68149
600	GOBP_PRODUCTION_OF_MOLECULAR_MEDIATOR_OF_IMMUNE_RESPONSE	GOBP_PRODUCTION_OF_MOLECULAR_MEDIATOR_OF_IMMUNE_RESPONSE	198	0.0901186244384967	4.62031988836218	0.00011676544730752	0.00099172786579854	0.000710835266942273	10997	tags=42%, list=55%, signal=19%	21898/70238/56626/98365/232811/18106/58230/14130/22256/69583/58185/16182/12053/27278/210808/12483/106759/18733/257632/15007/15972/234779/56644/14367/69816/15006/55982/58217/404549/15965/15977/77782/16177/16963/242519/242517/18861/64297/22363/16153/142980/230398/12524/15969/12458/15368/245615/50701/16171/15970/238875/11806/13137/72432/12229/230979/16176/14063/15967/94088/16165/100504404/109820/577…
601	GOBP_NUCLEAR_TRANSCRIBED_MRNA_POLY_A_TAIL_SHORTENING	GOBP_NUCLEAR_TRANSCRIBED_MRNA_POLY_A_TAIL_SHORTENING	28	0.300136568593911	5.30396585981205	0.000119032666996162	0.0010076253671303	0.000722230030558981	11116	tags=96%, list=55%, signal=43%	231464/67710/22695/12227/18458/104625/72068/214627/18983/230594/233833/239528/17350/232791/217351/72587/22057/213988/103135/74203/234594/214290/233033/74108/210106/74480/208922
602	GOBP_REGULATION_OF_MEMBRANE_PERMEABILITY	GOBP_REGULATION_OF_MEMBRANE_PERMEABILITY	63	0.172320850998983	5.07757477308282	0.000119032666996162	0.0010076253671303	0.000722230030558981	2586	tags=28%, list=13%, signal=25%	12028/11740/11983/73689/11739/66400/12177/69903/12015/22334/12043/52538/16792/12176/114128/103172/22059/68350
603	GOBP_REGULATION_OF_DNA_DAMAGE_CHECKPOINT	GOBP_REGULATION_OF_DNA_DAMAGE_CHECKPOINT	16	0.464850571271766	5.73359791682034	0.000125834333614197	0.00105992027123628	0.000759713158140523	10742	tags=100%, list=54%, signal=46%	225160/68145/53817/19891/106052/67153/107829/52040/14155/99375/219158/241627/12952/234736/50883/65964
604	GOBP_REGULATION_OF_EARLY_ENDOSOME_TO_LATE_ENDOSOME_TRANSPORT	GOBP_REGULATION_OF_EARLY_ENDOSOME_TO_LATE_ENDOSOME_TRANSPORT	18	0.40365507151781	5.32277569274742	0.000125834333614197	0.00105992027123628	0.000759713158140523	3027	tags=50%, list=15%, signal=42%	54198/22350/17698/66700/26396/19684/216344/67894/55988
605	GOBP_POSITIVE_REGULATION_OF_RESPONSE_TO_ENDOPLASMIC_RETICULUM_STRESS	GOBP_POSITIVE_REGULATION_OF_RESPONSE_TO_ENDOPLASMIC_RETICULUM_STRESS	33	0.26137282331508	5.16853151764663	0.000125834333614197	0.00105992027123628	0.000759713158140523	2042	tags=30%, list=10%, signal=27%	12028/26943/27061/13198/19255/22433/64209/12389/17973/67878
606	GOBP_PROTEIN_MATURATION	GOBP_PROTEIN_MATURATION	286	0.0742952500477002	4.45088399903683	0.000128101558114849	0.00107546217488183	0.000770853041981314	6878	tags=28%, list=34%, signal=19%	625530/16147/50528/78688/226695/11298/67690/232371/19701/14634/69585/17228/16621/12845/66811/97243/99571/93721/384701/72293/66725/14226/232670/30052/110135/239436/13363/75002/20677/69065/13035/14068/19142/20394/23925/107522/27226/16433/14071/11801/18675/71137/215095/214523/242939/18549/14451/18111/100102/12038/20423/70008/58992/14598/53419/21367/27390/18816/17387/237558/225908/14811/68318/17389/3…
607	GOBP_PROTEIN_METHYLATION	GOBP_PROTEIN_METHYLATION	195	0.0868395276005053	4.40021416570741	0.000128101558114849	0.00107546217488183	0.000770853041981314	1885	tags=12%, list=9%, signal=11%	68845/245867/15469/12226/69962/66310/20638/68043/14462/50708/66317/20937/18537/67332/214917/12227/72096/18045/70511/67674/19346/69544/26914/13626
608	GOBP_NEGATIVE_REGULATION_OF_CELL_CYCLE_G2_M_PHASE_TRANSITION	GOBP_NEGATIVE_REGULATION_OF_CELL_CYCLE_G2_M_PHASE_TRANSITION	62	0.170829838324516	4.96816437751883	0.000130368783663072	0.00109269625254443	0.000783205815981406	10807	tags=92%, list=54%, signal=43%	56371/68592/68034/234664/109019/210766/12450/69917/27354/68077/26914/107976/20184/107503/68251/12575/66983/116733/66209/19357/60364/70681/56696/28010/19356/12534/71375/72400/15574/80280/74996/72008/330177/74268/216965/235559/68067/17535/210554/231600/79263/12649/381921/23834/20877/66371/229543/18817/20680/72772/54601/11920/12144/218294/15364/381979/77011
609	GOBP_NEGATIVE_REGULATION_OF_DNA_DEPENDENT_DNA_REPLICATION	GOBP_NEGATIVE_REGULATION_OF_DNA_DEPENDENT_DNA_REPLICATION	15	0.489373378567152	5.82287694451063	0.000137170466073809	0.00113661901644249	0.000814688091187195	10250	tags=100%, list=51%, signal=49%	66131/57441/66983/60364/237886/67141/50755/67177/21853/16882/12190/12144/12053/226409/54380
610	GOBP_REGULATION_OF_PROTEIN_COMPLEX_STABILITY	GOBP_REGULATION_OF_PROTEIN_COMPLEX_STABILITY	11	0.597717401220154	5.77594146291048	0.000137170466073809	0.00113661901644249	0.000814688091187195	2702	tags=45%, list=13%, signal=39%	15481/15944/21356/18412/56367
611	GOBP_TRNA_5_LEADER_REMOVAL	GOBP_TRNA_5_LEADER_REMOVAL	13	0.516343206591092	5.55736278297781	0.000137170466073809	0.00113661901644249	0.000814688091187195	1795	tags=62%, list=9%, signal=56%	67676/20823/117109/74097/67053/227522/69961/54364
612	GOBP_NUCLEAR_ENVELOPE_ORGANIZATION	GOBP_NUCLEAR_ENVELOPE_ORGANIZATION	55	0.186793031288484	5.16263371256793	0.000137170466073809	0.00113661901644249	0.000814688091187195	3222	tags=31%, list=16%, signal=26%	68953/23825/68942/30931/67064/76959/66700/230908/13726/386649/16905/22367/208263/22196/116733/59126/234852
613	GOBP_POSITIVE_REGULATION_OF_T_CELL_PROLIFERATION	GOBP_POSITIVE_REGULATION_OF_T_CELL_PROLIFERATION	89	0.139320510159529	5.01987571855506	0.000137170466073809	0.00113661901644249	0.000814688091187195	6859	tags=26%, list=34%, signal=17%	13856/12524/83430/72049/13137/21948/11629/667034/16176/102657/16160/16002/60505/12511/16846/27218/69165/20423/24099/242122/22329/12519/20739
614	GOBP_REGULATION_OF_PHOSPHATASE_ACTIVITY	GOBP_REGULATION_OF_PHOSPHATASE_ACTIVITY	76	0.1442669295083	4.73435988227171	0.000137170466073809	0.00113661901644249	0.000814688091187195	1091	tags=28%, list=5%, signal=26%	17260/50791/70261/67121/12953/109700/19733/72112/15978/75667/19051/13489/19049/14226/11609/241289/21808/77976/18596/74521/14756
615	GOBP_CELL_CYCLE_CHECKPOINT_SIGNALING	GOBP_CELL_CYCLE_CHECKPOINT_SIGNALING	162	0.100251052634565	4.6966136178227	0.000137170466073809	0.00113661901644249	0.000814688091187195	1906	tags=16%, list=10%, signal=15%	56371/19941/67941/68592/68034/69076/234664/52696/12237/24010/66131/107047/109019/17246/210766/12450/19367/66591/69917/27354/225160/19252/22680/68077/15270/108989
616	GOBP_CYTOPLASMIC_SEQUESTERING_OF_TRANSCRIPTION_FACTOR	GOBP_CYTOPLASMIC_SEQUESTERING_OF_TRANSCRIPTION_FACTOR	14	0.489366342151802	5.50639293753588	0.000141704925358148	0.00116660468437015	0.000836180751624477	566	tags=29%, list=3%, signal=28%	19241/18035/109552/53380
617	GOBP_MITOTIC_DNA_INTEGRITY_CHECKPOINT_SIGNALING	GOBP_MITOTIC_DNA_INTEGRITY_CHECKPOINT_SIGNALING	83	0.142620190172343	4.94681316415768	0.000141704925358148	0.00116660468437015	0.000836180751624477	10882	tags=89%, list=54%, signal=41%	56371/19941/67941/68592/69076/234664/66131/17246/210766/12450/19367/27354/68077/107976/20184/22059/68251/12575/66983/193838/19891/60364/208768/70681/12905/225131/17829/11909/19356/12566/12534/71375/15574/80280/52040/12366/330177/12576/17685/216965/235559/68067/231724/17535/210554/20620/71711/268465/79263/19090/117229/22591/12649/76454/12443/381921/227331/23834/18854/18817/72772/54601/11920/12144/…
618	GOBP_SOMATIC_DIVERSIFICATION_OF_IMMUNOGLOBULINS	GOBP_SOMATIC_DIVERSIFICATION_OF_IMMUNOGLOBULINS	61	0.171988829897254	4.9408991354333	0.000141704925358148	0.00116660468437015	0.000836180751624477	1616	tags=18%, list=8%, signal=16%	17686/18970/16183/66362/65113/13870/50931/53314/19264/27354/225160
619	GOBP_CELLULAR_RESPONSE_TO_MOLECULE_OF_BACTERIAL_ORIGIN	GOBP_CELLULAR_RESPONSE_TO_MOLECULE_OF_BACTERIAL_ORIGIN	187	0.0911305897753621	4.50946055563104	0.000141704925358148	0.00116660468437015	0.000836180751624477	9622	tags=37%, list=48%, signal=20%	257632/18126/225471/234779/20778/11502/13051/17084/14367/20312/84506/17260/414084/232827/12475/171285/434784/654459/19015/16175/110279/110794/20186/16153/20302/12796/18725/20296/215274/12524/215257/54448/329547/16803/12985/13642/13137/16176/69677/93672/83433/98256/17329/17533/74637/16160/13035/24088/19261/13618/22259/12511/117149/100689/11628/21832/18387/18726/17002/18127/17079/107765/216799/1251…
620	GOBP_COENZYME_A_BIOSYNTHETIC_PROCESS	GOBP_COENZYME_A_BIOSYNTHETIC_PROCESS	10	0.620629457828321	5.61479594741058	0.000146239387740484	0.00119428833321395	0.000856023406645545	7616	tags=100%, list=38%, signal=62%	70025/110446/106564/74450/68087/66812/211347/73132/71743/269614
621	GOBP_RRNA_CATABOLIC_PROCESS	GOBP_RRNA_CATABOLIC_PROCESS	20	0.388546646013165	5.42023811210927	0.000146239387740484	0.00119428833321395	0.000856023406645545	3039	tags=45%, list=15%, signal=38%	68544/66362/69639/109075/69163/66446/27998/50911/276950
622	GOBP_REGULATION_OF_CELL_AGING	GOBP_REGULATION_OF_CELL_AGING	47	0.21014512414782	5.23520648172299	0.000146239387740484	0.00119428833321395	0.000856023406645545	1528	tags=21%, list=8%, signal=20%	12010/56371/66090/22608/17319/15018/11865/14991/66143/66409
623	GOBP_NATURAL_KILLER_CELL_ACTIVATION	GOBP_NATURAL_KILLER_CELL_ACTIVATION	86	0.137735943523757	4.87866369722541	0.000146239387740484	0.00119428833321395	0.000856023406645545	10218	tags=48%, list=51%, signal=23%	232946/16182/27278/77777/106759/60504/209590/15972/18514/14191/279766/58179/17086/15006/171285/404549/15965/230396/15977/242519/242517/16641/230398/230405/15964/15969/14456/17289/83430/15970/16642/387510/246256/22174/15967/75345/16160/16159/15013/16846/27218
624	GOBP_B_CELL_ACTIVATION	GOBP_B_CELL_ACTIVATION	243	0.0771053380515778	4.29268463314453	0.000146239387740484	0.00119428833321395	0.000856023406645545	9704	tags=30%, list=48%, signal=16%	230787/12182/257632/12018/51797/15972/234779/15223/74039/69816/15242/17260/12145/55982/18985/404549/15965/230396/15977/242519/16198/242517/15379/15951/19271/16323/229499/16153/230398/230405/15964/114774/12524/15969/226695/12458/72049/15970/238875/387510/16322/22416/21948/12229/16156/15967/18089/12143/57765/14371/26909/237877/19374/60505/117149/18211/17060/11628/24099/17079/16136/17387/74748/81897…
625	GOBP_REGULATION_OF_SUPRAMOLECULAR_FIBER_ORGANIZATION	GOBP_REGULATION_OF_SUPRAMOLECULAR_FIBER_ORGANIZATION	351	0.0638569900410158	4.10535897767352	0.000148506620004731	0.00121086357687057	0.000867903951859227	4276	tags=18%, list=21%, signal=15%	68178/52428/27385/56363/14168/230837/21809/20259/56221/22411/640524/67254/18645/320502/56699/382562/19736/277468/385354/223864/20563/19130/14787/93689/320472/63873/623781/16885/13860/56320/83767/107351/18816/22417/104445/545481/11687/432964/170835/50874/104252/12154/170643/11441/213556/21336/13717/104027/118449/76686/245880/18481/260315/76441/75305/69697/81877/23963/236266/225288/20739/20743/3208…
626	GOBP_FATTY_ACID_BETA_OXIDATION_USING_ACYL_COA_DEHYDROGENASE	GOBP_FATTY_ACID_BETA_OXIDATION_USING_ACYL_COA_DEHYDROGENASE	11	0.595930191736402	5.75867106499495	0.000150773852941339	0.00122347699775329	0.000876944803396658	2705	tags=55%, list=13%, signal=47%	110826/11363/110842/11364/320204/270076
627	GOBP_REGULATION_OF_RNA_EXPORT_FROM_NUCLEUS	GOBP_REGULATION_OF_RNA_EXPORT_FROM_NUCLEUS	11	0.594124102154828	5.74121822243315	0.000150773852941339	0.00122347699775329	0.000876944803396658	8148	tags=100%, list=41%, signal=59%	68092/108989/432508/54194/28114/20218/218210/73473/20926/235626/13211
628	GOBP_POSITIVE_REGULATION_OF_DNA_RECOMBINATION	GOBP_POSITIVE_REGULATION_OF_DNA_RECOMBINATION	64	0.165861024859988	4.9004802873556	0.000150773852941339	0.00122347699775329	0.000876944803396658	12085	tags=94%, list=60%, signal=37%	20174/11461/16183/22210/66362/19264/56397/66713/64050/16189/56505/113002583/73747/66233/71890/56456/232210/70088/78656/73247/20852/21427/13831/22376/51869/237211/21803/71777/22042/17350/21761/15193/227867/67561/17685/11545/68067/81601/225888/75560/19362/103537/77044/72199/75698/27223/21853/319955/233908/56708/107823/229584/232811/100683/225182/69583/213389/13871/55982/66991
629	GOBP_POSITIVE_REGULATION_OF_ESTABLISHMENT_OF_PROTEIN_LOCALIZATION_TO_TELOMERE	GOBP_POSITIVE_REGULATION_OF_ESTABLISHMENT_OF_PROTEIN_LOCALIZATION_TO_TELOMERE	10	0.620114465676185	5.61013684557084	0.00015304108652043	0.00123793234429859	0.000887305881747522	2347	tags=90%, list=12%, signal=80%	12469/12465/12464/245474/21454/12466/12462/12468/12461
630	GOBP_POSITIVE_REGULATION_OF_RESPONSE_TO_DNA_DAMAGE_STIMULUS	GOBP_POSITIVE_REGULATION_OF_RESPONSE_TO_DNA_DAMAGE_STIMULUS	124	0.114993887247643	4.79435008102196	0.00015304108652043	0.00123793234429859	0.000887305881747522	5012	tags=15%, list=25%, signal=11%	12189/14165/14048/74729/234857/17701/234396/15248/216853/107765/29813/14235/67968/54418/14051/68166/13649/18779
631	GOBP_NEGATIVE_REGULATION_OF_ANTIGEN_RECEPTOR_MEDIATED_SIGNALING_PATHWAY	GOBP_NEGATIVE_REGULATION_OF_ANTIGEN_RECEPTOR_MEDIATED_SIGNALING_PATHWAY	28	0.29515097922155	5.21586131478466	0.00015530832071387	0.00125428082782548	0.00089902389336413	2510	tags=43%, list=13%, signal=38%	22350/107321/19255/21838/77799/56310/19122/19260/16854/16792/75454/13709
632	GOBP_DOUBLE_STRAND_BREAK_REPAIR_VIA_BREAK_INDUCED_REPLICATION	GOBP_DOUBLE_STRAND_BREAK_REPAIR_VIA_BREAK_INDUCED_REPLICATION	12	0.545767446500723	5.5181406712064	0.000157575555495142	0.00126656944921648	0.000907831940176232	9118	tags=100%, list=45%, signal=55%	109145/17219/17220/17217/17218/272551/17215/17216/12545/71711/12544/240697
633	GOBP_POSITIVE_REGULATION_OF_DNA_BIOSYNTHETIC_PROCESS	GOBP_POSITIVE_REGULATION_OF_DNA_BIOSYNTHETIC_PROCESS	70	0.160840020665431	5.02619063059242	0.000157575555495142	0.00126656944921648	0.000907831940176232	3402	tags=16%, list=17%, signal=13%	14186/216853/231440/18768/13078/252973/64074/18481/18596/50490/214901
634	GOBP_NEGATIVE_REGULATION_OF_CELL_CYCLE_PHASE_TRANSITION	GOBP_NEGATIVE_REGULATION_OF_CELL_CYCLE_PHASE_TRANSITION	225	0.0823399670353265	4.43863771797638	0.000157575555495142	0.00126656944921648	0.000907831940176232	12750	tags=46%, list=64%, signal=17%	210554/17120/231600/67177/241627/269424/20620/17283/71711/268465/52468/79263/19090/12952/117229/19247/12544/245000/22591/27223/77065/12649/70385/76454/21853/12443/381921/227331/319955/23834/18854/20877/11789/66371/229543/69716/18817/52679/20680/72772/54601/12236/11920/71733/208266/12144/233805/69274/218294/235323/28000/11785/15364/27103/214444/234736/50883/381979/240087/208628/65964/211651/77011/…
635	GOBP_REGULATION_OF_PODOSOME_ASSEMBLY	GOBP_REGULATION_OF_PODOSOME_ASSEMBLY	14	0.484759291593914	5.45455400120185	0.000159842790839238	0.00128075292785654	0.000917998153280629	10342	tags=100%, list=52%, signal=48%	12981/16191/17698/12332/18826/11848/21926/20779/227753/16578/13196/54324/15162/14086
636	GOBP_REGULATION_OF_MEGAKARYOCYTE_DIFFERENTIATION	GOBP_REGULATION_OF_MEGAKARYOCYTE_DIFFERENTIATION	33	0.257657105650972	5.09505485081479	0.000159842790839238	0.00128075292785654	0.000917998153280629	2278	tags=36%, list=11%, signal=32%	97165/15469/97122/23991/56744/319156/319155/16418/14390/100041230/57816/66193
637	GOBP_KINETOCHORE_ORGANIZATION	GOBP_KINETOCHORE_ORGANIZATION	22	0.345410989669112	5.21715782321078	0.000162110026722544	0.00129484748617254	0.000928100631458879	13138	tags=100%, list=65%, signal=35%	20892/70099/215351/67139/19822/60411/320394/66311/14211/12615/69928/12617/217449/67177/26886/229584/72155/66977/208628/229841/218977/108000
638	GOBP_PROTEIN_DEGLYCOSYLATION	GOBP_PROTEIN_DEGLYCOSYLATION	23	0.322453672425334	5.04430853839039	0.000162110026722544	0.00129484748617254	0.000928100631458879	3864	tags=43%, list=19%, signal=35%	54197/57320/11593/17155/76055/66597/23802/59007/17159/108687
639	GOBP_RESPONSE_TO_INTERLEUKIN_4	GOBP_RESPONSE_TO_INTERLEUKIN_4	34	0.264203221882141	5.35579416710121	0.00016437726312275	0.0013109022423686	0.000939608109770107	1299	tags=29%, list=6%, signal=28%	16186/11846/17025/12721/14462/12567/15516/19255/22143/22433
640	GOBP_ESTABLISHMENT_OF_ENDOTHELIAL_INTESTINAL_BARRIER	GOBP_ESTABLISHMENT_OF_ENDOTHELIAL_INTESTINAL_BARRIER	14	0.483561985532552	5.44108180854683	0.000166644500018762	0.00132483677394011	0.000949595886468684	10366	tags=100%, list=52%, signal=48%	27375/19324/72065/17874/76308/192786/14104/76089/16456/74012/21872/21873/17356/12737
641	GOBP_VESICLE_CARGO_LOADING	GOBP_VESICLE_CARGO_LOADING	20	0.383801586905534	5.3540443861222	0.000166644500018762	0.00132483677394011	0.000949595886468684	12368	tags=100%, list=62%, signal=38%	56334/20224/19324/110379/68581/218811/233489/338320/69162/67231/20334/338366/235623/99683/27054/231070/69608/16553/77371/240667
642	GOBP_REGULATION_OF_ESTABLISHMENT_OF_PROTEIN_LOCALIZATION_TO_CHROMOSOME	GOBP_REGULATION_OF_ESTABLISHMENT_OF_PROTEIN_LOCALIZATION_TO_CHROMOSOME	12	0.5441558292055	5.50184594531132	0.000168911737390617	0.00133868462479407	0.000959521533511404	2347	tags=75%, list=12%, signal=66%	12469/12465/12464/245474/21454/12466/12462/12468/12461
643	GOBP_ANTIGEN_PROCESSING_AND_PRESENTATION_OF_EXOGENOUS_PEPTIDE_ANTIGEN	GOBP_ANTIGEN_PROCESSING_AND_PRESENTATION_OF_EXOGENOUS_PEPTIDE_ANTIGEN	26	0.301074904288073	5.07824929361549	0.000168911737390617	0.00133868462479407	0.000959521533511404	2583	tags=42%, list=13%, signal=37%	12010/15040/15018/14991/15001/13040/16149/16150/13033/14998/65972
644	GOBP_REGULATION_OF_HISTONE_MODIFICATION	GOBP_REGULATION_OF_HISTONE_MODIFICATION	177	0.0943259500624767	4.6003878960388	0.000171178975219408	0.00135454667347531	0.000970890885928972	6979	tags=15%, list=35%, signal=10%	20583/22226/625530/102991/22160/17863/14526/18113/16176/384701/12189/66725/16392/16002/17954/19017/223864/242285/71241/57746/381359/18507/30956/18760/214384/52463/18125
645	GOBP_POSITIVE_REGULATION_OF_PEPTIDASE_ACTIVITY	GOBP_POSITIVE_REGULATION_OF_PEPTIDASE_ACTIVITY	175	0.0908567615536154	4.42146843223609	0.000175713452177056	0.00138827248417718	0.000995064347701975	5729	tags=23%, list=29%, signal=16%	12049/53878/22416/76854/64335/70835/72565/368204/14114/26927/13638/195046/98582/18053/12828/20202/51800/106763/332579/240690/16007/12364/326623/433278/383548/14812/18119/20518/20319/381286/216799/14811/68318/101613/269275/13838/14810/19876/378425/14268
646	GOBP_SELECTIVE_AUTOPHAGY	GOBP_SELECTIVE_AUTOPHAGY	72	0.149046392755809	4.7607081361091	0.000180247930759117	0.00142189389341867	0.00101916297822085	12681	tags=93%, list=63%, signal=34%	11740/66169/11739/67443/11793/66155/11993/72512/67890/11555/19349/18412/77006/12539/64704/12034/22059/21767/66663/56048/68943/56480/22333/56208/67490/106064/66615/12421/20773/56085/66270/59026/26417/192656/100504663/66826/268656/170731/74159/672511/67588/29869/77040/107607/235040/100756/22084/268749/230895/80888/76932/76559/15194/227738/329015/228361/80877/22241/15185/192652/320528/257632/74781/3…
647	GOBP_CONSTITUTIVE_HETEROCHROMATIN_ASSEMBLY	GOBP_CONSTITUTIVE_HETEROCHROMATIN_ASSEMBLY	10	0.611236590983269	5.52981926763661	0.00018251517062147	0.00143091893767233	0.00102563180899838	603	tags=20%, list=3%, signal=19%	15081/15078
648	GOBP_NEGATIVE_REGULATION_OF_AMYLOID_FIBRIL_FORMATION	GOBP_NEGATIVE_REGULATION_OF_AMYLOID_FIBRIL_FORMATION	12	0.538006445786872	5.43967081382859	0.00018251517062147	0.00143091893767233	0.00102563180899838	1120	tags=50%, list=6%, signal=47%	56612/22327/67199/18637/109054/14976
649	GOBP_PYRIMIDINE_NUCLEOSIDE_TRIPHOSPHATE_METABOLIC_PROCESS	GOBP_PYRIMIDINE_NUCLEOSIDE_TRIPHOSPHATE_METABOLIC_PROCESS	20	0.380707620140726	5.31088345101108	0.00018251517062147	0.00143091893767233	0.00102563180899838	12430	tags=100%, list=62%, signal=38%	18102/110074/66422/21915/237336/54369/68556/55936/18103/80914/56248/22171/171567/22245/56520/22169/93685/69719/51797/67464
650	GOBP_RIBONUCLEOSIDE_MONOPHOSPHATE_BIOSYNTHETIC_PROCESS	GOBP_RIBONUCLEOSIDE_MONOPHOSPHATE_BIOSYNTHETIC_PROCESS	32	0.273380935736755	5.30754420395384	0.00018251517062147	0.00143091893767233	0.00102563180899838	14584	tags=100%, list=73%, signal=27%	110639/15452/11821/66588/66401/67054/11566/68556/54391/19139/11564/11486/229363/11565/80914/22247/23918/11534/14450/22245/231327/331487/23917/76654/109674/11717/108147/69719/237823/229665/72269/75456
651	GOBP_POSITIVE_REGULATION_OF_SIGNAL_TRANSDUCTION_BY_P53_CLASS_MEDIATOR	GOBP_POSITIVE_REGULATION_OF_SIGNAL_TRANSDUCTION_BY_P53_CLASS_MEDIATOR	28	0.291005395374683	5.1426012142385	0.000184782410846014	0.00144425025409707	0.00103518722253095	697	tags=29%, list=3%, signal=28%	22187/20054/19941/276770/13207/65019/67281/67427
652	GOBP_VIRAL_TRANSCRIPTION	GOBP_VIRAL_TRANSCRIPTION	50	0.192777216412268	4.99611063314478	0.000184782410846014	0.00144425025409707	0.00103518722253095	3081	tags=30%, list=15%, signal=25%	19182/66141/229906/22695/98415/16543/28036/20304/230908/66354/72949/107951/19720/66597/16476
653	GOBP_EPIGENETIC_MAINTENANCE_OF_CHROMATIN_IN_TRANSCRIPTION_COMPETENT_CONFORMATION	GOBP_EPIGENETIC_MAINTENANCE_OF_CHROMATIN_IN_TRANSCRIPTION_COMPETENT_CONFORMATION	12	0.535292063650421	5.41222626292989	0.000191584133564206	0.0014928329428795	0.00107000956618026	9328	tags=100%, list=47%, signal=54%	56632/26914/22378/93760/18600/18519/328572/12649/18676/83797/384198/239985
654	GOBP_REGULATION_OF_PROGRAMMED_NECROTIC_CELL_DEATH	GOBP_REGULATION_OF_PROGRAMMED_NECROTIC_CELL_DEATH	23	0.317809843184284	4.9716627306523	0.000191584133564206	0.0014928329428795	0.00107000956618026	3212	tags=57%, list=16%, signal=48%	11739/12370/11886/12389/11797/56449/22059/67245/11796/74256/12368/108155/56532
655	GOBP_PROTEIN_MONO_ADP_RIBOSYLATION	GOBP_PROTEIN_MONO_ADP_RIBOSYLATION	11	0.577563846767757	5.58119098291944	0.00019385137511194	0.00150360214242077	0.00107772854544329	8480	tags=100%, list=42%, signal=58%	99929/67287/80285/101187/214424/671535/235587/243771/547253/52552/328417
656	GOBP_REGULATION_OF_ESTABLISHMENT_OF_PROTEIN_LOCALIZATION	GOBP_REGULATION_OF_ESTABLISHMENT_OF_PROTEIN_LOCALIZATION	494	0.0517390646564936	3.74327670250337	0.00019385137511194	0.00150360214242077	0.00107772854544329	10311	tags=40%, list=51%, signal=20%	16480/68606/27412/170756/545192/11785/11423/241639/13605/59090/268860/15185/13866/52822/53357/329506/71764/18693/74772/52055/13830/217325/24069/77371/72446/20510/216856/18126/104831/12009/17913/68617/380714/26950/319713/29867/216831/11502/16973/101772/19726/19250/217344/170770/22249/14367/13650/13839/13491/11735/279766/245049/18300/15376/17762/12550/19015/224129/667118/70261/16175/16324/83428/330…
657	GOBP_RESPONSE_TO_INORGANIC_SUBSTANCE	GOBP_RESPONSE_TO_INORGANIC_SUBSTANCE	494	0.0517226701308663	3.74209057271466	0.00019385137511194	0.00150360214242077	0.00107772854544329	6647	tags=35%, list=33%, signal=24%	11808/20201/16175/226781/266692/18104/16324/17752/17295/11538/84112/58994/14161/16153/22229/50873/17172/11827/12622/114774/237890/13072/55925/11298/20980/15368/56012/17969/102278/54526/105349/60510/21924/11514/13385/216343/18619/108079/20983/237253/18383/11459/76507/171180/16533/13829/54140/13076/74104/64654/99571/18164/21752/13489/12919/54525/66725/20192/14607/12097/17928/14226/20979/381853/1307…
658	GOBP_SNO_S_RNA_METABOLIC_PROCESS	GOBP_SNO_S_RNA_METABOLIC_PROCESS	15	0.474477133363704	5.64563190717553	0.000196118616961965	0.0015165712777514	0.00108702436044728	2543	tags=53%, list=13%, signal=47%	66362/109075/66911/245474/28036/69942/27998/214627
659	GOBP_STRESS_GRANULE_ASSEMBLY	GOBP_STRESS_GRANULE_ASSEMBLY	25	0.303484077068983	5.04025608669919	0.000196118616961965	0.0015165712777514	0.00108702436044728	13979	tags=100%, list=70%, signal=30%	13665/13205/80913/229096/213541/229663/27041/66475/23881/67070/105787/228994/226562/73205/21841/74383/13209/233871/13424/20239/12121/270086/76571/17762/108079
660	GOBP_PYRIMIDINE_NUCLEOSIDE_TRIPHOSPHATE_BIOSYNTHETIC_PROCESS	GOBP_PYRIMIDINE_NUCLEOSIDE_TRIPHOSPHATE_BIOSYNTHETIC_PROCESS	15	0.474106964677709	5.64122740378066	0.000198385859103917	0.00153177929999024	0.00109792492996905	10556	tags=100%, list=53%, signal=47%	18102/21915/237336/54369/68556/55936/18103/80914/22171/171567/22245/56520/22169/69719/51797
661	GOBP_CHROMATIN_REMODELING_AT_CENTROMERE	GOBP_CHROMATIN_REMODELING_AT_CENTROMERE	10	0.60256342655413	5.45135369067487	0.000202920344224466	0.00155970146933315	0.00111793854800174	2064	tags=40%, list=10%, signal=36%	15081/15078/67733/66578
662	GOBP_CALCIUM_IMPORT_INTO_THE_MITOCHONDRION	GOBP_CALCIUM_IMPORT_INTO_THE_MITOCHONDRION	12	0.533097221529406	5.39003467262433	0.000202920344224466	0.00155970146933315	0.00111793854800174	9372	tags=100%, list=47%, signal=53%	69029/66815/19165/22333/68514/76137/68115/215999/69597/78506/66972/216001
663	GOBP_AGING	GOBP_AGING	290	0.0683156643820195	4.09559298951326	0.000202920344224466	0.00155970146933315	0.00111793854800174	8052	tags=28%, list=40%, signal=17%	670482/226781/670496/18104/16324/100040248/21338/15572/16153/22229/238328/114774/11815/13856/26361/19733/14219/109648/245615/13380/20292/18619/22160/234219/12845/16533/12579/93735/16006/15228/54140/13076/16671/21752/18168/66725/14619/12097/98256/12095/16664/11705/21809/18742/13162/13618/16666/21823/81879/623474/18609/70810/11606/12801/21385/57264/16846/18534/18211/13617/18504/26423/14235/20511/22…
664	GOBP_PROTEIN_DESTABILIZATION	GOBP_PROTEIN_DESTABILIZATION	47	0.203639686526998	5.0731408171634	0.000205187587184575	0.00157238487863548	0.00112702956474947	10169	tags=91%, list=51%, signal=45%	54197/15944/19358/17246/19302/19122/26554/100040462/378702/12156/65114/68350/50789/106052/214498/20365/217166/67819/75841/20821/218203/54396/50721/50754/103583/93759/68339/260302/20617/231600/20779/19090/75826/12914/227753/328572/18817/12234/215193/15194/664994/15185/20671
665	GOBP_NECROTIC_CELL_DEATH	GOBP_NECROTIC_CELL_DEATH	56	0.181871080893771	5.06959605378477	0.000205187587184575	0.00157238487863548	0.00112702956474947	3304	tags=39%, list=16%, signal=33%	12028/54131/12257/11739/66400/12370/11886/14412/12389/12176/11797/56449/22059/67245/18081/11796/74256/74006/12368/108155/56532/72542
666	GOBP_REGULATION_OF_PROTEIN_K63_LINKED_UBIQUITINATION	GOBP_REGULATION_OF_PROTEIN_K63_LINKED_UBIQUITINATION	14	0.473484659516089	5.3276908537004	0.000207454830399589	0.00158737209567012	0.00113777186895301	10568	tags=100%, list=53%, signal=47%	93765/56310/13205/19260/11797/18786/14897/107260/671535/70620/70790/68149/257632/66589
667	GOBP_POSITIVE_REGULATION_OF_PODOSOME_ASSEMBLY	GOBP_POSITIVE_REGULATION_OF_PODOSOME_ASSEMBLY	11	0.57250213639044	5.53227799698009	0.000211989317561616	0.00161721191960179	0.00115915999360039	2193	tags=55%, list=11%, signal=49%	12981/16191/17698/12332/18826/11848
668	GOBP_REGULATION_OF_DENDRITIC_CELL_DIFFERENTIATION	GOBP_REGULATION_OF_DENDRITIC_CELL_DIFFERENTIATION	16	0.445605782565551	5.49622727073568	0.000211989317561616	0.00161721191960179	0.00115915999360039	1882	tags=56%, list=9%, signal=51%	16852/14964/65963/12608/66058/15018/14991/16859/16854
669	GOBP_REGULATION_OF_LIGASE_ACTIVITY	GOBP_REGULATION_OF_LIGASE_ACTIVITY	11	0.570972924933643	5.51750071955627	0.000214256561493138	0.00163206492880274	0.00116980610240137	3212	tags=55%, list=16%, signal=46%	19241/214917/231872/14630/108138/56532
670	GOBP_POSITIVE_REGULATION_OF_TRANSCRIPTION_BY_RNA_POLYMERASE_I	GOBP_POSITIVE_REGULATION_OF_TRANSCRIPTION_BY_RNA_POLYMERASE_I	22	0.338213746237058	5.10844919493852	0.000216523805648547	0.00164687360236567	0.00118042043299365	39	tags=9%, list=0%, signal=9%	17975/68845
671	GOBP_POSITIVE_REGULATION_OF_DOUBLE_STRAND_BREAK_REPAIR_VIA_HOMOLOGOUS_RECOMBINATION	GOBP_POSITIVE_REGULATION_OF_DOUBLE_STRAND_BREAK_REPAIR_VIA_HOMOLOGOUS_RECOMBINATION	37	0.223806399733129	4.8306378299	0.000218791050020883	0.00165916546265836	0.00118923080133531	9360	tags=92%, list=47%, signal=49%	20174/11461/56397/66713/64050/56505/66233/56456/70088/78656/73247/21427/13831/22376/237211/71777/21761/15193/227867/67561/11545/68067/81601/75560/19362/103537/77044/72199/21853/319955/233908/229584/100683/225182
672	GOBP_POSITIVE_REGULATION_OF_MYELOID_CELL_DIFFERENTIATION	GOBP_POSITIVE_REGULATION_OF_MYELOID_CELL_DIFFERENTIATION	88	0.131892369869911	4.72283848445303	0.000218791050020883	0.00165916546265836	0.00118923080133531	6487	tags=22%, list=32%, signal=15%	83430/18997/16171/12985/15978/74614/58181/15402/83433/16160/18996/20259/226421/75766/26564/97086/21349/21832/237625
673	GOBP_REGULATION_OF_GENERATION_OF_PRECURSOR_METABOLITES_AND_ENERGY	GOBP_REGULATION_OF_GENERATION_OF_PRECURSOR_METABOLITES_AND_ENERGY	124	0.111495016202608	4.64847439075922	0.000223325539389907	0.00169103558503858	0.0012120741717103	7256	tags=24%, list=36%, signal=16%	13603/22113/672284/70673/109042/108079/11639/15978/16367/269224/20533/76487/19226/16334/16002/14121/19017/14555/14527/63873/103988/53412/54403/19013/11474/227659/140491/242700/58805/18605
674	GOBP_HISTONE_H2B_UBIQUITINATION	GOBP_HISTONE_H2B_UBIQUITINATION	12	0.529755075572405	5.35624293284087	0.000225592784374047	0.00170566888600911	0.00122256280146485	9439	tags=100%, list=47%, signal=53%	107951/22194/109331/214498/235497/225131/545085/54624/209200/233900/22083/58230
675	GOBP_GLYCOSYL_COMPOUND_BIOSYNTHETIC_PROCESS	GOBP_GLYCOSYL_COMPOUND_BIOSYNTHETIC_PROCESS	16	0.444158291055341	5.4783735026208	0.000230127274912064	0.00173480561087556	0.00124344696970548	2514	tags=44%, list=13%, signal=38%	13361/15452/11821/21915/66902/68556/68736
676	GOBP_REGULATION_OF_AEROBIC_RESPIRATION	GOBP_REGULATION_OF_AEROBIC_RESPIRATION	30	0.27957574424901	5.14095670174726	0.000230127274912064	0.00173480561087556	0.00124344696970548	2193	tags=33%, list=11%, signal=30%	12866/57320/66383/67267/20463/66148/17869/68077/12176/11848
677	GOBP_ENDOPLASMIC_RETICULUM_MANNOSE_TRIMMING	GOBP_ENDOPLASMIC_RETICULUM_MANNOSE_TRIMMING	13	0.497655392597027	5.35622725788495	0.0002346841032123	0.00175875027936747	0.00126060965657381	10083	tags=100%, list=50%, signal=50%	54197/66597/23802/108687/75841/192193/22644/223455/227619/320011/74126/66967/66435
678	GOBP_NUCLEOBASE_CONTAINING_SMALL_MOLECULE_BIOSYNTHETIC_PROCESS	GOBP_NUCLEOBASE_CONTAINING_SMALL_MOLECULE_BIOSYNTHETIC_PROCESS	13	0.495329952639316	5.33119872393686	0.0002346841032123	0.00175875027936747	0.00126060965657381	2442	tags=46%, list=12%, signal=41%	13361/15452/11821/21915/66902/68556
679	GOBP_ACTIN_NUCLEATION	GOBP_ACTIN_NUCLEATION	47	0.201505799291385	5.01998069587843	0.0002346841032123	0.00175875027936747	0.00126060965657381	4829	tags=19%, list=24%, signal=14%	93677/27385/234857/20259/320502/93689/83767/245880/68166
680	GOBP_RESPONSE_TO_MISFOLDED_PROTEIN	GOBP_RESPONSE_TO_MISFOLDED_PROTEIN	23	0.314024575351162	4.91244784031752	0.0002346841032123	0.00175875027936747	0.00126060965657381	10083	tags=96%, list=50%, signal=48%	54197/30931/56424/11993/26554/22230/66799/59007/64136/67819/269523/70294/110616/12759/76594/56709/224727/320011/70604/236904/15185/66435
681	GOBP_MITOTIC_NUCLEAR_DIVISION	GOBP_MITOTIC_NUCLEAR_DIVISION	275	0.0703637187510566	4.14565775113044	0.000239240934292754	0.00179026696204974	0.00128319969394212	10235	tags=40%, list=51%, signal=20%	99412/212514/70385/57028/74187/23834/20877/11789/66371/69716/18817/20680/21951/110033/18591/12236/18005/11920/13614/52276/229584/216810/68142/66977/17345/26934/232933/210106/218294/228421/108912/214987/237222/68549/68743/214444/16571/105988/20698/78267/50883/13645/105837/12532/208628/72107/74393/21802/76499/76044/229841/215387/74107/16973/209737/381318/329152/328440/66515/12223/218977/16581/22137…
682	GOBP_MITOPHAGY	GOBP_MITOPHAGY	31	0.265109665139187	5.02641476227109	0.000243797767997561	0.00182169124005216	0.00130572349892196	10343	tags=94%, list=52%, signal=45%	11740/66169/11739/67443/18412/12539/64704/12034/22059/68943/22333/56208/106064/66615/66270/59026/100504663/66826/170731/67588/235040/100756/22084/230895/76932/228361/80877/15185/320528
683	GOBP_T_CELL_APOPTOTIC_PROCESS	GOBP_T_CELL_APOPTOTIC_PROCESS	45	0.2129376599818	5.16315496719795	0.000248354604182293	0.00184761323052988	0.00132430345987331	2787	tags=36%, list=14%, signal=31%	12028/68137/16197/66494/14605/16859/16184/243374/20304/16854/18566/57432/20104/22059/21940/12042
684	GOBP_ANTIGEN_PROCESSING_AND_PRESENTATION_OF_PEPTIDE_ANTIGEN_VIA_MHC_CLASS_I	GOBP_ANTIGEN_PROCESSING_AND_PRESENTATION_OF_PEPTIDE_ANTIGEN_VIA_MHC_CLASS_I	30	0.278939393213759	5.12925521051768	0.000248354604182293	0.00184761323052988	0.00132430345987331	1189	tags=27%, list=6%, signal=25%	12010/14964/15040/14827/15018/66397/14991/12317
685	GOBP_B_CELL_APOPTOTIC_PROCESS	GOBP_B_CELL_APOPTOTIC_PROCESS	24	0.315239413096929	5.06836110280183	0.000248354604182293	0.00184761323052988	0.00132430345987331	649	tags=17%, list=3%, signal=16%	12028/57741/16183/17319
686	GOBP_MITOCHONDRIAL_TRNA_PROCESSING	GOBP_MITOCHONDRIAL_TRNA_PROCESSING	10	0.590054366801337	5.33818500826707	0.000252911442712927	0.00187330917451319	0.00134272139873601	8229	tags=100%, list=41%, signal=59%	15108/52575/70047/76357/66971/68291/71989/56361/66132/68626
687	GOBP_REGULATION_OF_SPINDLE_ORGANIZATION	GOBP_REGULATION_OF_SPINDLE_ORGANIZATION	40	0.225415980494646	5.09427178117804	0.000252911442712927	0.00187330917451319	0.00134272139873601	2302	tags=28%, list=11%, signal=24%	68953/18226/68942/67064/76959/66700/51810/108989/20479/215351/66679
688	GOBP_NEGATIVE_REGULATION_OF_MRNA_PROCESSING	GOBP_NEGATIVE_REGULATION_OF_MRNA_PROCESSING	29	0.255949840673262	4.63474127789256	0.000252911442712927	0.00187330917451319	0.00134272139873601	2859	tags=41%, list=14%, signal=36%	225027/53379/108014/15387/67996/12261/14105/75553/107951/19655/19826/27632
689	GOBP_METHYLGUANOSINE_CAP_DECAPPING	GOBP_METHYLGUANOSINE_CAP_DECAPPING	15	0.464577928557174	5.52784484731195	0.000266581971177441	0.0019717006170105	0.00141324488577759	10747	tags=100%, list=54%, signal=46%	67207/52830/22695/69305/18983/353190/70640/225929/74203/75901/67993/319618/67578/234699/12457
690	GOBP_PYRIMIDINE_CONTAINING_COMPOUND_BIOSYNTHETIC_PROCESS	GOBP_PYRIMIDINE_CONTAINING_COMPOUND_BIOSYNTHETIC_PROCESS	29	0.253547124400976	4.5912328769616	0.000271138817929304	0.00200249770459092	0.00143531914296672	2540	tags=34%, list=13%, signal=30%	18102/13361/110074/66588/21915/237336/54369/68556/19139/55936
691	GOBP_ANTIGEN_PROCESSING_AND_PRESENTATION_OF_EXOGENOUS_PEPTIDE_ANTIGEN_VIA_MHC_CLASS_II	GOBP_ANTIGEN_PROCESSING_AND_PRESENTATION_OF_EXOGENOUS_PEPTIDE_ANTIGEN_VIA_MHC_CLASS_II	15	0.460545819083476	5.47986823411554	0.000284809368655593	0.00210041757260333	0.00150550462218739	2895	tags=53%, list=14%, signal=46%	12010/15001/13040/16149/13033/14998/65972/14127
692	GOBP_REGULATION_OF_CELLULAR_RESPONSE_TO_HEAT	GOBP_REGULATION_OF_CELLULAR_RESPONSE_TO_HEAT	16	0.431921369056528	5.32743985895822	0.000289366222113145	0.00212786474442797	0.00152517777889058	11402	tags=100%, list=57%, signal=43%	81489/22791/15939/23950/66917/56354/17164/15499/56637/93759/12914/245000/328572/56717/11920/17762
693	GOBP_MITOCHONDRIAL_CALCIUM_ION_TRANSMEMBRANE_TRANSPORT	GOBP_MITOCHONDRIAL_CALCIUM_ION_TRANSMEMBRANE_TRANSPORT	17	0.411835146192995	5.23023020711495	0.000289366222113145	0.00212786474442797	0.00152517777889058	11805	tags=100%, list=59%, signal=41%	69029/66815/66592/73078/19165/22333/68514/76137/68115/56384/215999/69597/78506/66972/216001/170756/17341
694	GOBP_PEROXISOME_ORGANIZATION	GOBP_PEROXISOME_ORGANIZATION	33	0.246664850323592	4.87768788286077	0.000293923077053813	0.00215515395779314	0.00154473771658725	2148	tags=36%, list=11%, signal=33%	66437/225845/65098/20280/19302/18633/56535/72129/235442/75734/18632/19300
695	GOBP_REGULATION_OF_CELLULAR_RESPIRATION	GOBP_REGULATION_OF_CELLULAR_RESPIRATION	46	0.193825897820755	4.77243473527574	0.000293923077053813	0.00215515395779314	0.00154473771658725	2205	tags=28%, list=11%, signal=25%	12866/57320/66494/66383/67267/52637/20463/66148/17869/68077/12176/11848/16189
696	GOBP_CHROMOSOME_SEPARATION	GOBP_CHROMOSOME_SEPARATION	88	0.127365924556227	4.56075427786607	0.000298479933409678	0.00218542204117201	0.00156643280237687	1980	tags=22%, list=10%, signal=20%	208718/22038/20892/30939/52696/12237/66156/24010/68501/107047/66591/19645/19252/22680/26554/108989/51792/67045/66440
697	GOBP_NEGATIVE_REGULATION_OF_DOUBLE_STRAND_BREAK_REPAIR_VIA_HOMOLOGOUS_RECOMBINATION	GOBP_NEGATIVE_REGULATION_OF_DOUBLE_STRAND_BREAK_REPAIR_VIA_HOMOLOGOUS_RECOMBINATION	17	0.40834248079034	5.1858740023054	0.000303036791116907	0.00221242906523175	0.00158579047681446	11875	tags=100%, list=59%, signal=41%	113002583/73747/71890/51869/237211/102871/223970/74355/117599/50755/75698/27223/214763/170472/94232/236904/77782
698	GOBP_NEGATIVE_REGULATION_OF_NF_KAPPAB_TRANSCRIPTION_FACTOR_ACTIVITY	GOBP_NEGATIVE_REGULATION_OF_NF_KAPPAB_TRANSCRIPTION_FACTOR_ACTIVITY	81	0.136510092278931	4.65704536181212	0.000303036791116907	0.00221242906523175	0.00158579047681446	2382	tags=11%, list=12%, signal=10%	195359/14747/216799/81897/13078/241035/22036/378425/319555
699	GOBP_CELLULAR_RESPONSE_TO_RADIATION	GOBP_CELLULAR_RESPONSE_TO_RADIATION	176	0.08650287214658	4.21217888433938	0.000307593650115447	0.00224248532330231	0.00160733373375589	5033	tags=17%, list=25%, signal=13%	114230/12189/20147/17395/239364/353344/14539/109685/245650/57811/17392/17199/170788/64378/20319/228140/30044/73181/12057/17380/238384/17364/19739/171543/20132/16420/14919/24013/212541/76376
700	GOBP_MITOTIC_INTRA_S_DNA_DAMAGE_CHECKPOINT_SIGNALING	GOBP_MITOTIC_INTRA_S_DNA_DAMAGE_CHECKPOINT_SIGNALING	17	0.406596148089013	5.16369589990062	0.000316707371763528	0.00230562966643848	0.00165259335341269	11910	tags=100%, list=59%, signal=41%	66131/19367/193838/11909/19356/15574/17685/231724/17535/210554/71711/268465/22591/50883/240087/211651/208583
701	GOBP_LYMPHOCYTE_HOMEOSTASIS	GOBP_LYMPHOCYTE_HOMEOSTASIS	62	0.156960193527293	4.5647999776796	0.000321264234309508	0.00233546724399608	0.00167397986793902	1519	tags=18%, list=8%, signal=16%	12028/16183/12721/16797/17319/14605/21929/16859/16149/16184/12043
702	GOBP_PODOSOME_ASSEMBLY	GOBP_PODOSOME_ASSEMBLY	19	0.348217090775587	4.71427967403341	0.000325821097939234	0.0023652198220774	0.00169530545786346	2193	tags=42%, list=11%, signal=38%	12981/16191/17698/12332/18826/668218/13169/11848
703	GOBP_DIOL_BIOSYNTHETIC_PROCESS	GOBP_DIOL_BIOSYNTHETIC_PROCESS	21	0.330181216538806	4.81460558409136	0.000334934828273008	0.00242792017763762	0.00174024684301465	1729	tags=33%, list=9%, signal=30%	56632/104725/13361/72562/19286/110391/11886
704	GOBP_SIGNAL_PEPTIDE_PROCESSING	GOBP_SIGNAL_PEPTIDE_PROCESSING	11	0.549692816242059	5.31186397236428	0.000339491694894533	0.00244012648403743	0.00174899588936832	1023	tags=45%, list=5%, signal=43%	66624/69019/66286/76687/56529
705	GOBP_NEGATIVE_REGULATION_OF_PROTEIN_ACETYLATION	GOBP_NEGATIVE_REGULATION_OF_PROTEIN_ACETYLATION	20	0.362438710223825	5.05603157462937	0.000339491694894533	0.00244012648403743	0.00174899588936832	2414	tags=45%, list=12%, signal=40%	68845/57741/57320/68917/11793/15182/24074/56086/69009
706	GOBP_REGULATION_OF_TELOMERE_CAPPING	GOBP_REGULATION_OF_TELOMERE_CAPPING	24	0.307094418408336	4.93740738144879	0.000339491694894533	0.00244012648403743	0.00174899588936832	10608	tags=96%, list=53%, signal=45%	59047/13870/69917/27354/59125/18761/26413/11991/19360/74493/26417/252870/21750/26400/50505/26407/20877/21951/18005/11920/103677/269400/17165
707	GOBP_CELLULAR_RESPONSE_TO_ARSENIC_CONTAINING_SUBSTANCE	GOBP_CELLULAR_RESPONSE_TO_ARSENIC_CONTAINING_SUBSTANCE	21	0.329623714941611	4.80647625944008	0.000339491694894533	0.00244012648403743	0.00174899588936832	13454	tags=100%, list=67%, signal=33%	15382/13205/14873/17869/11911/11910/67760/72162/66361/22276/105675/231207/269523/15499/230738/17347/26415/100494/13163/68214/15368
708	GOBP_REGULATION_OF_ENDOTHELIAL_CELL_MIGRATION	GOBP_REGULATION_OF_ENDOTHELIAL_CELL_MIGRATION	158	0.0910961936903977	4.24625333078072	0.000339491694894533	0.00244012648403743	0.00174899588936832	3715	tags=19%, list=19%, signal=16%	20855/21907/11602/12165/105450/71093/17286/11606/94175/14257/73230/14234/20563/19130/14164/11601/68792/18127/11609/12159/12154/320924/22418/18760/64074/107831/79221/14756/18187/20356
709	GOBP_NEGATIVE_REGULATION_OF_PHOSPHORYLATION	GOBP_NEGATIVE_REGULATION_OF_PHOSPHORYLATION	347	0.0590042973145012	3.77854873213465	0.000339491694894533	0.00244012648403743	0.00174899588936832	5929	tags=18%, list=30%, signal=13%	15978/22160/72185/16322/12061/67916/12391/12579/13829/19085/20533/13489/16176/66725/18205/11450/18508/19049/17700/19023/14114/228775/19261/12062/24066/243911/381759/14121/545902/11606/19099/383548/17171/80794/20563/244923/320472/16009/20319/18768/16971/237523/381286/170835/12159/19281/260299/170643/19013/11474/20459/98496/227733/214384/18213/235505/13844/58805/18605/19277/378425/56013/14783/20541
710	GOBP_PROTEIN_LOCALIZATION_TO_MICROTUBULE	GOBP_PROTEIN_LOCALIZATION_TO_MICROTUBULE	17	0.405049396267838	5.14405243777068	0.000344048562434443	0.00246939644248722	0.00176997555470351	11941	tags=100%, list=60%, signal=41%	13542/56724/17318/51810/13589/226016/70178/212307/13367/101994/240641/100732/140810/23947/78926/237891/17754
711	GOBP_POSITIVE_REGULATION_OF_DEFENSE_RESPONSE	GOBP_POSITIVE_REGULATION_OF_DEFENSE_RESPONSE	256	0.070150153005763	4.02762593888676	0.000362276041084901	0.00259656639292357	0.00186112645283086	10313	tags=43%, list=51%, signal=21%	52118/268973/15162/16195/27278/18414/11421/16398/20963/16956/56275/257632/16643/17250/15007/30925/234779/207728/56644/20312/18479/17260/58179/246707/15006/17242/171285/22788/12606/15977/16641/20201/15951/84112/64297/20302/142980/18725/22226/53603/226695/245615/244911/83430/16803/17195/18619/16642/56620/14289/15978/387510/12229/17394/18168/16176/66725/14063/83433/94088/11607/244202/109820/16160/67…
712	GOBP_POSITIVE_REGULATION_OF_MRNA_PROCESSING	GOBP_POSITIVE_REGULATION_OF_MRNA_PROCESSING	29	0.24651086721164	4.46382028880956	0.000371389785067097	0.00265814936053641	0.00190526693403729	2744	tags=34%, list=14%, signal=30%	17975/20637/11758/15481/68092/107701/19656/66354/20462/19655
713	GOBP_NEGATIVE_REGULATION_OF_MACROAUTOPHAGY	GOBP_NEGATIVE_REGULATION_OF_MACROAUTOPHAGY	32	0.248814100963699	4.83059228644786	0.000380503531856513	0.00271575069795629	0.00194655352431387	15076	tags=100%, list=75%, signal=25%	20333/22059/68943/76983/56208/75608/18706/225020/235180/11651/67811/233789/18145/67588/110147/67846/72344/100756/22084/104009/94232/78246/56717/64930/74374/17772/100502698/223649/237782/211134/15368/66725
714	GOBP_REGULATION_OF_LYMPHOCYTE_DIFFERENTIATION	GOBP_REGULATION_OF_LYMPHOCYTE_DIFFERENTIATION	176	0.0841822632159896	4.09917893770549	0.000380503531856513	0.00271575069795629	0.00194655352431387	10664	tags=40%, list=53%, signal=19%	16161/22724/228361/14087/12053/107527/26365/20963/13866/17221/246779/18733/15007/209590/15972/15284/211651/232174/15223/16364/74039/235320/17242/404549/15965/15977/242519/242517/16323/16153/330496/230398/104709/16147/12524/15969/14456/83430/15970/15978/17863/14634/16322/72432/12229/667034/69677/15967/100504404/20677/16160/57765/30936/16768/19374/15218/14633/18534/20667/20668/20423/238555/17387/74…
715	GOBP_NEGATIVE_REGULATION_OF_CD4_POSITIVE_ALPHA_BETA_T_CELL_ACTIVATION	GOBP_NEGATIVE_REGULATION_OF_CD4_POSITIVE_ALPHA_BETA_T_CELL_ACTIVATION	28	0.270552923172428	4.78116836779224	0.000385060406241645	0.00274059752822266	0.00196436284865996	11919	tags=96%, list=59%, signal=39%	16952/16183/16859/12400/16189/15289/12399/60533/245126/11847/17131/12394/16453/56468/230738/16950/74048/381305/20371/319817/16190/16858/22724/12053/65960/15284/16963
716	GOBP_T_CELL_HOMEOSTASIS	GOBP_T_CELL_HOMEOSTASIS	37	0.213916369911704	4.61717140422504	0.000385060406241645	0.00274059752822266	0.00196436284865996	2555	tags=30%, list=13%, signal=26%	12028/16183/12721/14605/16859/16184/12043/54390/57432/20104/12442
717	GOBP_RNA_POLYMERASE_II_PREINITIATION_COMPLEX_ASSEMBLY	GOBP_RNA_POLYMERASE_II_PREINITIATION_COMPLEX_ASSEMBLY	26	0.280338254107767	4.72848291445115	0.00038961728125617	0.0027614598960799	0.00197931625204438	2571	tags=37%, list=13%, signal=32%	24075/229906/108143/235459/67089/66464/99730/24074/22059/15289
718	GOBP_REGULATION_OF_EXTRINSIC_APOPTOTIC_SIGNALING_PATHWAY	GOBP_REGULATION_OF_EXTRINSIC_APOPTOTIC_SIGNALING_PATHWAY	143	0.0992321474708539	4.46893379013069	0.00038961728125617	0.0027614598960799	0.00197931625204438	7177	tags=26%, list=36%, signal=17%	18015/21416/329244/20583/51795/78688/15368/21944/404194/240518/545474/76854/20254/99571/71861/21752/16176/414801/12189/11477/14165/14048/12167/110135/12160/14573/11606/12824/17000/20319/18127/11609/12159/241656/13166/14051/72393
719	GOBP_PROTEIN_DEPHOSPHORYLATION	GOBP_PROTEIN_DEPHOSPHORYLATION	270	0.0683237322411401	3.9920270573258	0.00038961728125617	0.0027614598960799	0.00197931625204438	10867	tags=35%, list=54%, signal=16%	52065/64930/76571/12531/12562/235584/233328/15194/18218/27389/69274/228361/17772/218294/68606/225849/71474/108912/223978/19272/209039/329506/19279/12530/18733/19268/12532/24000/110332/56318/104831/19280/19274/68188/242083/50768/19250/244650/319520/50791/66959/244416/75590/67121/245857/12953/19271/109700/240131/435391/67238/19733/72112/234129/73547/17888/13489/66725/14048/19049/80281/14226/19023/2…
720	GOBP_REGULATION_OF_RESPONSE_TO_INTERFERON_GAMMA	GOBP_REGULATION_OF_RESPONSE_TO_INTERFERON_GAMMA	17	0.401016976093285	5.09284144716028	0.000394174156878263	0.00278987708812726	0.00199968468474791	1764	tags=41%, list=9%, signal=38%	22260/11846/15516/19255/15944/19016/12703
721	GOBP_MEMBRANE_RAFT_ORGANIZATION	GOBP_MEMBRANE_RAFT_ORGANIZATION	23	0.298790411811347	4.67413198972995	0.000403287909862777	0.002846475330555	0.00204025229220562	2871	tags=39%, list=14%, signal=34%	20194/246703/19264/12389/12390/50918/12306/19063/12481
722	GOBP_VESICLE_TARGETING	GOBP_VESICLE_TARGETING	39	0.20308309543791	4.53354371180278	0.000403287909862777	0.002846475330555	0.00204025229220562	1927	tags=23%, list=10%, signal=21%	18570/56334/66397/20224/67857/68581/21787/26554/67511
723	GOBP_COENZYME_A_METABOLIC_PROCESS	GOBP_COENZYME_A_METABOLIC_PROCESS	17	0.397465322822074	5.04773610732708	0.000412401665039535	0.00290276089094126	0.00208059578029542	12093	tags=100%, list=60%, signal=40%	70025/110959/110446/106564/74450/74114/68087/104112/67528/66812/211347/73132/71743/269614/15357/78038/66387
724	GOBP_CELLULAR_SENESCENCE	GOBP_CELLULAR_SENESCENCE	78	0.135626922046506	4.52151062725952	0.000412401665039535	0.00290276089094126	0.00208059578029542	1528	tags=14%, list=8%, signal=13%	12010/15902/66090/22608/15018/11865/68501/14991/12317/66143/66409
725	GOBP_PROTEIN_LOCALIZATION_TO_LYSOSOME	GOBP_PROTEIN_LOCALIZATION_TO_LYSOSOME	43	0.196266620232664	4.62346271699423	0.000416958543405087	0.00292675032671119	0.00209779055475663	661	tags=14%, list=3%, signal=14%	218441/68576/66096/15481/66889/12520
726	GOBP_POSITIVE_REGULATION_OF_TOR_SIGNALING	GOBP_POSITIVE_REGULATION_OF_TOR_SIGNALING	43	0.196216900723836	4.62229147200563	0.000416958543405087	0.00292675032671119	0.00209779055475663	2817	tags=12%, list=14%, signal=10%	16846/15565/83557/52187/19699
727	GOBP_NUCLEAR_PORE_COMPLEX_ASSEMBLY	GOBP_NUCLEAR_PORE_COMPLEX_ASSEMBLY	10	0.55369345104494	5.00923007411435	0.000421515422266349	0.00295466656378173	0.00211779992074746	8958	tags=100%, list=45%, signal=55%	103468/108989/71805/218210/68585/269966/72787/226747/66817/70699
728	GOBP_REGULATION_OF_NUCLEAR_TRANSCRIBED_MRNA_POLY_A_TAIL_SHORTENING	GOBP_REGULATION_OF_NUCLEAR_TRANSCRIBED_MRNA_POLY_A_TAIL_SHORTENING	15	0.446168429455199	5.30879687172582	0.000435186061668697	0.00303795639762148	0.00217749911173811	11116	tags=100%, list=55%, signal=45%	67710/22695/12227/18458/214627/18983/233833/239528/217351/22057/213988/74203/234594/210106/208922
729	GOBP_POSITIVE_REGULATION_BY_HOST_OF_VIRAL_PROCESS	GOBP_POSITIVE_REGULATION_BY_HOST_OF_VIRAL_PROCESS	13	0.468871595330739	5.04642943031883	0.000435186061668697	0.00303795639762148	0.00217749911173811	10660	tags=100%, list=53%, signal=47%	12631/19035/15481/30960/98415/12390/11816/67231/240255/16004/13830/18563/12978
730	GOBP_VACUOLAR_LOCALIZATION	GOBP_VACUOLAR_LOCALIZATION	78	0.134944033753623	4.49874459654151	0.000435186061668697	0.00303795639762148	0.00217749911173811	3126	tags=33%, list=16%, signal=28%	56632/20196/19354/73689/22320/16797/219024/72183/66508/16859/20615/12523/14533/75620/16189/22319/18124/20619/67166/380732/16573/67774/22318/16590/26364/19419
731	GOBP_REGULATION_OF_B_CELL_APOPTOTIC_PROCESS	GOBP_REGULATION_OF_B_CELL_APOPTOTIC_PROCESS	20	0.355603229413997	4.96067639918214	0.000448856704998447	0.00312056448659221	0.00223670965225047	649	tags=20%, list=3%, signal=19%	12028/57741/16183/17319
732	GOBP_PORE_COMPLEX_ASSEMBLY	GOBP_PORE_COMPLEX_ASSEMBLY	21	0.322595018220124	4.70398586692504	0.000448856704998447	0.00312056448659221	0.00223670965225047	10093	tags=95%, list=50%, signal=47%	12469/12015/72621/103468/108989/12462/69146/11487/71805/218210/68585/269966/18439/72787/226747/66817/70699/105722/17356/233765
733	GOBP_REGULATION_OF_TELOMERASE_ACTIVITY	GOBP_REGULATION_OF_TELOMERASE_ACTIVITY	47	0.186756820108117	4.6525491328947	0.000448856704998447	0.00312056448659221	0.00223670965225047	3080	tags=11%, list=15%, signal=9%	216853/231440/18768/208084/252973
734	GOBP_MITOCHONDRIAL_OUTER_MEMBRANE_PERMEABILIZATION_INVOLVED_IN_PROGRAMMED_CELL_DEATH	GOBP_MITOCHONDRIAL_OUTER_MEMBRANE_PERMEABILIZATION_INVOLVED_IN_PROGRAMMED_CELL_DEATH	35	0.225914591387091	4.69521643869663	0.000453413586919724	0.00314795046177509	0.00225633894537709	1547	tags=20%, list=8%, signal=18%	12028/11740/11983/73689/12177/22334/52538
735	GOBP_T_CELL_DIFFERENTIATION_IN_THYMUS	GOBP_T_CELL_DIFFERENTIATION_IN_THYMUS	75	0.13637184112343	4.45793664469139	0.000471686013033532	0.00327035635703249	0.00234407513816879	5075	tags=16%, list=25%, signal=12%	16176/16450/73902/16658/19374/15218/14633/20423/22417/12159/11634/19373
736	GOBP_POSITIVE_REGULATION_OF_CELL_MATRIX_ADHESION	GOBP_POSITIVE_REGULATION_OF_CELL_MATRIX_ADHESION	50	0.175679214967377	4.55299028721313	0.00048084467974758	0.0033248093459887	0.00238310510422638	12264	tags=92%, list=61%, signal=36%	20130/20194/78473/23991/19353/21838/12491/16413/22122/110829/20971/83436/17127/18762/18186/19229/56637/26921/19877/67811/12571/12501/12977/13731/12775/58859/11350/20300/22288/20377/64930/22339/21687/16480/68606/244667/241639/218952/16542/56838/13835/20312/12554/13138/17926/19271
737	GOBP_RECEPTOR_CATABOLIC_PROCESS	GOBP_RECEPTOR_CATABOLIC_PROCESS	27	0.255583621485094	4.4242125426831	0.00048084467974758	0.0033248093459887	0.00238310510422638	11252	tags=96%, list=56%, signal=42%	54673/16792/12306/73711/56208/17999/18550/16396/11816/12568/218203/21803/19246/209200/78610/67298/16558/77116/407821/11305/75788/75669/102141/12333/226720/207742
738	GOBP_POSITIVE_REGULATION_OF_PHOSPHATASE_ACTIVITY	GOBP_POSITIVE_REGULATION_OF_PHOSPHATASE_ACTIVITY	33	0.234571036962076	4.63853809393196	0.000490003351736254	0.00338354617946877	0.00242520557769905	1392	tags=24%, list=7%, signal=23%	17872/101568/12314/12313/12315/15516/17931/19264
739	GOBP_HISTONE_H3_K4_TRIMETHYLATION	GOBP_HISTONE_H3_K4_TRIMETHYLATION	22	0.3147127175568	4.75348487909506	0.000499162028709268	0.00343283360094795	0.00246053304868408	9970	tags=95%, list=50%, signal=48%	50708/66317/18045/76246/50709/69188/108155/18046/238247/14957/214162/77305/329559/22083/233904/18044/194388/214133/208043/381022/213389
740	GOBP_REGULATION_OF_PEPTIDYL_LYSINE_ACETYLATION	GOBP_REGULATION_OF_PEPTIDYL_LYSINE_ACETYLATION	68	0.145685193823675	4.47462754281782	0.000499162028709268	0.00343283360094795	0.00246053304868408	6082	tags=21%, list=30%, signal=14%	108079/22160/66277/16176/12189/20677/16392/17954/19017/223864/242285/57746/214384/18125
741	GOBP_IMPORT_INTO_NUCLEUS	GOBP_IMPORT_INTO_NUCLEUS	150	0.0942987701676815	4.32331570589616	0.000499162028709268	0.00343283360094795	0.00246053304868408	2513	tags=21%, list=13%, signal=19%	72993/18226/18035/19384/22218/56338/65019/15516/56488/66069/15382/16543/108705/110379/19082/12491/16452/103468/67890/58231/108989/67669/69482/26356/230908/16905/18412/76582/103213/12034/53415/22059
742	GOBP_RNA_PHOSPHODIESTER_BOND_HYDROLYSIS_ENDONUCLEOLYTIC	GOBP_RNA_PHOSPHODIESTER_BOND_HYDROLYSIS_ENDONUCLEOLYTIC	73	0.133725713783134	4.31587903154477	0.000508320710397255	0.00348172357551668	0.00249557564385749	627	tags=10%, list=3%, signal=9%	71957/11792/66481/58809/67676/117109/74097
743	GOBP_DIOL_METABOLIC_PROCESS	GOBP_DIOL_METABOLIC_PROCESS	29	0.237546528928898	4.3014939964441	0.000508320710397255	0.00348172357551668	0.00249557564385749	1729	tags=24%, list=9%, signal=22%	56632/104725/13361/72562/19286/110391/11886
744	GOBP_REGULATION_OF_DNA_BIOSYNTHETIC_PROCESS	GOBP_REGULATION_OF_DNA_BIOSYNTHETIC_PROCESS	119	0.104025131624733	4.24518339737973	0.000508320710397255	0.00348172357551668	0.00249557564385749	3559	tags=13%, list=18%, signal=10%	12165/14186/216853/13134/231440/18768/107765/208084/13078/252973/64074/18481/18596/50490/214901
745	GOBP_POSITIVE_REGULATION_OF_LAMELLIPODIUM_ASSEMBLY	GOBP_POSITIVE_REGULATION_OF_LAMELLIPODIUM_ASSEMBLY	28	0.264404296121349	4.67251080528186	0.000517479396549912	0.00353022088998441	0.00253033679423405	837	tags=21%, list=4%, signal=21%	12540/19354/76709/101314/74117/19353
746	GOBP_HISTONE_H4_K16_ACETYLATION	GOBP_HISTONE_H4_K16_ACETYLATION	26	0.274405469749684	4.6284142685876	0.000517479396549912	0.00353022088998441	0.00253033679423405	1057	tags=12%, list=5%, signal=11%	68845/17692/11793
747	GOBP_NEGATIVE_REGULATION_OF_SIGNAL_TRANSDUCTION_BY_P53_CLASS_MEDIATOR	GOBP_NEGATIVE_REGULATION_OF_SIGNAL_TRANSDUCTION_BY_P53_CLASS_MEDIATOR	33	0.232101910863921	4.58971222176399	0.000517479396549912	0.00353022088998441	0.00253033679423405	1946	tags=32%, list=10%, signal=29%	53380/69076/17319/108143/17246/108705/16149/12043/12505/68077/407786
748	GOBP_KINETOCHORE_ASSEMBLY	GOBP_KINETOCHORE_ASSEMBLY	18	0.34534204879996	4.55383418353736	0.000526638086934344	0.00357833025468989	0.00256481987601709	13138	tags=100%, list=65%, signal=35%	20892/215351/67139/19822/60411/320394/66311/12615/69928/12617/217449/26886/229584/72155/208628/229841/218977/108000
749	GOBP_POSITIVE_REGULATION_OF_INFLAMMATORY_RESPONSE	GOBP_POSITIVE_REGULATION_OF_INFLAMMATORY_RESPONSE	123	0.105361338132232	4.37996600132659	0.000526638086934344	0.00357833025468989	0.00256481987601709	7650	tags=34%, list=38%, signal=21%	84112/64297/20302/142980/53603/244911/83430/16803/15978/12229/17394/18168/16176/66725/83433/11607/244202/16160/195046/233080/24088/20202/106763/27226/15930/56221/18780/11606/12801/19218/60505/232801/63873/208677/242864/319197/81897/237625/22418/22402/12266/378425
750	GOBP_POSITIVE_REGULATION_OF_PROTEIN_LOCALIZATION	GOBP_POSITIVE_REGULATION_OF_PROTEIN_LOCALIZATION	428	0.052281520169763	3.56013364181722	0.000526638086934344	0.00357833025468989	0.00256481987601709	10311	tags=37%, list=51%, signal=18%	16480/545192/11785/13666/269473/11423/13605/268860/13866/52822/53357/74347/329506/105844/71764/74772/13830/13645/53881/218952/77371/72446/320360/216856/104831/12009/17913/68617/380714/26950/319713/66573/11502/20411/101772/22601/170770/22249/14367/11735/245049/14677/22349/17762/12550/19015/70261/17754/16175/279561/83428/330962/20186/77579/14161/29810/22044/50873/233081/21416/83924/238257/67564/238…
751	GOBP_REGULATION_OF_TRANSCRIPTION_ELONGATION_FROM_RNA_POLYMERASE_II_PROMOTER	GOBP_REGULATION_OF_TRANSCRIPTION_ELONGATION_FROM_RNA_POLYMERASE_II_PROMOTER	40	0.208793714279665	4.71861810510596	0.000544955479545218	0.00369294298372664	0.00264697020439797	9439	tags=92%, list=47%, signal=49%	20922/66266/51810/28036/107951/27632/12387/98053/58202/214498/235497/12455/72515/66505/192657/14056/74427/22346/56070/52609/16825/13716/12005/114741/192231/20926/57314/12454/57261/24116/69562/106389/69131/170472/319955/70238/58230
752	GOBP_MISMATCH_REPAIR	GOBP_MISMATCH_REPAIR	27	0.251037997514733	4.34552672366569	0.000544955479545218	0.00369294298372664	0.00264697020439797	1182	tags=14%, list=6%, signal=13%	17686/68240/13870/18538
753	GOBP_REGULATION_OF_CELL_CELL_ADHESION_MEDIATED_BY_INTEGRIN	GOBP_REGULATION_OF_CELL_CELL_ADHESION_MEDIATED_BY_INTEGRIN	10	0.540376078607412	4.8887486373259	0.000554114181380259	0.00373020590266024	0.00267367893956685	9225	tags=100%, list=46%, signal=54%	78473/20304/108101/20947/11486/232341/234839/12501/13482/27205
754	GOBP_DNA_DAMAGE_RESPONSE_SIGNAL_TRANSDUCTION_BY_P53_CLASS_MEDIATOR	GOBP_DNA_DAMAGE_RESPONSE_SIGNAL_TRANSDUCTION_BY_P53_CLASS_MEDIATOR	71	0.140319037814119	4.42765167118327	0.000554114181380259	0.00373020590266024	0.00267367893956685	1595	tags=20%, list=8%, signal=18%	20684/19941/13207/67941/53380/69076/17319/53314/17246/66143/108705/16149/12505/27354
755	GOBP_POSITIVE_REGULATION_OF_HISTONE_H3_K4_METHYLATION	GOBP_POSITIVE_REGULATION_OF_HISTONE_H3_K4_METHYLATION	27	0.250099840255591	4.32928700107005	0.000554114181380259	0.00373020590266024	0.00267367893956685	15049	tags=100%, list=75%, signal=25%	66317/76246/66354/69188/27632/12387/108155/17128/51812/76719/15161/214162/67773/22083/69612/140858/228829/24116/13433/226976/13436/213389/55982/319974/17863/14526/12189
756	GOBP_ENDOTHELIAL_CELL_MIGRATION	GOBP_ENDOTHELIAL_CELL_MIGRATION	202	0.0762801656299013	3.96094120473042	0.000554114181380259	0.00373020590266024	0.00267367893956685	10381	tags=42%, list=52%, signal=20%	54485/16480/26365/11482/20317/19303/105844/13645/67784/16542/18710/19274/14182/19242/20778/14461/68328/27494/78560/20807/17260/55982/14314/12554/12927/101401/13846/13615/17295/22074/14175/238328/14172/18015/11819/15368/21944/243362/13642/11806/67916/20254/21667/80903/13179/18133/109254/22421/20855/56072/21907/11602/12165/105450/71093/17286/11606/94175/14257/73230/14089/14234/20563/19130/14164/116…
757	GOBP_CALCIUM_MEDIATED_SIGNALING	GOBP_CALCIUM_MEDIATED_SIGNALING	189	0.0761439802713176	3.79385271957246	0.000554114181380259	0.00373020590266024	0.00267367893956685	9884	tags=49%, list=49%, signal=25%	211482/20698/228139/12182/16542/211323/23939/74055/12771/12778/74166/234779/13051/56644/238161/26557/12145/17762/13867/56843/12554/20297/20344/94045/17341/70261/14764/243725/13615/19271/227288/20302/19733/68312/12458/20339/18821/12777/59011/70839/59289/14289/211429/13400/12229/18241/19762/13829/54140/66725/100504518/14226/83433/110891/18013/59006/171382/98660/30937/11607/216749/12372/13618/12765/…
758	GOBP_TRNA_THREONYLCARBAMOYLADENOSINE_METABOLIC_PROCESS	GOBP_TRNA_THREONYLCARBAMOYLADENOSINE_METABOLIC_PROCESS	13	0.458511160478902	4.93492085554511	0.000572431595224953	0.00384336154053539	0.00275478487681934	3053	tags=46%, list=15%, signal=39%	15108/66246/66192/52575/76357/69786
759	GOBP_REGULATION_OF_ADAPTIVE_IMMUNE_RESPONSE	GOBP_REGULATION_OF_ADAPTIVE_IMMUNE_RESPONSE	178	0.0851384811362195	4.16035506762743	0.000572431595224953	0.00384336154053539	0.00275478487681934	10664	tags=43%, list=53%, signal=20%	16161/22724/14130/69583/58185/16182/12053/14128/52118/26365/16195/27103/17221/246779/18733/257632/16643/15007/209590/15972/15284/667977/15223/56644/14367/17260/15006/55982/171285/22788/404549/15965/15977/16177/16963/242519/242517/16641/16153/230398/15969/83430/12007/15970/56620/13137/12269/12229/230979/102570/16176/213208/15967/83433/100504404/244202/16160/57765/15458/18783/237877/16159/332579/15…
760	GOBP_NEGATIVE_REGULATION_OF_INNATE_IMMUNE_RESPONSE	GOBP_NEGATIVE_REGULATION_OF_INNATE_IMMUNE_RESPONSE	75	0.131765031944588	4.30734204037807	0.000581590306914198	0.00389971605794047	0.00279517779084802	5414	tags=21%, list=27%, signal=16%	232345/13489/270151/22174/23960/278180/16334/20248/21906/22259/15013/77772/96935/74748/17381/14990
761	GOBP_PEPTIDYL_LYSINE_MONOMETHYLATION	GOBP_PEPTIDYL_LYSINE_MONOMETHYLATION	10	0.537533044042097	4.86302788115758	0.000590749021584324	0.00395073098949307	0.00283174347962095	9282	tags=100%, list=46%, signal=54%	69962/72096/66083/226830/52690/67956/224440/235626/73251/77683
762	GOBP_CYTOKINETIC_PROCESS	GOBP_CYTOKINETIC_PROCESS	38	0.210587477063371	4.62617520461417	0.000590749021584324	0.00395073098949307	0.00283174347962095	1208	tags=21%, list=6%, signal=20%	68953/18226/69028/68942/67064/76959/66700/11840
763	GOBP_TELOMERE_MAINTENANCE_IN_RESPONSE_TO_DNA_DAMAGE	GOBP_TELOMERE_MAINTENANCE_IN_RESPONSE_TO_DNA_DAMAGE	12	0.487504364742854	4.92905481945893	0.000599907739098822	0.0040014788461356	0.00286811773859591	10286	tags=100%, list=51%, signal=49%	11792/13870/497652/54723/51869/57321/21750/50505/227525/140917/55947/269400
764	GOBP_DNA_GEOMETRIC_CHANGE	GOBP_DNA_GEOMETRIC_CHANGE	91	0.120216095805042	4.34987081027201	0.000599907739098822	0.0040014788461356	0.00286811773859591	917	tags=5%, list=5%, signal=5%	208084/269610/327762/330149/214901
765	GOBP_MYELOID_CELL_APOPTOTIC_PROCESS	GOBP_MYELOID_CELL_APOPTOTIC_PROCESS	32	0.235616220678477	4.57436252110768	0.000609066459329393	0.00404140973534191	0.00289673877997943	1539	tags=25%, list=8%, signal=23%	54131/16952/12774/17319/11845/109815/12043/21454
766	GOBP_PROTEIN_SUMOYLATION	GOBP_PROTEIN_SUMOYLATION	46	0.181951415494654	4.48005795511548	0.000609066459329393	0.00404140973534191	0.00289673877997943	2924	tags=37%, list=15%, signal=32%	59004/57320/15353/22218/68501/17246/30877/109113/20610/215351/106021/68350/56469/19720/22196/21849/12387
767	GOBP_NEGATIVE_REGULATION_OF_DNA_RECOMBINATION	GOBP_NEGATIVE_REGULATION_OF_DNA_RECOMBINATION	43	0.188152529693072	4.43231867503921	0.000609066459329393	0.00404140973534191	0.00289673877997943	14920	tags=98%, list=74%, signal=25%	17686/50708/65113/14958/225160/50709/113002583/73747/71890/51869/237211/17688/102871/17350/57321/14957/223970/17685/74355/235587/117599/21750/50755/75698/20371/27223/214763/170472/94232/236904/12144/12053/226409/269400/56702/80838/77782/107970/545913/54388/243529/171506
768	GOBP_REGULATION_OF_LAMELLIPODIUM_ASSEMBLY	GOBP_REGULATION_OF_LAMELLIPODIUM_ASSEMBLY	39	0.195554611629119	4.36548092766432	0.000609066459329393	0.00404140973534191	0.00289673877997943	837	tags=18%, list=4%, signal=17%	12540/19354/76709/101314/74117/12345/19353
769	GOBP_NEGATIVE_REGULATION_OF_TYROSINE_PHOSPHORYLATION_OF_STAT_PROTEIN	GOBP_NEGATIVE_REGULATION_OF_TYROSINE_PHOSPHORYLATION_OF_STAT_PROTEIN	12	0.484890288526761	4.90262444077266	0.000618225182155339	0.00408621988101635	0.00292885709888597	1955	tags=50%, list=10%, signal=45%	19255/217039/19052/12703/12389/51792
770	GOBP_MITOCHONDRIAL_OUTER_MEMBRANE_PERMEABILIZATION	GOBP_MITOCHONDRIAL_OUTER_MEMBRANE_PERMEABILIZATION	30	0.256068724153512	4.70869970168929	0.000618225182155339	0.00408621988101635	0.00292885709888597	1547	tags=23%, list=8%, signal=22%	12028/11740/11983/73689/12177/22334/52538
771	GOBP_POSITIVE_REGULATION_OF_ATP_DEPENDENT_ACTIVITY	GOBP_POSITIVE_REGULATION_OF_ATP_DEPENDENT_ACTIVITY	44	0.185927044367771	4.45246269787027	0.000618225182155339	0.00408621988101635	0.00292885709888597	4881	tags=25%, list=24%, signal=19%	14165/74729/11932/230163/18645/11936/17897/20191/17868/12374/21956
772	GOBP_HISTONE_MONOUBIQUITINATION	GOBP_HISTONE_MONOUBIQUITINATION	28	0.259577295085886	4.58720880820328	0.000627383907463009	0.00411473409579343	0.00294929507403189	10986	tags=96%, list=55%, signal=44%	21402/19821/69837/12151/107986/22194/71041/109331/214498/235497/225131/13194/76073/54624/209200/71458/233900/22658/22083/30841/19763/69587/72584/217218/70238/56353/18140
773	GOBP_REGULATION_OF_ENDOPLASMIC_RETICULUM_STRESS_INDUCED_INTRINSIC_APOPTOTIC_SIGNALING_PATHWAY	GOBP_REGULATION_OF_ENDOPLASMIC_RETICULUM_STRESS_INDUCED_INTRINSIC_APOPTOTIC_SIGNALING_PATHWAY	31	0.240818379744264	4.56585790011566	0.000627383907463009	0.00411473409579343	0.00294929507403189	2621	tags=39%, list=13%, signal=34%	26943/57320/13198/19255/22433/109815/64209/12913/17973/66073/110213/66168
774	GOBP_ANTIGEN_PROCESSING_AND_PRESENTATION_OF_PEPTIDE_OR_POLYSACCHARIDE_ANTIGEN_VIA_MHC_CLASS_II	GOBP_ANTIGEN_PROCESSING_AND_PRESENTATION_OF_PEPTIDE_OR_POLYSACCHARIDE_ANTIGEN_VIA_MHC_CLASS_II	21	0.311931056042981	4.54848710056631	0.000627383907463009	0.00411473409579343	0.00294929507403189	2895	tags=48%, list=14%, signal=41%	12010/66824/15001/13040/16149/13033/14998/65972/67166/14127
775	GOBP_NEGATIVE_REGULATION_OF_T_CELL_RECEPTOR_SIGNALING_PATHWAY	GOBP_NEGATIVE_REGULATION_OF_T_CELL_RECEPTOR_SIGNALING_PATHWAY	23	0.284763839074569	4.45470710277393	0.000627383907463009	0.00411473409579343	0.00294929507403189	2510	tags=43%, list=13%, signal=38%	22350/19255/21838/77799/19122/19260/16854/16792/75454/13709
776	GOBP_RESPONSE_TO_TYPE_I_INTERFERON	GOBP_RESPONSE_TO_TYPE_I_INTERFERON	61	0.153036877757152	4.396447010259	0.000627383907463009	0.00411473409579343	0.00294929507403189	4733	tags=16%, list=24%, signal=13%	23960/667373/94088/246728/77772/217845/17381/22418/54651/57775
777	GOBP_GOLGI_ORGANIZATION	GOBP_GOLGI_ORGANIZATION	133	0.0957513053279031	4.16211739075703	0.000627383907463009	0.00411473409579343	0.00294929507403189	952	tags=5%, list=5%, signal=5%	75985/18760/229474/71648/67331/69697/98733
778	GOBP_MAINTENANCE_OF_SISTER_CHROMATID_COHESION	GOBP_MAINTENANCE_OF_SISTER_CHROMATID_COHESION	12	0.483164563276301	4.88517599317295	0.000636542635145292	0.00416943607802109	0.00298850350961191	10373	tags=100%, list=52%, signal=48%	68501/19645/56292/26914/71175/105377/226151/22589/226026/74549/21951/72107
779	GOBP_REGULATION_OF_LYSOSOMAL_LUMEN_PH	GOBP_REGULATION_OF_LYSOSOMAL_LUMEN_PH	16	0.401869511811457	4.95677178464452	0.000645701365101155	0.00421318073822725	0.00301985812642497	2715	tags=44%, list=14%, signal=38%	70495/69668/20615/66241/195040/21982/19063
780	GOBP_METAPHASE_PLATE_CONGRESSION	GOBP_METAPHASE_PLATE_CONGRESSION	65	0.146881117137259	4.39955339063031	0.000645701365101155	0.00421318073822725	0.00301985812642497	324	tags=5%, list=2%, signal=5%	75305/381293/54141
781	GOBP_CELL_CYCLE_G1_S_PHASE_TRANSITION	GOBP_CELL_CYCLE_G1_S_PHASE_TRANSITION	216	0.075086780175217	3.99269259190827	0.000645701365101155	0.00421318073822725	0.00301985812642497	5488	tags=17%, list=27%, signal=13%	12579/14582/13076/11629/118454/21752/15202/69581/433938/11477/14165/71950/15904/20674/16493/21385/235041/75604/20460/18557/238555/102423/271697/14199/100088/244281/26380/59036/11504/93695/12035/636931/381293/13649/18795/57775/404710
782	GOBP_POSITIVE_REGULATION_OF_MITOCHONDRION_ORGANIZATION	GOBP_POSITIVE_REGULATION_OF_MITOCHONDRION_ORGANIZATION	69	0.14850590164092	4.59568876581383	0.000654860097235213	0.00425116822358044	0.00304708620503679	3319	tags=41%, list=17%, signal=34%	12028/11740/57320/11983/11739/66437/70186/56044/66824/12015/56330/69104/75734/12176/103172/64704/22059/65114/68350/19765/74006/29816/12124/68943/15251/22333/72542/18107
783	GOBP_NEGATIVE_REGULATION_OF_PROTEIN_DEPHOSPHORYLATION	GOBP_NEGATIVE_REGULATION_OF_PROTEIN_DEPHOSPHORYLATION	33	0.224691235694151	4.44316941101499	0.000654860097235213	0.00425116822358044	0.00304708620503679	2378	tags=30%, list=12%, signal=27%	17872/76497/59046/54401/22627/14225/14678/16854/16150/226591
784	GOBP_CELLULAR_RESPONSE_TO_HEAT	GOBP_CELLULAR_RESPONSE_TO_HEAT	61	0.151609883546842	4.35545228714703	0.000654860097235213	0.00425116822358044	0.00304708620503679	2454	tags=30%, list=12%, signal=26%	68196/69241/22218/18570/15516/245688/22627/13665/56424/15182/15519/81489/108989/67669/22791/15939/15945/64704
785	GOBP_REGULATION_OF_CELL_CYCLE_G1_S_PHASE_TRANSITION	GOBP_REGULATION_OF_CELL_CYCLE_G1_S_PHASE_TRANSITION	153	0.0869368789525205	4.02184780413374	0.000654860097235213	0.00425116822358044	0.00304708620503679	11855	tags=46%, list=59%, signal=19%	76454/219103/12443/227331/23834/72584/18854/11789/52679/14632/381290/11920/208643/71733/20913/18763/68142/233805/69274/228361/74370/11785/15586/234736/72776/50883/105837/216190/234779/57913/67991/13555/12578/268709/18095/16323/625599/69068/70045/71878/381457/216166/20296/22264/12579/14582/13076/11629/118454/21752/15202/433938/11477/14165/71950/20674/16493/21385/235041/75604/20460/238555/14199/244…
786	GOBP_REGULATION_OF_CYSTEINE_TYPE_ENDOPEPTIDASE_ACTIVITY_INVOLVED_IN_APOPTOTIC_SIGNALING_PATHWAY	GOBP_REGULATION_OF_CYSTEINE_TYPE_ENDOPEPTIDASE_ACTIVITY_INVOLVED_IN_APOPTOTIC_SIGNALING_PATHWAY	17	0.380607865014097	4.83364951015957	0.000664018831457345	0.00428877055146594	0.00307403821647253	1837	tags=35%, list=9%, signal=32%	12028/68845/57320/16859/67770/16452
787	GOBP_MITOCHONDRION_MORPHOGENESIS	GOBP_MITOCHONDRION_MORPHOGENESIS	20	0.344456926335537	4.80518511551026	0.000664018831457345	0.00428877055146594	0.00307403821647253	3114	tags=50%, list=16%, signal=42%	12028/66437/71960/381760/380773/74450/75734/74006/71701/50776
788	GOBP_REGULATION_OF_FC_RECEPTOR_MEDIATED_STIMULATORY_SIGNALING_PATHWAY	GOBP_REGULATION_OF_FC_RECEPTOR_MEDIATED_STIMULATORY_SIGNALING_PATHWAY	10	0.530205389473883	4.79673504788216	0.000664018831457345	0.00428877055146594	0.00307403821647253	1503	tags=50%, list=7%, signal=46%	72993/22038/16423/19264/225825
789	GOBP_POSITIVE_REGULATION_OF_DEPHOSPHORYLATION	GOBP_POSITIVE_REGULATION_OF_DEPHOSPHORYLATION	57	0.158207759174429	4.43422051691318	0.000664018831457345	0.00428877055146594	0.00307403821647253	1568	tags=16%, list=8%, signal=15%	17872/101568/12314/12313/12315/15516/17931/19264/23988
790	GOBP_PURINE_NUCLEOBASE_BIOSYNTHETIC_PROCESS	GOBP_PURINE_NUCLEOBASE_BIOSYNTHETIC_PROCESS	10	0.527462077320054	4.77191647414301	0.000673177567682334	0.00434242137330275	0.00311249321766515	2537	tags=40%, list=13%, signal=35%	15452/11821/67054/19139
791	GOBP_NEGATIVE_REGULATION_OF_CYTOKINE_PRODUCTION	GOBP_NEGATIVE_REGULATION_OF_CYTOKINE_PRODUCTION	261	0.0632353000767384	3.65059768917886	0.000682336305829538	0.00439593655437083	0.00315085099637833	9804	tags=41%, list=49%, signal=21%	18733/26390/107515/217365/257632/216190/19280/209590/15972/13051/15223/12957/20312/26557/15006/232827/171285/434215/404549/15965/15977/18405/16963/242519/242517/16324/16323/20186/16153/170441/233081/330496/230398/18725/11815/54483/15969/15368/14456/17289/12683/83430/329547/16803/244152/50701/15970/15978/22160/11806/26874/16322/12229/17394/11450/14063/270151/23960/278180/213208/15967/83433/16160/8…
792	GOBP_REGULATION_OF_GLYCOPROTEIN_METABOLIC_PROCESS	GOBP_REGULATION_OF_GLYCOPROTEIN_METABOLIC_PROCESS	43	0.18528670416437	4.36480827785778	0.000691495045822582	0.00444370586823692	0.00318509034181239	343	tags=12%, list=2%, signal=11%	64294/16432/13010/51801/56374
793	GOBP_CELL_CHEMOTAXIS	GOBP_CELL_CHEMOTAXIS	273	0.0634306433882402	3.73322542254658	0.000691495045822582	0.00444370586823692	0.00318509034181239	9700	tags=44%, list=48%, signal=23%	12182/16542/20315/257632/17250/56838/12771/14254/12778/14182/12978/654465/19242/57342/13051/238130/68328/21828/20312/100039672/12145/17242/66166/76527/20295/58217/20297/654459/244332/16963/12927/20201/12267/432867/13615/20293/17295/227288/12642/101502/387565/16153/20302/14175/70045/20306/13123/14172/109700/14276/20209/541307/15465/20296/83964/13616/12458/14456/83430/12777/16803/20292/59289/14289/…
794	GOBP_REGULATION_OF_TRANSCRIPTION_BY_RNA_POLYMERASE_III	GOBP_REGULATION_OF_TRANSCRIPTION_BY_RNA_POLYMERASE_III	28	0.25681500042658	4.53839397488811	0.000709812531060426	0.00455567337315356	0.00326534466761193	11721	tags=96%, list=58%, signal=40%	54683/110052/68877/81898/57432/11835/20841/72162/93762/56200/74414/66653/18432/13716/22385/17937/72308/93697/218333/67772/319955/56717/67486/70408/74370/224656/12606
795	GOBP_MITOTIC_G1_S_TRANSITION_CHECKPOINT_SIGNALING	GOBP_MITOTIC_G1_S_TRANSITION_CHECKPOINT_SIGNALING	28	0.256202885527433	4.5275767774284	0.000718971276171434	0.00459708610209489	0.00329502783902117	14927	tags=100%, list=74%, signal=26%	19941/67941/69076/17246/22059/12575/19891/208768/12905/225131/17829/12566/12366/12576/20620/19090/76454/12443/227331/18854/11920/234736/50883/57913/625599/216166/22264/15202
796	GOBP_PROTEIN_ADP_RIBOSYLATION	GOBP_PROTEIN_ADP_RIBOSYLATION	35	0.21629045145825	4.49519651202981	0.000718971276171434	0.00459708610209489	0.00329502783902117	15728	tags=100%, list=78%, signal=22%	59047/72612/11843/11546/99929/52874/78781/28113/75387/74493/22375/18519/67287/64384/68346/80285/101187/64383/214424/50721/671535/235587/11545/93759/243771/547253/52552/328417/21951/109979/109978/11538/15978/11870/11875
797	GOBP_ENDOMEMBRANE_SYSTEM_ORGANIZATION	GOBP_ENDOMEMBRANE_SYSTEM_ORGANIZATION	496	0.0487305928401855	3.52863316371746	0.000718971276171434	0.00459708610209489	0.00329502783902117	6347	tags=18%, list=32%, signal=13%	60510/64931/66269/78081/76378/12704/69032/76925/26874/13400/67753/100503361/14275/76854/12391/72433/231717/20533/54525/170833/66725/74468/20979/235415/12890/268591/69444/75622/70335/56363/11470/76407/228432/12890/12372/66139/20202/54670/80708/194309/14065/19153/244654/259300/640524/66712/245865/13429/239559/272636/13009/338521/434246/76757/170788/228787/19294/19275/235416/29813/100088/26903/22671…
798	GOBP_RESPONSE_TO_INTERFERON_ALPHA	GOBP_RESPONSE_TO_INTERFERON_ALPHA	17	0.375921471193829	4.77413317517023	0.00072813002286025	0.00464399323716625	0.00332864920535547	2016	tags=41%, list=10%, signal=37%	14462/66141/69550/80876/100040462/108989/15976
799	GOBP_POSITIVE_REGULATION_OF_BLOOD_VESSEL_ENDOTHELIAL_CELL_MIGRATION	GOBP_POSITIVE_REGULATION_OF_BLOOD_VESSEL_ENDOTHELIAL_CELL_MIGRATION	51	0.161943323056585	4.25447820187313	0.00072813002286025	0.00464399323716625	0.00332864920535547	3566	tags=12%, list=18%, signal=10%	11602/14234/68792/18127/18760/79221
800	GOBP_ALPHA_BETA_T_CELL_ACTIVATION	GOBP_ALPHA_BETA_T_CELL_ACTIVATION	145	0.0916469249738861	4.13242773066444	0.000737288771068078	0.00469652947170366	0.0033663053100082	6801	tags=19%, list=34%, signal=13%	16147/12524/83430/15978/17863/14634/13137/230979/667034/545030/18089/73902/100504404/16334/16160/57765/16159/73149/60505/19099/18782/21949/20423/13813/216799/12519/381409/54698
801	GOBP_NEGATIVE_REGULATION_OF_GLYCOPROTEIN_METABOLIC_PROCESS	GOBP_NEGATIVE_REGULATION_OF_GLYCOPROTEIN_METABOLIC_PROCESS	16	0.393207080438747	4.84992691547014	0.000746447520739011	0.00474301317417207	0.00339962317491058	343	tags=25%, list=2%, signal=25%	64294/16432/13010/56374
802	GOBP_POSTTRANSLATIONAL_PROTEIN_TARGETING_TO_ENDOPLASMIC_RETICULUM_MEMBRANE	GOBP_POSTTRANSLATIONAL_PROTEIN_TARGETING_TO_ENDOPLASMIC_RETICULUM_MEMBRANE	13	0.443448747856177	4.7728052505311	0.000746447520739011	0.00474301317417207	0.00339962317491058	4020	tags=77%, list=20%, signal=62%	66212/27643/69276/14828/20335/56495/53421/67604/57743/75608
803	GOBP_REGULATION_OF_DNA_REPLICATION	GOBP_REGULATION_OF_DNA_REPLICATION	129	0.0910711837195137	3.8867262193262	0.000755606271819847	0.00479522983959395	0.00343705022378563	3559	tags=11%, list=18%, signal=9%	12165/237877/14633/13134/13874/17171/239789/622408/11628/100503545/327762/108961/13649/214901
804	GOBP_TRNA_WOBBLE_BASE_MODIFICATION	GOBP_TRNA_WOBBLE_BASE_MODIFICATION	16	0.392156862745098	4.83697323453986	0.000764765024259939	0.00483528854048219	0.0034657628760376	12199	tags=100%, list=61%, signal=39%	105638/100087/66757/77766/72026/211064/66965/74195/67667/106338/68291/70359/230233/68205/69372/319582
805	GOBP_LEUKOCYTE_DEGRANULATION	GOBP_LEUKOCYTE_DEGRANULATION	77	0.13741231947039	4.54720380948971	0.000764765024259939	0.00483528854048219	0.0034657628760376	10606	tags=41%, list=53%, signal=19%	20910/14130/26365/15162/27278/20963/15227/14461/378460/14191/19214/58179/15006/16641/110279/20302/15368/16642/12229/14063/12890/16165/12143/12890/16409/68891/15013/12652/19215/14389/233231/237625
806	GOBP_POSITIVE_REGULATION_OF_LAMELLIPODIUM_ORGANIZATION	GOBP_POSITIVE_REGULATION_OF_LAMELLIPODIUM_ORGANIZATION	35	0.215546557787214	4.47973605960198	0.000764765024259939	0.00483528854048219	0.0034657628760376	837	tags=17%, list=4%, signal=16%	12540/19354/76709/101314/74117/19353
807	GOBP_REGULATION_OF_MITOCHONDRIAL_MEMBRANE_PERMEABILITY_INVOLVED_IN_APOPTOTIC_PROCESS	GOBP_REGULATION_OF_MITOCHONDRIAL_MEMBRANE_PERMEABILITY_INVOLVED_IN_APOPTOTIC_PROCESS	37	0.200334978849675	4.32403062931807	0.00077392377801103	0.00487505015172338	0.00349426258499548	2586	tags=30%, list=13%, signal=26%	12028/11740/11983/73689/12177/22334/52538/12176/103172/22059/68350
808	GOBP_NEGATIVE_REGULATION_OF_KINASE_ACTIVITY	GOBP_NEGATIVE_REGULATION_OF_KINASE_ACTIVITY	216	0.0737608737438691	3.92218834637194	0.00077392377801103	0.00487505015172338	0.00349426258499548	12174	tags=43%, list=61%, signal=17%	18607/238690/11350/108837/15357/72349/78388/24056/114715/217410/22084/18016/70686/79566/56417/12402/108083/11789/117150/18817/14869/19087/20377/19263/68767/211770/74769/71059/235584/69601/100502698/64144/231474/237782/68606/26365/103844/83383/59090/231125/214444/76044/110532/22223/16973/52840/13835/15242/15376/17762/12578/12606/231103/73047/19271/16475/50873/232431/18015/11819/394252/19733/230899…
809	GOBP_RESPONSE_TO_RADIATION	GOBP_RESPONSE_TO_RADIATION	410	0.0517370552932498	3.47434869436553	0.00077392377801103	0.00487505015172338	0.00349426258499548	5033	tags=21%, list=25%, signal=16%	114230/12189/83603/14048/74596/19049/20147/17395/98660/13488/76843/239364/19881/353344/16160/234593/14539/70335/333329/109685/268345/245650/21823/16159/623474/64290/57811/27409/14610/17392/22157/17199/18211/243923/268354/170788/64378/20319/11601/18387/14686/19133/219151/11829/110855/228140/30044/20511/73660/22329/73181/14811/12057/17380/22065/13166/11418/246317/20512/20357/108072/22173/238384/173…
810	GOBP_CYTOPLASMIC_TRANSLATIONAL_ELONGATION	GOBP_CYTOPLASMIC_TRANSLATIONAL_ELONGATION	11	0.505485234111126	4.88467144612389	0.000783082533027127	0.00491451796589438	0.00352255171066131	2475	tags=45%, list=12%, signal=40%	67186/99349/105638/66244/69740
811	GOBP_NEGATIVE_REGULATION_OF_TELOMERE_MAINTENANCE_VIA_TELOMERASE	GOBP_NEGATIVE_REGULATION_OF_TELOMERE_MAINTENANCE_VIA_TELOMERASE	21	0.30044786258957	4.38104254419949	0.000783082533027127	0.00491451796589438	0.00352255171066131	9870	tags=95%, list=49%, signal=48%	15381/15382/51810/497652/69535/214627/21749/28113/108689/101185/50912/72400/70640/21750/20779/24127/20680/237107/98956/68964
812	GOBP_FIBROBLAST_APOPTOTIC_PROCESS	GOBP_FIBROBLAST_APOPTOTIC_PROCESS	18	0.328355994222596	4.32984849674763	0.000783082533027127	0.00491451796589438	0.00352255171066131	1899	tags=39%, list=9%, signal=35%	12226/23837/98267/66191/17869/26554/11800
813	GOBP_REGULATION_OF_RNA_POLYMERASE_II_REGULATORY_REGION_SEQUENCE_SPECIFIC_DNA_BINDING	GOBP_REGULATION_OF_RNA_POLYMERASE_II_REGULATORY_REGION_SEQUENCE_SPECIFIC_DNA_BINDING	13	0.441082480569169	4.74733729513335	0.000792241289264358	0.00496588143922653	0.00355936722178717	899	tags=23%, list=4%, signal=22%	19241/68576/13198
814	GOBP_RESPONSE_TO_UV_C	GOBP_RESPONSE_TO_UV_C	12	0.46824961340849	4.7343740499602	0.000801400046680862	0.00500482186015401	0.0035872783307309	10672	tags=100%, list=53%, signal=47%	12362/22059/12051/22632/16210/22592/22427/26407/12190/233805/12018/80905
815	GOBP_NEGATIVE_REGULATION_OF_PEPTIDYL_LYSINE_ACETYLATION	GOBP_NEGATIVE_REGULATION_OF_PEPTIDYL_LYSINE_ACETYLATION	18	0.327649733575284	4.32053542905317	0.000801400046680862	0.00500482186015401	0.0035872783307309	2414	tags=44%, list=12%, signal=39%	68845/57741/68917/11793/15182/24074/56086/69009
816	GOBP_REGULATION_OF_PRODUCTION_OF_MOLECULAR_MEDIATOR_OF_IMMUNE_RESPONSE	GOBP_REGULATION_OF_PRODUCTION_OF_MOLECULAR_MEDIATOR_OF_IMMUNE_RESPONSE	162	0.0868911638147506	4.07072257613499	0.000801400046680862	0.00500482186015401	0.0035872783307309	10570	tags=41%, list=53%, signal=19%	14130/69583/58185/16182/12053/27278/210808/12483/106759/18733/257632/15007/15972/234779/56644/14367/69816/15006/55982/404549/15965/15977/16177/16963/242519/242517/64297/16153/142980/230398/12524/15969/15368/245615/16171/15970/11806/13137/72432/12229/230979/16176/14063/15967/94088/16165/109820/57765/19662/15458/233080/21809/20361/237877/15013/60505/27218/257630/66873/100689/216799/81897/67313/2241…
817	GOBP_REGULATION_OF_AMYLOID_FIBRIL_FORMATION	GOBP_REGULATION_OF_AMYLOID_FIBRIL_FORMATION	15	0.414693194055034	4.9342844226194	0.00081971756489358	0.00510046484822672	0.00365583182337989	1120	tags=40%, list=6%, signal=38%	56612/22327/67199/18637/109054/14976
818	GOBP_IRE1_MEDIATED_UNFOLDED_PROTEIN_RESPONSE	GOBP_IRE1_MEDIATED_UNFOLDED_PROTEIN_RESPONSE	19	0.320207518207967	4.33507669367484	0.00081971756489358	0.00510046484822672	0.00365583182337989	2349	tags=37%, list=12%, signal=33%	12028/22433/14828/26754/27362/67878/77006
819	GOBP_MITOTIC_CYTOKINESIS	GOBP_MITOTIC_CYTOKINESIS	68	0.138721392052581	4.26073882571608	0.00081971756489358	0.00510046484822672	0.00365583182337989	2193	tags=22%, list=11%, signal=20%	68953/18226/69028/68942/23922/67064/76959/20658/66700/11840/20479/11853/22248/16765/11848
820	GOBP_REGULATION_OF_NUCLEAR_TRANSCRIBED_MRNA_CATABOLIC_PROCESS_DEADENYLATION_DEPENDENT_DECAY	GOBP_REGULATION_OF_NUCLEAR_TRANSCRIBED_MRNA_CATABOLIC_PROCESS_DEADENYLATION_DEPENDENT_DECAY	26	0.265129601511386	4.47195761724299	0.000828876325615112	0.00514488886155251	0.00368767337635033	11978	tags=96%, list=60%, signal=39%	22608/12193/22695/12192/51810/18458/214627/229663/18983/72162/11991/239528/218693/381305/56403/217351/22057/213988/234594/13211/210106/332397/208922/378430/244551
821	GOBP_POSITIVE_REGULATION_OF_TORC1_SIGNALING	GOBP_POSITIVE_REGULATION_OF_TORC1_SIGNALING	18	0.325746611376239	4.29544001146479	0.000828876325615112	0.00514488886155251	0.00368767337635033	828	tags=17%, list=4%, signal=16%	68845/68576/219024
822	GOBP_RESPONSE_TO_TOXIC_SUBSTANCE	GOBP_RESPONSE_TO_TOXIC_SUBSTANCE	207	0.0753455560811193	3.93797004317278	0.000838035087366355	0.00519540973870918	0.00372388494450154	9224	tags=38%, list=46%, signal=21%	17751/232223/11979/20807/246221/14080/26358/68214/110257/12550/19224/99382/11808/226781/213272/18104/16324/17752/14857/72821/170761/20302/50873/50500/75512/68312/18386/114886/18619/15135/18400/13076/14917/74104/118454/544763/13489/19879/24088/268345/18039/20202/55938/76113/21823/14780/230784/56774/15126/78925/26876/11657/66112/67473/13861/71412/18127/225997/20522/15567/18979/227231/99439/13078/22…
823	GOBP_REGULATION_OF_EPITHELIAL_CELL_MIGRATION	GOBP_REGULATION_OF_EPITHELIAL_CELL_MIGRATION	211	0.0734650065229761	3.87097836875267	0.000847193850113917	0.00524580784955106	0.00376000851812405	3715	tags=18%, list=19%, signal=15%	20855/226352/21907/11602/12165/105450/71093/18645/17286/11606/94175/14257/73230/14234/20563/19130/14164/11601/68792/18127/11609/14178/12159/12154/20682/320924/22418/21336/18760/64074/73608/21808/107831/79221/14756/54357/18187/20356
824	GOBP_REGULATION_OF_PROTEIN_NEDDYLATION	GOBP_REGULATION_OF_PROTEIN_NEDDYLATION	10	0.514389745124445	4.65365190112073	0.000856352613825833	0.0052960836408452	0.00379604441744461	9746	tags=100%, list=49%, signal=51%	66915/76863/67025/100503670/15251/114893/13819/102323/233805/100737
825	GOBP_POSITIVE_REGULATION_OF_NLRP3_INFLAMMASOME_COMPLEX_ASSEMBLY	GOBP_POSITIVE_REGULATION_OF_NLRP3_INFLAMMASOME_COMPLEX_ASSEMBLY	12	0.465356412430788	4.70512149910287	0.00086551137847149	0.00533330832489808	0.00382272574721068	10730	tags=100%, list=53%, signal=47%	67705/13205/12491/17874/59125/21899/75083/229898/21898/216877/73242/234779
826	GOBP_RESPONSE_TO_INTERFERON_BETA	GOBP_RESPONSE_TO_INTERFERON_BETA	32	0.228541469016827	4.43701001305877	0.00086551137847149	0.00533330832489808	0.00382272574721068	15482	tags=100%, list=77%, signal=23%	67184/22038/66141/15944/69550/80876/72512/100040462/15976/64704/71701/53323/216150/327959/16362/20846/22213/12334/56489/54396/319278/383619/68713/16365/246730/210145/15977/15951/142980/226695/23960/94088
827	GOBP_MODULATION_BY_HOST_OF_SYMBIONT_PROCESS	GOBP_MODULATION_BY_HOST_OF_SYMBIONT_PROCESS	61	0.147869678817861	4.24800359805015	0.00086551137847149	0.00533330832489808	0.00382272574721068	1381	tags=15%, list=7%, signal=14%	56382/60406/12631/19035/15481/19182/52668/30960/98415
828	GOBP_POSITIVE_REGULATION_OF_CHROMOSOME_SEPARATION	GOBP_POSITIVE_REGULATION_OF_CHROMOSOME_SEPARATION	17	0.368174227289425	4.6757446100726	0.000892987677723624	0.00549597247062752	0.00393931762229974	1841	tags=35%, list=9%, signal=32%	22038/66156/68501/66591/19645/26554
829	GOBP_REGULATION_OF_CHROMOSOME_SEGREGATION	GOBP_REGULATION_OF_CHROMOSOME_SEGREGATION	81	0.125055946491988	4.26628687926998	0.000902146445822794	0.00553896179266621	0.00397013083957526	1980	tags=21%, list=10%, signal=19%	22038/30939/52696/12237/66156/24010/68501/107047/51810/66591/19645/19252/22680/26554/108989/67045/66440
830	GOBP_ACTIVATION_OF_CYSTEINE_TYPE_ENDOPEPTIDASE_ACTIVITY_INVOLVED_IN_APOPTOTIC_PROCESS	GOBP_ACTIVATION_OF_CYSTEINE_TYPE_ENDOPEPTIDASE_ACTIVITY_INVOLVED_IN_APOPTOTIC_PROCESS	74	0.128062665488177	4.17162008106068	0.000902146445822794	0.00553896179266621	0.00397013083957526	4537	tags=18%, list=23%, signal=14%	368204/195046/98582/18053/12828/20202/51800/12364/326623/433278/20518/19876/378425
831	GOBP_ER_ASSOCIATED_MISFOLDED_PROTEIN_CATABOLIC_PROCESS	GOBP_ER_ASSOCIATED_MISFOLDED_PROTEIN_CATABOLIC_PROCESS	11	0.497605746209098	4.80852934153246	0.00094803053059884	0.00581367458956882	0.00416703520321486	10083	tags=100%, list=50%, signal=50%	54197/30931/11993/22230/59007/64136/67819/269523/224727/320011/66435
832	GOBP_CYTOKINESIS	GOBP_CYTOKINESIS	163	0.0821031964229574	3.85720227221301	0.000966438317610918	0.00591943469536687	0.0042428402860702	11922	tags=47%, list=59%, signal=19%	216963/225115/57028/235406/23834/20877/11789/66371/18817/18754/52679/17886/16553/16319/28105/12190/75669/12531/109299/215445/26934/218294/71877/13605/101565/68743/103080/16571/105988/78267/227937/74393/74107/268451/387349/18000/11735/11744/66515/12145/211978/66616/77579/216166/67455/13490/20166/76378/12704/83770/18951/258706/13489/18310/240121/14539/234857/226154/20871/83560/71089/213582/20609/74…
833	GOBP_DEFENSE_RESPONSE_TO_SYMBIONT	GOBP_DEFENSE_RESPONSE_TO_SYMBIONT	258	0.0648889644879377	3.73388712149653	0.000984846115224339	0.00602494094019596	0.00431846341041063	7501	tags=21%, list=37%, signal=14%	16523/330496/212085/16411/142980/230398/230405/15964/625530/15969/226695/83430/18843/93719/15970/15978/387510/246278/18646/16176/384701/214158/14063/270151/23960/15967/17329/667373/94088/16160/67917/195046/26565/15061/24088/332579/60505/233001/246728/100689/11628/18387/231655/217845/81897/56213/17381/20928/243874/78933/54651/242700/71164/12945/57775
834	GOBP_EXIT_FROM_MITOSIS	GOBP_EXIT_FROM_MITOSIS	28	0.244907788235783	4.32797160869195	0.00102166173996351	0.00624267173483699	0.00447452510119069	12506	tags=96%, list=62%, signal=36%	66214/68953/66591/209011/12034/52432/105513/75608/52563/68612/68193/77891/217124/50850/26951/64383/12576/76707/229776/67655/67849/218294/68743/208628/76499/328440/18014
835	GOBP_REGULATION_OF_TRANSLATIONAL_INITIATION_BY_EIF2_ALPHA_PHOSPHORYLATION	GOBP_REGULATION_OF_TRANSLATIONAL_INITIATION_BY_EIF2_ALPHA_PHOSPHORYLATION	10	0.505611252431543	4.57423342593434	0.00104006956604479	0.00633994558440697	0.00454424753736515	9922	tags=100%, list=49%, signal=51%	18148/56334/100037258/17973/15467/17974/108954/19106/13666/27103
836	GOBP_PURINE_NUCLEOSIDE_METABOLIC_PROCESS	GOBP_PURINE_NUCLEOSIDE_METABOLIC_PROCESS	25	0.256813417190776	4.2651509154716	0.00104006956604479	0.00633994558440697	0.00454424753736515	14914	tags=100%, list=74%, signal=26%	15452/11821/27369/106821/66902/17766/11486/224794/11534/18457/72899/23959/107227/11702/14544/76952/75894/14711/57295/56318/22436/19214/230718/70881/667034
837	GOBP_POSITIVE_REGULATION_OF_NUCLEAR_TRANSCRIBED_MRNA_CATABOLIC_PROCESS_DEADENYLATION_DEPENDENT_DECAY	GOBP_POSITIVE_REGULATION_OF_NUCLEAR_TRANSCRIBED_MRNA_CATABOLIC_PROCESS_DEADENYLATION_DEPENDENT_DECAY	15	0.40316304130912	4.7970913027414	0.0010584774006314	0.0064290832343476	0.00460813823498021	11978	tags=100%, list=60%, signal=40%	12193/22695/12192/18458/18983/72162/239528/217351/22057/213988/234594/332397/208922/378430/244551
838	GOBP_SRP_DEPENDENT_COTRANSLATIONAL_PROTEIN_TARGETING_TO_MEMBRANE	GOBP_SRP_DEPENDENT_COTRANSLATIONAL_PROTEIN_TARGETING_TO_MEMBRANE	15	0.402527707558525	4.78953169608841	0.0010584774006314	0.0064290832343476	0.00460813823498021	2151	tags=40%, list=11%, signal=36%	20813/66212/66384/27058/72265/68818
839	GOBP_POSITIVE_REGULATION_OF_ENDOTHELIAL_CELL_MIGRATION	GOBP_POSITIVE_REGULATION_OF_ENDOTHELIAL_CELL_MIGRATION	98	0.108757480744316	4.03287269117841	0.0010584774006314	0.0064290832343476	0.00460813823498021	3566	tags=18%, list=18%, signal=15%	11602/71093/11606/14257/14234/19130/14164/68792/18127/12159/320924/22418/18760/64074/79221/14756/18187/20356
840	GOBP_MAINTENANCE_OF_PROTEIN_LOCALIZATION_IN_ENDOPLASMIC_RETICULUM	GOBP_MAINTENANCE_OF_PROTEIN_LOCALIZATION_IN_ENDOPLASMIC_RETICULUM	12	0.459034985849518	4.6412068751329	0.00107688524328728	0.00651758574797145	0.00467157368946975	524	tags=25%, list=3%, signal=24%	66913/68137/67830
841	GOBP_NEGATIVE_REGULATION_OF_MYELINATION	GOBP_NEGATIVE_REGULATION_OF_MYELINATION	10	0.50386552945284	4.55843997916432	0.00107688524328728	0.00651758574797145	0.00467157368946975	9957	tags=100%, list=50%, signal=50%	259277/13032/21926/19211/103199/77116/14245/103743/13666/67374
842	GOBP_REGULATION_OF_PROTEIN_EXPORT_FROM_NUCLEUS	GOBP_REGULATION_OF_PROTEIN_EXPORT_FROM_NUCLEUS	31	0.226252996426803	4.28970177549235	0.00107688524328728	0.00651758574797145	0.00467157368946975	2262	tags=32%, list=11%, signal=29%	20684/22166/57320/52668/22627/67628/108989/103573/209011/13726
843	GOBP_NEGATIVE_REGULATION_OF_DNA_BINDING	GOBP_NEGATIVE_REGULATION_OF_DNA_BINDING	50	0.162828740148711	4.21995096297476	0.00109529309360562	0.00661328626186522	0.00474016841458157	495	tags=10%, list=2%, signal=10%	19241/20684/18035/109552/22218
844	GOBP_VIRAL_RNA_GENOME_REPLICATION	GOBP_VIRAL_RNA_GENOME_REPLICATION	29	0.219585259331615	3.97625121689437	0.00109529309360562	0.00661328626186522	0.00474016841458157	2923	tags=28%, list=15%, signal=24%	12540/23983/11793/18521/226422/271457/80287/21849
845	GOBP_PHOSPHATIDYLGLYCEROL_BIOSYNTHETIC_PROCESS	GOBP_PHOSPHATIDYLGLYCEROL_BIOSYNTHETIC_PROCESS	10	0.501970173075964	4.54129280838544	0.00111370095120655	0.00670853433492738	0.00480843884619475	9995	tags=100%, list=50%, signal=50%	66461/66586/68971/110911/70310/74451/66826/14732/26457/53357
846	GOBP_CELLULAR_RESPONSE_TO_IONIZING_RADIATION	GOBP_CELLULAR_RESPONSE_TO_IONIZING_RADIATION	73	0.124278704773876	4.01098517874403	0.00111370095120655	0.00670853433492738	0.00480843884619475	1926	tags=19%, list=10%, signal=17%	19941/13057/14462/66467/72931/17246/210766/98415/21353/19367/66656/14828/15270/14784
847	GOBP_IMMUNOGLOBULIN_PRODUCTION_INVOLVED_IN_IMMUNOGLOBULIN_MEDIATED_IMMUNE_RESPONSE	GOBP_IMMUNOGLOBULIN_PRODUCTION_INVOLVED_IN_IMMUNOGLOBULIN_MEDIATED_IMMUNE_RESPONSE	56	0.160880512457513	4.48449092113695	0.00113210881573487	0.00678732532351162	0.00486491342489162	1616	tags=20%, list=8%, signal=18%	12010/16183/66362/65113/13870/50931/53314/15001/19264/27354/225160
848	GOBP_POSITIVE_REGULATION_OF_ESTABLISHMENT_OF_PROTEIN_LOCALIZATION_TO_MITOCHONDRION	GOBP_POSITIVE_REGULATION_OF_ESTABLISHMENT_OF_PROTEIN_LOCALIZATION_TO_MITOCHONDRION	35	0.204012734801295	4.24002690689962	0.00113210881573487	0.00678732532351162	0.00486491342489162	1990	tags=26%, list=10%, signal=23%	140499/19354/66169/66177/22195/66105/54673/56330/230514
849	GOBP_ACTIVATED_T_CELL_PROLIFERATION	GOBP_ACTIVATED_T_CELL_PROLIFERATION	39	0.184496797856649	4.11863082925326	0.00113210881573487	0.00678732532351162	0.00486491342489162	1618	tags=26%, list=8%, signal=24%	11846/27050/16183/58205/50931/66824/19084/16859/16184/19122
850	GOBP_POSITIVE_REGULATION_OF_CYSTEINE_TYPE_ENDOPEPTIDASE_ACTIVITY	GOBP_POSITIVE_REGULATION_OF_CYSTEINE_TYPE_ENDOPEPTIDASE_ACTIVITY	131	0.0928136298619503	4.00348401202569	0.00113210881573487	0.00678732532351162	0.00486491342489162	4537	tags=22%, list=23%, signal=17%	12049/22416/76854/72565/368204/26927/195046/98582/18053/12828/20202/51800/106763/332579/240690/16007/12364/326623/433278/14812/18119/20518/216799/14811/101613/269275/14810/19876/378425
851	GOBP_REGULATION_OF_EXIT_FROM_MITOSIS	GOBP_REGULATION_OF_EXIT_FROM_MITOSIS	16	0.37683979444195	4.6480481985343	0.00115051668685811	0.00688958053610923	0.0049382063249399	12506	tags=100%, list=62%, signal=38%	66214/66591/12034/52563/68612/217124/26951/64383/12576/229776/67849/218294/68743/208628/328440/18014
852	GOBP_RESPONSE_TO_SELENIUM_ION	GOBP_RESPONSE_TO_SELENIUM_ION	12	0.455396716139063	4.60442108992199	0.00116892456426477	0.00698339927255954	0.00500545225889895	581	tags=42%, list=3%, signal=40%	11846/103742/14775/20364/17025
853	GOBP_EXTRACELLULAR_VESICLE_BIOGENESIS	GOBP_EXTRACELLULAR_VESICLE_BIOGENESIS	23	0.267237535831489	4.18053413265229	0.00116892456426477	0.00698339927255954	0.00500545225889895	2668	tags=43%, list=13%, signal=38%	68953/53869/53378/66700/22088/26754/20479/19349/66412/215705
854	GOBP_POSITIVE_REGULATION_OF_ALPHA_BETA_T_CELL_ACTIVATION	GOBP_POSITIVE_REGULATION_OF_ALPHA_BETA_T_CELL_ACTIVATION	62	0.138011095175924	4.01371220320933	0.00118733244766263	0.00708506575326555	0.00507832317686348	6801	tags=23%, list=34%, signal=15%	16147/12524/83430/15978/17863/14634/13137/667034/100504404/16160/16159/20423/216799/12519
855	GOBP_REGULATION_OF_IRE1_MEDIATED_UNFOLDED_PROTEIN_RESPONSE	GOBP_REGULATION_OF_IRE1_MEDIATED_UNFOLDED_PROTEIN_RESPONSE	14	0.409629359918813	4.60918543058406	0.001224148231351	0.00726223444349788	0.00520531139364985	2349	tags=43%, list=12%, signal=38%	12028/14828/26754/27362/67878/77006
856	GOBP_CELLULAR_RESPONSE_TO_GROWTH_HORMONE_STIMULUS	GOBP_CELLULAR_RESPONSE_TO_GROWTH_HORMONE_STIMULUS	20	0.323419332302011	4.51171000734078	0.001224148231351	0.00726223444349788	0.00520531139364985	13578	tags=100%, list=68%, signal=32%	68192/17869/16452/230514/216233/20852/19246/18708/17096/16453/20848/20851/109241/20850/58991/14083/19303/14600/23886/14599
857	GOBP_CHROMOSOME_LOCALIZATION	GOBP_CHROMOSOME_LOCALIZATION	81	0.12083971878857	4.12245016109951	0.001224148231351	0.00726223444349788	0.00520531139364985	2480	tags=10%, list=12%, signal=9%	16580/622554/100502766/54418/74401/75305/381293/54141
858	GOBP_POSITIVE_REGULATION_OF_DOUBLE_STRAND_BREAK_REPAIR	GOBP_POSITIVE_REGULATION_OF_DOUBLE_STRAND_BREAK_REPAIR	62	0.137843489668944	4.00883781055393	0.001224148231351	0.00726223444349788	0.00520531139364985	4573	tags=11%, list=23%, signal=9%	74729/234857/216853/14235/67968/54418/68166
859	GOBP_CELL_ACTIVATION_INVOLVED_IN_IMMUNE_RESPONSE	GOBP_CELL_ACTIVATION_INVOLVED_IN_IMMUNE_RESPONSE	273	0.0605515868448282	3.563777873118	0.001224148231351	0.00726223444349788	0.00520531139364985	11031	tags=43%, list=55%, signal=20%	93685/21898/70238/216161/232811/18106/64930/16161/22724/58230/20910/14130/22256/69583/16182/12053/103743/26365/27278/20963/27103/17474/15227/106759/15900/17221/246779/18733/381812/209590/15972/15284/30925/234779/14461/56619/378460/13051/56644/16364/14191/19214/13421/58179/15006/55982/17242/171285/18985/404549/100534273/15965/230396/15977/242519/242517/16641/110279/84112/69068/16153/20302/330496/2…
860	GOBP_NEGATIVE_REGULATION_OF_PEPTIDYL_TYROSINE_PHOSPHORYLATION	GOBP_NEGATIVE_REGULATION_OF_PEPTIDYL_TYROSINE_PHOSPHORYLATION	51	0.150251589692303	3.94731997020545	0.00124255613114105	0.00736286749336601	0.00527744158514006	2594	tags=10%, list=13%, signal=9%	80794/20319/260299/20459/56013
861	GOBP_MRNA_CLEAVAGE_INVOLVED_IN_MRNA_PROCESSING	GOBP_MRNA_CLEAVAGE_INVOLVED_IN_MRNA_PROCESSING	13	0.418188167215405	4.50092753637225	0.00127937194546974	0.00757221769351196	0.00542749636381197	11676	tags=100%, list=58%, signal=42%	68092/432508/83410/108062/433702/66899/54188/51786/78943/68219/269061/94230/52670
862	GOBP_NEGATIVE_REGULATION_OF_DNA_TEMPLATED_TRANSCRIPTION_ELONGATION	GOBP_NEGATIVE_REGULATION_OF_DNA_TEMPLATED_TRANSCRIPTION_ELONGATION	18	0.305900379485325	4.03373875176212	0.00129777985959004	0.00767225773140469	0.00549920150540657	9439	tags=94%, list=47%, signal=50%	20922/66266/51810/28036/27632/58202/14056/22346/56070/12005/192231/20924/57314/24116/170472/70238/58230
863	GOBP_REGULATION_OF_CYCLIC_NUCLEOTIDE_PHOSPHODIESTERASE_ACTIVITY	GOBP_REGULATION_OF_CYCLIC_NUCLEOTIDE_PHOSPHODIESTERASE_ACTIVITY	10	0.492359507146179	4.45434571389319	0.00131618777808824	0.00771840381718952	0.00553227737867628	1121	tags=50%, list=6%, signal=47%	12314/12313/14694/12315/11632
864	GOBP_NEGATIVE_REGULATION_OF_INTRINSIC_APOPTOTIC_SIGNALING_PATHWAY_BY_P53_CLASS_MEDIATOR	GOBP_NEGATIVE_REGULATION_OF_INTRINSIC_APOPTOTIC_SIGNALING_PATHWAY_BY_P53_CLASS_MEDIATOR	22	0.281926804889237	4.25827978753577	0.00131618777808824	0.00771840381718952	0.00553227737867628	2344	tags=43%, list=12%, signal=38%	69076/17319/108143/17246/108705/16149/12043/12505/407786/67211
865	GOBP_PROTEIN_LOCALIZATION_TO_ENDOSOME	GOBP_PROTEIN_LOCALIZATION_TO_ENDOSOME	22	0.281725146088873	4.25523389201013	0.00131618777808824	0.00771840381718952	0.00553227737867628	2526	tags=27%, list=13%, signal=24%	22350/11845/17698/69981/19684/65114
866	GOBP_POSITIVE_REGULATION_OF_INTERFERON_BETA_PRODUCTION	GOBP_POSITIVE_REGULATION_OF_INTERFERON_BETA_PRODUCTION	38	0.191959656617183	4.21696017309439	0.00131618777808824	0.00771840381718952	0.00553227737867628	1749	tags=16%, list=9%, signal=14%	97165/54131/100038882/15519/13205/72512
867	GOBP_POSITIVE_REGULATION_OF_MEMBRANE_PERMEABILITY	GOBP_POSITIVE_REGULATION_OF_MEMBRANE_PERMEABILITY	41	0.181804367195273	4.1800737516421	0.00131618777808824	0.00771840381718952	0.00553227737867628	2586	tags=29%, list=13%, signal=26%	12028/11740/11983/73689/12177/22334/52538/16792/12176/103172/22059/68350
868	GOBP_REGULATION_OF_EXTRINSIC_APOPTOTIC_SIGNALING_PATHWAY_VIA_DEATH_DOMAIN_RECEPTORS	GOBP_REGULATION_OF_EXTRINSIC_APOPTOTIC_SIGNALING_PATHWAY_VIA_DEATH_DOMAIN_RECEPTORS	48	0.155153503551214	3.90936353986868	0.00131618777808824	0.00771840381718952	0.00553227737867628	6607	tags=25%, list=33%, signal=17%	15368/545474/99571/71861/414801/12189/12167/110135/12160/20319/18127/72393
869	GOBP_REGULATION_OF_INNATE_IMMUNE_RESPONSE	GOBP_REGULATION_OF_INNATE_IMMUNE_RESPONSE	223	0.0671478596559776	3.61149098131476	0.00131618777808824	0.00771840381718952	0.00553227737867628	7161	tags=24%, list=36%, signal=15%	71183/18725/104709/226695/17969/245615/16803/17195/16642/56620/14289/387510/232345/13489/270151/22174/23960/278180/83433/94088/16334/16160/67917/15458/20248/16159/21906/22259/332579/545378/15013/16768/12810/14134/60505/13874/16846/117149/19294/77772/18726/96935/74748/18784/17381/12628/22418/54651/67525/14990/18481/54698/57775
870	GOBP_DNA_DEPENDENT_DNA_REPLICATION	GOBP_DNA_DEPENDENT_DNA_REPLICATION	156	0.0824195036124694	3.81932037125523	0.00133459570078322	0.00781735596688652	0.00560320276069905	2875	tags=9%, list=14%, signal=8%	13134/239789/622408/11628/71643/209334/18392/70024/100503545/327762/67968/22036/108961/214901
871	GOBP_SNO_S_RNA_PROCESSING	GOBP_SNO_S_RNA_PROCESSING	12	0.447727863016736	4.52688291759759	0.00135300362750368	0.0079070028506408	0.00566745845900264	2543	tags=58%, list=13%, signal=51%	66362/109075/245474/28036/69942/27998/214627
872	GOBP_ANTIGEN_PROCESSING_AND_PRESENTATION_OF_ENDOGENOUS_ANTIGEN	GOBP_ANTIGEN_PROCESSING_AND_PRESENTATION_OF_ENDOGENOUS_ANTIGEN	22	0.279485408633769	4.22140444206406	0.00135300362750368	0.0079070028506408	0.00566745845900264	1481	tags=32%, list=7%, signal=30%	12010/14964/15040/15018/11793/14991/16149
873	GOBP_POSITIVE_REGULATION_OF_CELL_AGING	GOBP_POSITIVE_REGULATION_OF_CELL_AGING	14	0.402895229988693	4.53341241087736	0.00137141155808757	0.00795981013669048	0.00570530884374039	2513	tags=50%, list=13%, signal=44%	12010/66090/15018/14991/66143/16905/22059
874	GOBP_POSITIVE_REGULATION_OF_MRNA_SPLICING_VIA_SPLICEOSOME	GOBP_POSITIVE_REGULATION_OF_MRNA_SPLICING_VIA_SPLICEOSOME	20	0.320001375791882	4.46402940494252	0.00137141155808757	0.00795981013669048	0.00570530884374039	2744	tags=45%, list=14%, signal=39%	17975/20637/11758/15481/107701/19656/66354/20462/19655
875	GOBP_RESPONSE_TO_X_RAY	GOBP_RESPONSE_TO_X_RAY	30	0.236634626368659	4.35133731491346	0.00137141155808757	0.00795981013669048	0.00570530884374039	11154	tags=93%, list=56%, signal=41%	16952/14462/13870/210766/98415/67454/22059/108138/85305/71175/14375/22596/17685/13430/71991/319583/446101/27223/12443/319955/20377/21824/11920/12190/12144/19361/15364/84506
876	GOBP_REGULATION_OF_BICELLULAR_TIGHT_JUNCTION_ASSEMBLY	GOBP_REGULATION_OF_BICELLULAR_TIGHT_JUNCTION_ASSEMBLY	18	0.302829200139714	3.99324081200523	0.00137141155808757	0.00795981013669048	0.00570530884374039	11298	tags=67%, list=56%, signal=29%	13836/16456/53885/21872/12737/17913/14367/260305/20613/20583/227289/16171
877	GOBP_REGULATION_OF_PEPTIDASE_ACTIVITY	GOBP_REGULATION_OF_PEPTIDASE_ACTIVITY	402	0.0501101988007386	3.34292202574163	0.00137141155808757	0.00795981013669048	0.00570530884374039	7128	tags=34%, list=36%, signal=22%	12835/14734/69982/20730/408190/394252/22370/11998/54483/14219/78688/226695/241197/14456/75526/241196/13012/380780/67931/16425/109222/20717/76477/12049/53878/433178/22416/76854/72432/116872/21789/20714/232345/13841/64335/209232/70835/72565/20732/68054/75396/94214/30052/17395/268591/368204/78239/12401/100043899/14114/16625/20674/629761/26927/20704/13638/20724/195046/98582/20248/21858/18053/12828/20…
878	GOBP_POSITIVE_REGULATION_OF_IMMUNE_RESPONSE	GOBP_POSITIVE_REGULATION_OF_IMMUNE_RESPONSE	458	0.0476920706206033	3.33270094188793	0.00137141155808757	0.00795981013669048	0.00570530884374039	9704	tags=36%, list=48%, signal=19%	230787/14293/257632/16643/216190/76293/15007/209590/12259/15284/30925/234779/667977/14461/378460/22612/56644/14367/14191/74039/18479/17260/58179/15006/55982/171285/321020/22788/14762/15977/16177/16963/12927/16678/16641/12267/14962/15951/19271/20219/12297/18636/16153/667277/71693/330496/14294/18725/114774/12526/12524/12944/226695/12260/50702/245615/83430/12007/16803/232371/17195/50701/14525/16171/…
879	GOBP_POSITIVE_REGULATION_OF_MITOTIC_CELL_CYCLE_PHASE_TRANSITION	GOBP_POSITIVE_REGULATION_OF_MITOTIC_CELL_CYCLE_PHASE_TRANSITION	87	0.114355652160703	4.08766553944986	0.00138981949238136	0.00805747455423825	0.00577531122515218	5304	tags=14%, list=26%, signal=10%	13076/11629/21752/14165/76843/16493/18935/20460/22410/11504/13649/18795
880	GOBP_PROTEIN_TARGETING_TO_MEMBRANE	GOBP_PROTEIN_TARGETING_TO_MEMBRANE	110	0.100132559445232	3.93436173524323	0.0014082274302396	0.00812721062797398	0.00582529556289137	2796	tags=41%, list=14%, signal=35%	18711/57295/69035/235636/237781/59020/107305/74043/11652/24067/13866/13830/20510/17913/68617/208884/108672/11735/332175/170829/330962/224055/625530/12569/17969/229801/232748/13829/384701/218544/16409/194309/245308/12300/192950/16500/239766/238331/16509/15444/71146/71164/77574/80982/11539
881	GOBP_REGULATION_OF_ALPHA_BETA_T_CELL_ACTIVATION	GOBP_REGULATION_OF_ALPHA_BETA_T_CELL_ACTIVATION	93	0.106368766167247	3.88711728388187	0.0014082274302396	0.00812721062797398	0.00582529556289137	6801	tags=33%, list=34%, signal=22%	16161/22724/12053/65960/20963/246779/18733/15007/209590/15284/16364/235320/16963/16147/12524/83430/15978/17863/14634/13137/230979/667034/100504404/16160/57765/16159/19099/20423/216799/12519/54698
882	GOBP_POSITIVE_REGULATION_OF_NEUTROPHIL_MIGRATION	GOBP_POSITIVE_REGULATION_OF_NEUTROPHIL_MIGRATION	27	0.224087055947261	3.87899959243915	0.0014082274302396	0.00812721062797398	0.00582529556289137	9097	tags=37%, list=45%, signal=20%	21828/17242/16177/16963/12267/16175/14345/83430/16803/117149
883	GOBP_LIPOPROTEIN_BIOSYNTHETIC_PROCESS	GOBP_LIPOPROTEIN_BIOSYNTHETIC_PROCESS	93	0.106053326091641	3.87558990969018	0.0014082274302396	0.00812721062797398	0.00582529556289137	4343	tags=15%, list=22%, signal=12%	16816/231293/53627/241062/245308/11686/238331/67063/52639/71146/71164/76686/14756/238055
884	GOBP_TRANSCRIPTION_INITIATION_FROM_RNA_POLYMERASE_I_PROMOTER	GOBP_TRANSCRIPTION_INITIATION_FROM_RNA_POLYMERASE_I_PROMOTER	11	0.481943335993615	4.65717827765504	0.00142663537152433	0.00821484051218979	0.00588810554765318	10397	tags=100%, list=52%, signal=48%	68845/21340/64424/270627/21341/20586/21429/20587/106298/116848/19285
885	GOBP_NEGATIVE_REGULATION_OF_HISTONE_MODIFICATION	GOBP_NEGATIVE_REGULATION_OF_HISTONE_MODIFICATION	49	0.171381606468181	4.39003820731277	0.00142663537152433	0.00821484051218979	0.00588810554765318	1057	tags=12%, list=5%, signal=12%	68845/57741/56632/22210/56420/11793
886	GOBP_DEOXYRIBONUCLEOSIDE_TRIPHOSPHATE_METABOLIC_PROCESS	GOBP_DEOXYRIBONUCLEOSIDE_TRIPHOSPHATE_METABOLIC_PROCESS	15	0.388200347369515	4.61905561591308	0.00146345126385606	0.00840783274025984	0.00602643551365398	2327	tags=40%, list=12%, signal=35%	110074/66422/21915/27369/237336/56045
887	GOBP_CORTICOSTEROID_RECEPTOR_SIGNALING_PATHWAY	GOBP_CORTICOSTEROID_RECEPTOR_SIGNALING_PATHWAY	14	0.399009888126196	4.4896942039866	0.00146345126385606	0.00840783274025984	0.00602643551365398	2196	tags=36%, list=11%, signal=32%	22629/11865/12317/16452/14815
888	GOBP_REGULATION_OF_HELICASE_ACTIVITY	GOBP_REGULATION_OF_HELICASE_ACTIVITY	12	0.443582876672718	4.48497382632955	0.0015002671684057	0.00860964131778769	0.00617108472542412	2963	tags=50%, list=15%, signal=43%	17686/381760/17420/22059/66511/23894
889	GOBP_POSITIVE_REGULATION_OF_MITOCHONDRIAL_CALCIUM_ION_CONCENTRATION	GOBP_POSITIVE_REGULATION_OF_MITOCHONDRIAL_CALCIUM_ION_CONCENTRATION	11	0.479549082202714	4.63404180929161	0.00151867512498459	0.00869569487294546	0.00623276485357365	10445	tags=100%, list=52%, signal=48%	27061/66437/12176/229877/68514/76137/215999/66972/216001/21817/11937
890	GOBP_RESPIRATORY_BURST	GOBP_RESPIRATORY_BURST	31	0.21979018402052	4.16716842436886	0.00151867512498459	0.00869569487294546	0.00623276485357365	6586	tags=32%, list=33%, signal=22%	17969/16803/16069/13137/83433/16334/71893/74748/18173/17523
891	GOBP_REGULATION_OF_OXIDATIVE_STRESS_INDUCED_INTRINSIC_APOPTOTIC_SIGNALING_PATHWAY	GOBP_REGULATION_OF_OXIDATIVE_STRESS_INDUCED_INTRINSIC_APOPTOTIC_SIGNALING_PATHWAY	28	0.228246943403227	4.03354380003973	0.00153708308429541	0.00879121817909022	0.00630123256247275	3584	tags=54%, list=18%, signal=44%	14775/57320/53610/20655/18453/17210/64704/20656/18024/268373/70369/68943/15251/68015/71514
892	GOBP_POSITIVE_REGULATION_OF_TELOMERASE_ACTIVITY	GOBP_POSITIVE_REGULATION_OF_TELOMERASE_ACTIVITY	31	0.219106885199308	4.1542132449333	0.00155549104624117	0.00887657600408177	0.00636241401598028	3080	tags=13%, list=15%, signal=11%	216853/231440/18768/252973
893	GOBP_REGULATION_OF_CYCLIN_DEPENDENT_PROTEIN_KINASE_ACTIVITY	GOBP_REGULATION_OF_CYCLIN_DEPENDENT_PROTEIN_KINASE_ACTIVITY	84	0.115623230320643	4.03281644926528	0.00155549104624117	0.00887657600408177	0.00636241401598028	3690	tags=11%, list=18%, signal=9%	12570/106763/381759/12427/19130/218630/209091/214384/13649
894	GOBP_POSITIVE_REGULATION_OF_B_CELL_ACTIVATION	GOBP_POSITIVE_REGULATION_OF_B_CELL_ACTIVATION	72	0.118770500956272	3.79366236094459	0.00157389901072944	0.00897157646384478	0.00643050696718611	6116	tags=17%, list=30%, signal=12%	72049/22416/12229/57765/237877/60505/117149/24099/16136/17387/81897/13844
895	GOBP_REGULATION_OF_MITOPHAGY	GOBP_REGULATION_OF_MITOPHAGY	10	0.484612698887725	4.3842608233578	0.00159230697767204	0.00905624593550974	0.00649119503350797	10343	tags=100%, list=52%, signal=48%	11740/11739/22059/22333/67588/100756/22084/230895/228361/320528
896	GOBP_POSITIVE_REGULATION_OF_RESPONSE_TO_EXTERNAL_STIMULUS	GOBP_POSITIVE_REGULATION_OF_RESPONSE_TO_EXTERNAL_STIMULUS	390	0.047629395640887	3.16532191888931	0.00159230697767204	0.00905624593550974	0.00649119503350797	9634	tags=40%, list=48%, signal=21%	20315/257632/16643/17250/15007/14182/12978/30925/19242/234779/13051/17084/207728/21828/56644/20312/18479/58179/246707/15006/17242/66166/76527/56373/171285/22788/12554/654459/12606/380713/15977/16963/16641/20201/12267/13615/15951/17295/84112/64297/20302/20306/142980/14172/18390/18725/541307/625530/53603/109648/13616/226695/12458/245615/244911/14456/83430/16803/17195/70839/16171/16642/56620/14289/1…
897	GOBP_PURINE_NUCLEOTIDE_CATABOLIC_PROCESS	GOBP_PURINE_NUCLEOTIDE_CATABOLIC_PROCESS	43	0.1684898815405	3.96912467626844	0.00161071494698483	0.00914053827375803	0.00655161278400817	9203	tags=35%, list=46%, signal=19%	228859/207728/22436/18577/66387/67464/102954/218461/230718/110385/58242/70881/667034/381101/23984
898	GOBP_SPINDLE_ORGANIZATION	GOBP_SPINDLE_ORGANIZATION	175	0.074831334282433	3.64160439591101	0.00161071494698483	0.00914053827375803	0.00655161278400817	2855	tags=7%, list=14%, signal=6%	213582/74405/16580/100502766/20460/78906/100088/74470/17865/68519/75305/54141
899	GOBP_NEGATIVE_REGULATION_OF_RESPONSE_TO_CYTOKINE_STIMULUS	GOBP_NEGATIVE_REGULATION_OF_RESPONSE_TO_CYTOKINE_STIMULUS	70	0.127672432073658	3.98971586312091	0.00162912291858748	0.00923471678878952	0.00661911659445997	6671	tags=27%, list=33%, signal=18%	78688/14456/240518/11806/11450/14063/23960/83433/74186/21906/329581/22259/20563/77772/17381/20564/54450/22036/19876
900	GOBP_REGULATION_OF_TRANSCRIPTION_REGULATORY_REGION_DNA_BINDING	GOBP_REGULATION_OF_TRANSCRIPTION_REGULATORY_REGION_DNA_BINDING	50	0.15708449710035	4.07108029087256	0.00164753089240322	0.00930800158280131	0.00667164452869548	6243	tags=32%, list=31%, signal=22%	18997/16870/15978/22160/18012/18508/94088/208258/18996/17701/17300/17702/207259/15214/15110/18627
901	GOBP_POSITIVE_REGULATION_OF_PROTEIN_LOCALIZATION_TO_NUCLEUS	GOBP_POSITIVE_REGULATION_OF_PROTEIN_LOCALIZATION_TO_NUCLEUS	85	0.115717519364328	4.0689125614372	0.00164753089240322	0.00930800158280131	0.00667164452869548	2347	tags=24%, list=12%, signal=21%	57320/68576/19384/12469/15516/12465/12464/245474/21454/28036/16452/100040462/108989/12466/12462/12468/230908/16878/14360/12461
902	GOBP_REGULATION_OF_NECROTIC_CELL_DEATH	GOBP_REGULATION_OF_NECROTIC_CELL_DEATH	36	0.189581980722169	3.99870522902806	0.00164753089240322	0.00930800158280131	0.00667164452869548	16263	tags=100%, list=81%, signal=19%	12257/11739/12370/11886/14412/12389/12176/11797/56449/22059/67245/11796/74256/12368/108155/56532/58203/105675/24105/17709/12633/100206/19766/16800/21366/14082/17751/263876/213948/22226/245860/78688/380924/56016/14371/51800
903	GOBP_PYRIMIDINE_RIBONUCLEOSIDE_TRIPHOSPHATE_BIOSYNTHETIC_PROCESS	GOBP_PYRIMIDINE_RIBONUCLEOSIDE_TRIPHOSPHATE_BIOSYNTHETIC_PROCESS	11	0.474012370311253	4.58053872620118	0.0016659388683587	0.00939117751455305	0.00673126207871996	10556	tags=100%, list=53%, signal=47%	18102/54369/68556/55936/18103/80914/171567/22245/56520/69719/51797
904	GOBP_COPII_COATED_VESICLE_CARGO_LOADING	GOBP_COPII_COATED_VESICLE_CARGO_LOADING	15	0.3837058471363	4.56557718220321	0.0016659388683587	0.00939117751455305	0.00673126207871996	12368	tags=100%, list=62%, signal=38%	20224/19324/110379/218811/69162/67231/20334/338366/235623/99683/27054/231070/69608/77371/240667
905	GOBP_METHYLATION	GOBP_METHYLATION	354	0.0513591498480903	3.30619450831801	0.00168434684638379	0.0094844547283666	0.00679811986851031	6142	tags=14%, list=31%, signal=10%	240879/73884/194908/17863/14526/18113/100504608/73708/403183/75467/13076/230025/171506/12189/98558/13077/74729/13206/237730/107522/64918/383491/622480/12116/71981/140483/22431/83456/71241/57746/54427/381359/225518/433294/77630/12180/22715/18507/30956/331623/74691/252973/269610/70779/214575/83561/17450/52463
906	GOBP_POSITIVE_REGULATION_OF_VIRAL_PROCESS	GOBP_POSITIVE_REGULATION_OF_VIRAL_PROCESS	58	0.139819118141075	3.94520215374261	0.00173957079221963	0.00977381781383819	0.00700552503801093	4878	tags=14%, list=24%, signal=10%	214158/22174/667373/75863/214523/69165/19013/26424
907	GOBP_NEGATIVE_REGULATION_OF_PROTEIN_CONTAINING_COMPLEX_ASSEMBLY	GOBP_NEGATIVE_REGULATION_OF_PROTEIN_CONTAINING_COMPLEX_ASSEMBLY	137	0.0814172219662131	3.57948249353312	0.00173957079221963	0.00977381781383819	0.00700552503801093	7099	tags=28%, list=35%, signal=19%	78478/12344/242553/15874/83964/54483/18386/13380/11519/17756/13829/11567/74499/72205/93677/83433/16392/320722/20259/640524/18645/320502/382562/20563/93689/13860/107351/432964/170835/50874/20682/59036/57246/76686/381293/225288/20739/20743/320827
908	GOBP_NLS_BEARING_PROTEIN_IMPORT_INTO_NUCLEUS	GOBP_NLS_BEARING_PROTEIN_IMPORT_INTO_NUCLEUS	12	0.435476629919689	4.40301325835224	0.00177638676530138	0.00994776588568771	0.0071302048300703	11329	tags=100%, list=56%, signal=44%	69482/19386/16649/16646/16648/269113/16211/208650/70572/16647/16650/381686
909	GOBP_ENDOPLASMIC_RETICULUM_MEMBRANE_ORGANIZATION	GOBP_ENDOPLASMIC_RETICULUM_MEMBRANE_ORGANIZATION	14	0.385315857783065	4.33560777532815	0.00177638676530138	0.00994776588568771	0.0071302048300703	1338	tags=29%, list=7%, signal=27%	68929/56334/13476/54208
910	GOBP_B_CELL_HOMEOSTASIS	GOBP_B_CELL_HOMEOSTASIS	29	0.210270472349487	3.80757899734039	0.00177638676530138	0.00994776588568771	0.0071302048300703	3623	tags=41%, list=18%, signal=34%	12028/17319/21929/16149/12043/103213/12042/210293/15251/12328/59032/11486
911	GOBP_ACETYL_COA_BIOSYNTHETIC_PROCESS	GOBP_ACETYL_COA_BIOSYNTHETIC_PROCESS	18	0.296561452076724	3.910591492346	0.00181320274521356	0.0101427894507226	0.00726999078617028	1907	tags=33%, list=10%, signal=30%	68263/110446/18597/70456/13382/106564
912	GOBP_RESPONSE_TO_STEROL_DEPLETION	GOBP_RESPONSE_TO_STEROL_DEPLETION	17	0.33948707713801	4.31142310748851	0.00183161073760236	0.0102345266653746	0.00733574475932618	13255	tags=100%, list=66%, signal=34%	219024/56334/229317/23802/72999/14792/17096/226144/20788/50754/235623/20787/244373/231070/22724/72754/237636
913	GOBP_PYRIMIDINE_RIBONUCLEOSIDE_TRIPHOSPHATE_METABOLIC_PROCESS	GOBP_PYRIMIDINE_RIBONUCLEOSIDE_TRIPHOSPHATE_METABOLIC_PROCESS	14	0.380593664255425	4.28247324021497	0.00185001873154842	0.0103260629309647	0.00740135469934056	12430	tags=100%, list=62%, signal=38%	18102/54369/68556/55936/18103/80914/56248/171567/22245/56520/93685/69719/51797/67464
914	GOBP_TRNA_WOBBLE_URIDINE_MODIFICATION	GOBP_TRNA_WOBBLE_URIDINE_MODIFICATION	13	0.392098174199342	4.22012291970487	0.00190542407897015	0.0106120667829856	0.0076063520897629	12199	tags=100%, list=61%, signal=39%	105638/100087/77766/72026/66965/74195/67667/68291/70359/230233/68205/69372/319582
915	GOBP_MEGAKARYOCYTE_DIFFERENTIATION	GOBP_MEGAKARYOCYTE_DIFFERENTIATION	52	0.151733799124454	4.04413491196638	0.00190542407897015	0.0106120667829856	0.0076063520897629	5488	tags=19%, list=27%, signal=14%	12579/241764/16156/20259/106722/226421/21349/21832/29813/16948
916	GOBP_RESPONSE_TO_CHEMOKINE	GOBP_RESPONSE_TO_CHEMOKINE	80	0.112589235951115	3.82559655817287	0.00197941884935215	0.0109881464665562	0.00787591263301452	10028	tags=45%, list=50%, signal=23%	64095/574402/20315/12771/12778/13051/20312/12145/21785/20295/20297/16963/20293/227288/20302/20306/541307/20296/13349/12458/12777/20292/59289/83433/17329/20299/237716/56221/17300/12765/20563/21832/14747/16948/20564/19876
917	GOBP_POSITIVE_REGULATION_OF_PEPTIDYL_THREONINE_PHOSPHORYLATION	GOBP_POSITIVE_REGULATION_OF_PEPTIDYL_THREONINE_PHOSPHORYLATION	27	0.215118058576603	3.72374414049747	0.00197941884935215	0.0109881464665562	0.00787591263301452	938	tags=19%, list=5%, signal=18%	12283/12314/12313/12315/15944
918	GOBP_REGULATION_OF_PROTEIN_SERINE_THREONINE_KINASE_ACTIVITY	GOBP_REGULATION_OF_PROTEIN_SERINE_THREONINE_KINASE_ACTIVITY	339	0.0546874058475769	3.4813439181838	0.00197941884935215	0.0109881464665562	0.00787591263301452	5075	tags=19%, list=25%, signal=15%	16176/66725/21667/18205/68203/11450/80903/19049/12167/27378/110891/19023/54635/11551/104443/228775/16002/71920/24066/208659/12570/27380/27382/21432/381759/230784/27379/12427/11606/19099/383548/19882/21987/80794/26564/19130/26918/14164/218630/20319/17002/18768/208666/381286/209091/13132/12159/81897/26382/22418/241113/13838/214384/18213/19876/80982/18596/81877/23963/13649/50490/14255/71751/674895/2…
919	GOBP_PEPTIDYL_ARGININE_N_METHYLATION	GOBP_PEPTIDYL_ARGININE_N_METHYLATION	11	0.465482841181165	4.49811505765647	0.0020164162653316	0.011169192704489	0.00800568013810143	10727	tags=100%, list=53%, signal=47%	15469/73694/15468/27374/225055/214572/71974/99890/102182/59035/381813
920	GOBP_REGULATION_OF_T_CELL_DIFFERENTIATION	GOBP_REGULATION_OF_T_CELL_DIFFERENTIATION	148	0.0797404516405202	3.64449159850331	0.0020164162653316	0.011169192704489	0.00800568013810143	10664	tags=41%, list=53%, signal=19%	16161/22724/228361/14087/12053/107527/26365/20963/13866/17221/246779/18733/15007/209590/15972/15284/211651/232174/15223/16364/235320/17242/404549/15965/15977/242519/242517/330496/230398/104709/16147/12524/15969/83430/15970/15978/17863/14634/72432/667034/69677/15967/100504404/20677/16160/57765/30936/16768/19374/15218/14633/18534/20667/20668/20423/238555/216799/12159/12519/54698/19373
921	GOBP_INTERSTRAND_CROSS_LINK_REPAIR	GOBP_INTERSTRAND_CROSS_LINK_REPAIR	31	0.213733063349187	4.05232688985422	0.00205341370035767	0.0113371573315522	0.00812607120971787	10862	tags=90%, list=54%, signal=41%	20892/67513/13870/98415/22590/73172/269523/71567/76251/101831/69928/50505/19362/245000/19364/227525/140917/55947/70238/58230/19361/52864/104806/234736/272158/211651/234258/217216
922	GOBP_NEGATIVE_REGULATION_OF_LEUKOCYTE_APOPTOTIC_PROCESS	GOBP_NEGATIVE_REGULATION_OF_LEUKOCYTE_APOPTOTIC_PROCESS	46	0.157419502624681	3.87602642775123	0.00205341370035767	0.0113371573315522	0.00812607120971787	1761	tags=20%, list=9%, signal=18%	57741/12774/16197/16183/17319/14605/109815/16149/20304
923	GOBP_ENDOPLASMIC_RETICULUM_TUBULAR_NETWORK_ORGANIZATION	GOBP_ENDOPLASMIC_RETICULUM_TUBULAR_NETWORK_ORGANIZATION	18	0.28916535819836	3.81306330183175	0.00205341370035767	0.0113371573315522	0.00812607120971787	10119	tags=94%, list=50%, signal=47%	98732/19325/54208/67878/19330/20168/28193/68585/109168/72549/226407/69605/56298/73991/66817/52250/319740
924	GOBP_RESPONSE_TO_PROTOZOAN	GOBP_RESPONSE_TO_PROTOZOAN	25	0.237144833540356	3.9384955620237	0.00209041115341923	0.0114668840019638	0.00821905467380287	1232	tags=24%, list=6%, signal=23%	72310/11846/78317/27027/56744/53314
925	GOBP_REGULATION_OF_IMMUNOGLOBULIN_PRODUCTION	GOBP_REGULATION_OF_IMMUNOGLOBULIN_PRODUCTION	68	0.127426596127514	3.91382639343432	0.00209041115341923	0.0114668840019638	0.00821905467380287	2544	tags=25%, list=13%, signal=22%	22163/16183/16191/66362/15040/65113/50931/22433/19264/225160/27362/16189/22319/74131/12034/12946/110213
926	GOBP_POSITIVE_REGULATION_OF_EPITHELIAL_CELL_MIGRATION	GOBP_POSITIVE_REGULATION_OF_EPITHELIAL_CELL_MIGRATION	136	0.0875580396459822	3.82971965763744	0.00209041115341923	0.0114668840019638	0.00821905467380287	4971	tags=21%, list=25%, signal=16%	21667/14165/80903/17395/22421/226352/11602/71093/11606/14257/14234/19130/14164/68792/18127/14178/12159/20682/320924/22418/21336/18760/64074/21808/79221/14756/54357/18187/20356
927	GOBP_FATTY_ACID_TRANSMEMBRANE_TRANSPORT	GOBP_FATTY_ACID_TRANSMEMBRANE_TRANSPORT	18	0.288558455166908	3.80506040794633	0.00209041115341923	0.0114668840019638	0.00821905467380287	14276	tags=100%, list=71%, signal=29%	12491/19300/384783/433256/57279/20525/11651/21825/12894/19299/11666/12896/26457/11652/14081/26459/12895/26874
928	GOBP_CELLULAR_RESPONSE_TO_LIGHT_STIMULUS	GOBP_CELLULAR_RESPONSE_TO_LIGHT_STIMULUS	111	0.0963973892268436	3.79845376889069	0.00209041115341923	0.0114668840019638	0.00821905467380287	5033	tags=23%, list=25%, signal=17%	114230/20147/17395/353344/14539/109685/245650/57811/17392/17199/170788/64378/30044/73181/12057/17380/238384/17364/19739/171543/20132/14919/24013/212541/76376
929	GOBP_SPINDLE_ASSEMBLY	GOBP_SPINDLE_ASSEMBLY	111	0.0963749586274193	3.79756991098121	0.00209041115341923	0.0114668840019638	0.00821905467380287	3218	tags=7%, list=16%, signal=6%	20871/213582/16580/100502766/78906/100088/17865/54141
930	GOBP_REGULATION_OF_CHROMOSOME_CONDENSATION	GOBP_REGULATION_OF_CHROMOSOME_CONDENSATION	10	0.470605992971664	4.25754302963711	0.00212740862357548	0.0116447629922026	0.0083465520083746	2106	tags=30%, list=10%, signal=27%	15081/15078/70099
931	GOBP_POSITIVE_REGULATION_OF_ADAPTIVE_IMMUNE_RESPONSE	GOBP_POSITIVE_REGULATION_OF_ADAPTIVE_IMMUNE_RESPONSE	104	0.0936271200095941	3.61108791228976	0.00212740862357548	0.0116447629922026	0.0083465520083746	6487	tags=42%, list=32%, signal=29%	16161/69583/58185/16182/14128/52118/16195/27103/257632/15007/209590/667977/56644/14367/15006/55982/22788/16177/16963/83430/12007/56620/13137/12229/102570/16176/83433/100504404/244202/16160/57765/15458/18783/237877/16159/332579/15013/27218/19294/24099/216799/18173/14990/12266
932	GOBP_REGULATION_OF_AUTOPHAGOSOME_MATURATION	GOBP_REGULATION_OF_AUTOPHAGOSOME_MATURATION	17	0.329099155970663	4.17949842942054	0.00216440610994993	0.0118218794601338	0.0084735027940726	9697	tags=94%, list=48%, signal=49%	17281/15944/11793/11555/67526/70381/78610/54396/12752/67846/94232/78246/74374/100502698/209815/237782
933	GOBP_NEGATIVE_REGULATION_OF_TRANSPORT	GOBP_NEGATIVE_REGULATION_OF_TRANSPORT	397	0.0473784762480043	3.14947834329309	0.00216440610994993	0.0118218794601338	0.0084735027940726	7930	tags=37%, list=40%, signal=23%	12953/16324/279561/11814/110279/16323/239790/99889/18014/29810/22044/57442/50873/27220/18390/18015/60531/20730/106648/13490/75659/22226/625530/11815/13856/12794/68312/66402/18429/15368/20287/12021/14404/75526/18821/13385/106522/232748/20983/22160/16322/53878/12391/75311/16367/57814/13829/12918/64654/13489/18168/70377/16176/384701/12919/16156/66725/11450/23967/244701/94253/80281/14226/117148/18133…
934	GOBP_ERROR_PRONE_TRANSLESION_SYNTHESIS	GOBP_ERROR_PRONE_TRANSLESION_SYNTHESIS	10	0.468202902887925	4.23580242371961	0.00227539865847252	0.012388281585017	0.0088794796951188	10672	tags=100%, list=53%, signal=47%	71890/18972/26447/408022/67967/56210/27015/19714/18974/80905
935	GOBP_GOLGI_LOCALIZATION	GOBP_GOLGI_LOCALIZATION	13	0.381177960005536	4.10258948231647	0.00227539865847252	0.012388281585017	0.0088794796951188	1758	tags=31%, list=9%, signal=28%	12540/56426/22631/26941
936	GOBP_MITOTIC_G2_DNA_DAMAGE_CHECKPOINT_SIGNALING	GOBP_MITOTIC_G2_DNA_DAMAGE_CHECKPOINT_SIGNALING	35	0.186982816327206	3.88609158701492	0.00227539865847252	0.012388281585017	0.0088794796951188	10807	tags=91%, list=54%, signal=42%	56371/68592/210766/12450/27354/68077/107976/20184/68251/12575/60364/70681/12534/71375/80280/330177/216965/235559/68067/17535/79263/12649/381921/18817/72772/54601/11920/12144/218294/15364/381979/77011
937	GOBP_PTERIDINE_CONTAINING_COMPOUND_BIOSYNTHETIC_PROCESS	GOBP_PTERIDINE_CONTAINING_COMPOUND_BIOSYNTHETIC_PROCESS	12	0.419142088726452	4.23785812372152	0.00231239620206287	0.0125628689186699	0.00900461768730577	1658	tags=33%, list=8%, signal=31%	13361/72562/19286/110391
938	GOBP_BIOLOGICAL_PROCESS_INVOLVED_IN_INTERACTION_WITH_SYMBIONT	GOBP_BIOLOGICAL_PROCESS_INVOLVED_IN_INTERACTION_WITH_SYMBIONT	89	0.109789476686647	3.95583914773993	0.00231239620206287	0.0125628689186699	0.00900461768730577	8520	tags=33%, list=42%, signal=19%	58217/100061/244332/20293/20219/20302/12796/50873/12944/50702/17195/50701/14063/223672/13035/332579/19288/16687/20277/94175/17002/242864/217845/19695/18988/101613/14061/18815/14268
939	GOBP_NEGATIVE_REGULATION_OF_TRANSLATIONAL_INITIATION	GOBP_NEGATIVE_REGULATION_OF_TRANSLATIONAL_INITIATION	19	0.289961802617444	3.9256000596664	0.0023493937582821	0.0126961936290621	0.0091001800984974	2001	tags=37%, list=10%, signal=33%	22121/67869/16341/13665/13685/108989/11911
940	GOBP_COPPER_ION_HOMEOSTASIS	GOBP_COPPER_ION_HOMEOSTASIS	19	0.289658620606686	3.9214954799984	0.0023493937582821	0.0126961936290621	0.0091001800984974	11099	tags=95%, list=55%, signal=42%	11927/11840/68033/19122/66388/20530/11798/17846/20529/74251/100126824/54638/11820/52892/11977/17750/11979/26434
941	GOBP_POSITIVE_REGULATION_OF_VACUOLE_ORGANIZATION	GOBP_POSITIVE_REGULATION_OF_VACUOLE_ORGANIZATION	19	0.289361168804712	3.91746847781729	0.0023493937582821	0.0126961936290621	0.0091001800984974	10845	tags=95%, list=54%, signal=44%	98732/54673/12306/56208/69150/170625/18718/14824/54636/226407/108083/117150/227738/329015/22241/209131/64113/229722
942	GOBP_HISTONE_PHOSPHORYLATION	GOBP_HISTONE_PHOSPHORYLATION	43	0.160671462829736	3.78494579056585	0.0023493937582821	0.0126961936290621	0.0091001800984974	16843	tags=100%, list=84%, signal=16%	101568/22210/56420/16452/26914/22367/107951/104570/56399/69922/26404/105787/93762/54194/230709/232314/12428/12568/18750/12566/26417/12534/14265/18753/14841/320795/22385/18751/73086/321006/12649/20877/16319/11920/15364/15235/208583/108079/22160/233020/16176/13488/20871
943	GOBP_POSITIVE_REGULATION_OF_CELL_ADHESION	GOBP_POSITIVE_REGULATION_OF_CELL_ADHESION	410	0.0459334503949206	3.0846135811699	0.0023493937582821	0.0126961936290621	0.0091001800984974	10568	tags=44%, list=53%, signal=21%	14732/15375/16008/228361/16400/12053/107527/20908/54126/17356/16480/68606/209446/16195/244667/15586/241639/16398/20963/13866/15227/21817/17221/18733/218952/16542/668101/14538/320832/20315/257632/104831/11906/56838/15007/68732/209590/19713/15284/16402/11502/13835/19159/22612/20312/103964/11735/246707/235320/15376/330662/17242/171285/22788/12554/75019/20344/66959/13138/16963/17926/16175/14345/22074…
944	GOBP_GOLGI_TO_LYSOSOME_TRANSPORT	GOBP_GOLGI_TO_LYSOSOME_TRANSPORT	10	0.465958401915307	4.21549656358672	0.00238639132654291	0.0128552327696223	0.00921417369879147	10717	tags=100%, list=53%, signal=47%	16792/16783/231580/11765/12752/67015/11736/78287/20661/57440
945	GOBP_HYDROGEN_PEROXIDE_METABOLIC_PROCESS	GOBP_HYDROGEN_PEROXIDE_METABOLIC_PROCESS	47	0.16135247870707	4.0196675787497	0.00238639132654291	0.0128552327696223	0.00921417369879147	6066	tags=32%, list=30%, signal=22%	15135/66811/13076/544763/13077/71893/76113/15126/17392/13861/213696/99439/22018/17523/214593
946	GOBP_REGULATION_OF_MYELOID_LEUKOCYTE_MEDIATED_IMMUNITY	GOBP_REGULATION_OF_MYELOID_LEUKOCYTE_MEDIATED_IMMUNITY	55	0.143322749749951	3.96119092095194	0.00238639132654291	0.0128552327696223	0.00921417369879147	875	tags=11%, list=4%, signal=10%	12772/11846/56632/19354/22320/15040
947	GOBP_REGULATION_OF_ATP_BIOSYNTHETIC_PROCESS	GOBP_REGULATION_OF_ATP_BIOSYNTHETIC_PROCESS	20	0.294247719788369	4.10476508178153	0.00242338890629385	0.0130132664557149	0.00932744662507864	1657	tags=25%, list=8%, signal=23%	19241/56632/13806/214917/17869
948	GOBP_REGULATION_OF_PROTEIN_LOCALIZATION_TO_NUCLEUS	GOBP_REGULATION_OF_PROTEIN_LOCALIZATION_TO_NUCLEUS	132	0.0861744388611449	3.72416702296801	0.00242338890629385	0.0130132664557149	0.00932744662507864	10422	tags=34%, list=52%, signal=16%	18817/20680/224647/18709/83396/16886/94275/230500/52065/103743/16480/13666/241639/13605/105844/74772/20019/218952/24069/29867/22601/12550/70261/70762/29810/18015/11815/226695/15978/14634/21752/16334/319757/226154/18053/22771/72169/230784/16846/195359/20423/12159/14061/18760/13175
949	GOBP_NEGATIVE_REGULATION_OF_CATABOLIC_PROCESS	GOBP_NEGATIVE_REGULATION_OF_CATABOLIC_PROCESS	296	0.0587573436611607	3.56663777826474	0.00242338890629385	0.0130132664557149	0.00932744662507864	5143	tags=16%, list=26%, signal=12%	20533/16176/66725/80885/94190/75388/83433/76747/633285/11551/16334/243270/21858/69865/14121/14573/12801/16846/16847/117149/100342/14463/195359/20423/217341/76574/17309/13164/22353/14811/19013/110595/11474/18173/18772/140486/13838/171543/11549/54418/107831/11539/338352/14813/11682/13649/14756/100705
950	GOBP_DEADENYLATION_DEPENDENT_DECAPPING_OF_NUCLEAR_TRANSCRIBED_MRNA	GOBP_DEADENYLATION_DEPENDENT_DECAPPING_OF_NUCLEAR_TRANSCRIBED_MRNA	10	0.464462067933563	4.20195932349813	0.00246038649701664	0.0131841530902174	0.00944993208771679	10747	tags=100%, list=54%, signal=46%	67207/69305/18983/70640/225929/74203/75901/319618/67578/12457
951	GOBP_NEGATIVE_REGULATION_OF_MRNA_SPLICING_VIA_SPLICEOSOME	GOBP_NEGATIVE_REGULATION_OF_MRNA_SPLICING_VIA_SPLICEOSOME	20	0.293505437085108	4.09441021438154	0.00246038649701664	0.0131841530902174	0.00944993208771679	2817	tags=45%, list=14%, signal=39%	225027/53379/108014/15387/67996/12261/14105/19655/19826
952	GOBP_N_TERMINAL_PROTEIN_AMINO_ACID_MODIFICATION	GOBP_N_TERMINAL_PROTEIN_AMINO_ACID_MODIFICATION	30	0.218632982175845	4.02031548895316	0.00249738409822372	0.0133263553555477	0.00955185761458947	15680	tags=100%, list=78%, signal=22%	67877/56292/72117/56307/78689/18107/66617/56441/74763/68023/19043/18519/231713/19042/74838/66897/70646/18108/66559/75624/12914/328572/208158/70999/226861/11298/240879/74770/97243/20677
953	GOBP_PURINE_NUCLEOSIDE_MONOPHOSPHATE_METABOLIC_PROCESS	GOBP_PURINE_NUCLEOSIDE_MONOPHOSPHATE_METABOLIC_PROCESS	44	0.156505024880557	3.74788287351879	0.00249738409822372	0.0133263553555477	0.00955185761458947	2245	tags=25%, list=11%, signal=22%	110639/15452/50773/14923/11821/66401/67054/27369/11637/11566/105446
954	GOBP_NEGATIVE_REGULATION_OF_DNA_METABOLIC_PROCESS	GOBP_NEGATIVE_REGULATION_OF_DNA_METABOLIC_PROCESS	116	0.0876266782118478	3.53394459161771	0.00249738409822372	0.0133263553555477	0.00955185761458947	12257	tags=47%, list=61%, signal=19%	17283/70790/20779/75698/18294/238690/20371/216805/27223/12649/214763/24127/170472/94232/319955/20680/431706/21951/236904/68149/11920/237107/103677/98956/12144/108937/12053/52864/226409/68964/15364/11482/269400/16526/227737/56702/80838/77782/107970/545913/19733/54388/243529/22160/69885/73708/14938/171506/11450/234396/12165/13134/107765/54427/208084
955	GOBP_GLYCOPROTEIN_METABOLIC_PROCESS	GOBP_GLYCOPROTEIN_METABOLIC_PROCESS	341	0.0498490363227673	3.17616992623021	0.00249738409822372	0.0133263553555477	0.00955185761458947	7887	tags=30%, list=39%, signal=18%	233781/14345/330962/20219/18822/26879/230904/71367/170441/654821/56336/21416/114774/50787/16147/50786/102637973/56386/72661/387314/215494/272411/319415/545276/69352/270049/233038/14422/218476/619597/171167/108153/70377/14733/227671/72077/67569/12167/13179/94214/117148/14241/26877/20505/53627/26887/241391/60322/67909/75847/71685/80908/67555/23956/71797/19288/20445/628779/64580/16846/16840/77042/56…
956	GOBP_PROTEIN_LOCALIZATION_TO_CYTOSKELETON	GOBP_PROTEIN_LOCALIZATION_TO_CYTOSKELETON	56	0.146011468014465	4.07002123930745	0.00253438170945597	0.0134955163964343	0.0096731062330883	12367	tags=46%, list=62%, signal=18%	240641/71982/242785/277939/224139/239839/11789/244329/12121/232944/100732/244667/140810/23947/12009/78926/237891/22137/17754/105732/71878/74477/74477/20460/74470/54141
957	GOBP_POSITIVE_REGULATION_OF_PLASMA_MEMBRANE_BOUNDED_CELL_PROJECTION_ASSEMBLY	GOBP_POSITIVE_REGULATION_OF_PLASMA_MEMBRANE_BOUNDED_CELL_PROJECTION_ASSEMBLY	101	0.100910715097455	3.80947176484016	0.00253438170945597	0.0134955163964343	0.0096731062330883	10035	tags=51%, list=50%, signal=26%	219103/50884/11789/20430/56717/68767/11977/381644/23854/18260/232944/15194/22408/67425/101565/68743/214459/14086/74055/66573/114602/12808/19888/20807/18483/232906/319974/229320/18011/75811/234267/70839/11567/14063/17700/99662/27260/98845/21809/56699/385354/230872/23964/192167/15114/623781/75769/13860/104445/104252/23963/103967
958	GOBP_POST_TRANSLATIONAL_PROTEIN_MODIFICATION	GOBP_POST_TRANSLATIONAL_PROTEIN_MODIFICATION	37	0.175171192599833	3.78089541090186	0.00260837696028983	0.0138750406989948	0.0099451357567363	1866	tags=11%, list=9%, signal=10%	244071/78933/53320/14756
959	GOBP_REGULATION_OF_NIK_NF_KAPPAB_SIGNALING	GOBP_REGULATION_OF_NIK_NF_KAPPAB_SIGNALING	89	0.10834280485422	3.90371392370792	0.00264537459909798	0.0140571730521411	0.0100756817505845	8621	tags=28%, list=43%, signal=16%	12475/171285/100061/266692/69068/142980/12524/78688/83430/17394/16176/72565/83433/18133/94088/16160/81799/24088/13608/195359/216799/81897/13607/13649/378425
960	GOBP_METAPHASE_ANAPHASE_TRANSITION_OF_CELL_CYCLE	GOBP_METAPHASE_ANAPHASE_TRANSITION_OF_CELL_CYCLE	59	0.135689756460607	3.85498232068946	0.00268237224634112	0.0142389260076608	0.0102059558057058	1980	tags=24%, list=10%, signal=21%	52696/12237/66156/24010/68501/107047/66591/19645/19252/22680/26554/108989/67045/66440
961	GOBP_REGULATION_OF_ESTABLISHMENT_OF_PROTEIN_LOCALIZATION_TO_MITOCHONDRION	GOBP_REGULATION_OF_ESTABLISHMENT_OF_PROTEIN_LOCALIZATION_TO_MITOCHONDRION	49	0.15819184699734	4.05217494873136	0.00275636756477388	0.0145861361475469	0.0104548236866867	1990	tags=24%, list=10%, signal=22%	140499/19354/11983/66169/66177/12177/15502/22195/66105/54673/56330/230514
962	GOBP_TYPE_2_IMMUNE_RESPONSE	GOBP_TYPE_2_IMMUNE_RESPONSE	43	0.158464587895917	3.7329583259349	0.00275636756477388	0.0145861361475469	0.0104548236866867	9622	tags=47%, list=48%, signal=24%	257632/15972/15284/12029/404549/15965/15977/16963/242519/242517/16153/330496/230398/12524/15969/15970/15967/57765/15930/216799
963	GOBP_REACTIVE_OXYGEN_SPECIES_METABOLIC_PROCESS	GOBP_REACTIVE_OXYGEN_SPECIES_METABOLIC_PROCESS	208	0.0651826691344359	3.40731662739083	0.00275636756477388	0.0145861361475469	0.0104548236866867	6701	tags=28%, list=33%, signal=19%	12944/14219/17969/105349/53856/22227/224480/13492/15135/116852/14289/26874/66811/17394/13076/327743/544763/12189/66725/14063/13077/11607/16334/71893/16409/76113/68891/230784/27273/15126/16007/11606/16846/17392/13861/70008/18504/213696/18127/14235/170752/320701/99439/13078/22018/19013/23876/67313/11684/17523/98496/14061/14810/268396/107831/214593/18596/18779/50490
964	GOBP_DENDRITIC_CELL_CYTOKINE_PRODUCTION	GOBP_DENDRITIC_CELL_CYTOKINE_PRODUCTION	15	0.362851726202355	4.31744153506227	0.00279336523532922	0.0147512841857385	0.0105731959275619	12786	tags=100%, list=64%, signal=36%	69550/16590/72162/104721/56200/230073/16453/228607/21898/98365/106759/257632/234779/56644/142980
965	GOBP_GLYCOPROTEIN_BIOSYNTHETIC_PROCESS	GOBP_GLYCOPROTEIN_BIOSYNTHETIC_PROCESS	275	0.0568675705258956	3.35049779521632	0.00279336523532922	0.0147512841857385	0.0105731959275619	7887	tags=26%, list=39%, signal=16%	233781/14345/330962/18822/26879/71367/170441/654821/56336/21416/114774/50787/50786/102637973/56386/72661/387314/215494/272411/319415/545276/69352/270049/14422/218476/619597/171167/70377/227671/72077/67569/12167/117148/14241/26877/26887/241391/60322/67909/75847/71685/80908/67555/71797/20445/64580/56219/228366/268510/271786/212996/83398/17309/320752/20454/231605/76898/20450/225742/20449/53418/23081…
966	GOBP_PEPTIDYL_THREONINE_DEPHOSPHORYLATION	GOBP_PEPTIDYL_THREONINE_DEPHOSPHORYLATION	15	0.360076330642025	4.28441810647394	0.00283036291304865	0.0148543042274932	0.0106470370299516	3304	tags=47%, list=16%, signal=39%	19045/19052/19053/19252/240672/381511/72542
967	GOBP_TRNA_CATABOLIC_PROCESS	GOBP_TRNA_CATABOLIC_PROCESS	14	0.358128122882586	4.02968900129617	0.00283036291304865	0.0148543042274932	0.0106470370299516	3945	tags=57%, list=20%, signal=46%	66362/69639/66446/50911/276950/11727/28114/13434
968	GOBP_GMP_BIOSYNTHETIC_PROCESS	GOBP_GMP_BIOSYNTHETIC_PROCESS	14	0.357595410326765	4.02369487296644	0.00283036291304865	0.0148543042274932	0.0106470370299516	12891	tags=100%, list=64%, signal=36%	15452/11821/67054/11564/11486/229363/23918/11534/14450/231327/23917/108147/237823/229665
969	GOBP_P38MAPK_CASCADE	GOBP_P38MAPK_CASCADE	50	0.148191255511353	3.84059859966019	0.00283036291304865	0.0148543042274932	0.0106470370299516	1868	tags=18%, list=9%, signal=16%	69683/15469/17873/22350/22695/12192/16859/19252/19260
970	GOBP_CELLULAR_RESPONSE_TO_FLUID_SHEAR_STRESS	GOBP_CELLULAR_RESPONSE_TO_FLUID_SHEAR_STRESS	18	0.276383414001297	3.64451488839957	0.00283036291304865	0.0148543042274932	0.0106470370299516	14520	tags=100%, list=72%, signal=28%	23938/18024/19225/16598/17390/15183/56468/19229/16600/20788/211401/20779/18810/11898/23939/17260/15117/21789
971	GOBP_MITOTIC_SPINDLE_ORGANIZATION	GOBP_MITOTIC_SPINDLE_ORGANIZATION	119	0.0836592312156236	3.41406709943232	0.00283036291304865	0.0148543042274932	0.0106470370299516	3218	tags=9%, list=16%, signal=8%	20871/213582/74405/16580/100502766/20460/78906/100088/17865/68519/75305
972	GOBP_BRANCHED_CHAIN_AMINO_ACID_METABOLIC_PROCESS	GOBP_BRANCHED_CHAIN_AMINO_ACID_METABOLIC_PROCESS	25	0.229474189133579	3.81110168840252	0.00286736059765489	0.0150329934214499	0.0107751150897363	1544	tags=16%, list=8%, signal=15%	12036/15108/110446/13382
973	GOBP_DEOXYRIBONUCLEOTIDE_BIOSYNTHETIC_PROCESS	GOBP_DEOXYRIBONUCLEOTIDE_BIOSYNTHETIC_PROCESS	15	0.359327324270776	4.27550595039547	0.00290435828888476	0.015180112656571	0.0108805649257005	1982	tags=33%, list=10%, signal=30%	14923/110074/21915/27369/237336
974	GOBP_CYTOSKELETON_DEPENDENT_CYTOKINESIS	GOBP_CYTOSKELETON_DEPENDENT_CYTOKINESIS	94	0.0986007409981543	3.62017765506919	0.00290435828888476	0.015180112656571	0.0108805649257005	3028	tags=12%, list=15%, signal=10%	71089/213582/74405/216846/71836/74222/24050/54418/75305/68166/330409
975	GOBP_REGULATION_OF_VIRAL_PROCESS	GOBP_REGULATION_OF_VIRAL_PROCESS	149	0.0764949606968162	3.50315734893611	0.00290435828888476	0.015180112656571	0.0108805649257005	8415	tags=28%, list=42%, signal=16%	404549/15965/15977/242519/242517/20219/12642/330496/230398/94244/50528/15969/226695/17195/15970/622117/72014/319415/214158/22174/23960/15967/667373/224762/94088/244448/19288/14134/75863/214523/69165/19824/246728/19130/11628/19294/17002/231655/19013/26424/67525
976	GOBP_POSITIVE_REGULATION_OF_DENDRITIC_CELL_CYTOKINE_PRODUCTION	GOBP_POSITIVE_REGULATION_OF_DENDRITIC_CELL_CYTOKINE_PRODUCTION	10	0.451344206693601	4.08328285205483	0.00294135598648835	0.0153420164863302	0.0109966118333401	11010	tags=100%, list=55%, signal=45%	16590/72162/104721/56200/230073/228607/106759/257632/234779/56644
977	GOBP_ORGANELLE_INHERITANCE	GOBP_ORGANELLE_INHERITANCE	14	0.35475180843103	3.99169841541076	0.00294135598648835	0.0153420164863302	0.0109966118333401	12948	tags=100%, list=65%, signal=35%	56426/22631/26396/22367/26413/56389/26395/70675/26417/12534/59041/107338/99412/216166
978	GOBP_SNRNA_TRANSCRIPTION	GOBP_SNRNA_TRANSCRIPTION	19	0.279310479875318	3.78139888277145	0.00297835369022815	0.015503258841065	0.0111121846192051	3136	tags=47%, list=16%, signal=40%	330959/12572/28036/212139/57432/77634/75627/20841/231803
979	GOBP_T_HELPER_17_CELL_DIFFERENTIATION	GOBP_T_HELPER_17_CELL_DIFFERENTIATION	27	0.207617811501597	3.59391310128749	0.00297835369022815	0.015503258841065	0.0111121846192051	15900	tags=100%, list=79%, signal=21%	16183/53314/243910/16189/19883/17085/19885/17131/80859/16193/20848/230738/16950/381305/240354/16194/20371/319817/93685/16161/22724/209590/30925/16364/83430/16160/57765
980	GOBP_NEGATIVE_REGULATION_OF_DNA_DAMAGE_RESPONSE_SIGNAL_TRANSDUCTION_BY_P53_CLASS_MEDIATOR	GOBP_NEGATIVE_REGULATION_OF_DNA_DAMAGE_RESPONSE_SIGNAL_TRANSDUCTION_BY_P53_CLASS_MEDIATOR	15	0.357857379487784	4.25801560874335	0.00301535139987831	0.015663843765321	0.011227286182282	1591	tags=40%, list=8%, signal=37%	53380/17319/17246/108705/16149/12505
981	GOBP_GOLGI_TO_PLASMA_MEMBRANE_TRANSPORT	GOBP_GOLGI_TO_PLASMA_MEMBRANE_TRANSPORT	58	0.131589249784392	3.71298430830432	0.00301535139987831	0.015663843765321	0.011227286182282	11106	tags=91%, list=55%, signal=41%	14694/53330/19325/76688/57437/22319/229593/217517/56350/22318/12988/66460/17846/18777/53620/66629/20742/75914/66352/226744/107371/66482/102058/79196/13430/20336/12752/70297/11426/260302/105504/235574/213760/54189/69940/54214/70829/234678/106572/67378/106039/74205/54638/227648/16553/94221/18195/16897/99371/19376/74105/328778/11735
982	GOBP_CELLULAR_RESPONSE_TO_OXYGEN_LEVELS	GOBP_CELLULAR_RESPONSE_TO_OXYGEN_LEVELS	144	0.0806582801043485	3.6336821621901	0.00305234911522392	0.0158237752707844	0.011341919398005	11721	tags=44%, list=58%, signal=19%	12402/237038/18754/71472/20377/66568/239555/56717/11977/64707/13614/27368/74769/19155/74244/18128/13435/64930/22339/11826/58801/216021/13631/18693/16526/17988/17751/12282/16527/11828/14080/13555/19015/18095/83428/16475/14699/78688/18386/15368/18997/11639/22160/19223/16533/21752/83433/17927/20855/11602/67749/12877/23844/18534/68169/69219/14465/246154/20528/13838/12374/54418/110876/20541
983	GOBP_REGULATION_OF_CELL_CELL_ADHESION	GOBP_REGULATION_OF_CELL_CELL_ADHESION	409	0.047501912926527	3.18654128558752	0.00305234911522392	0.0158237752707844	0.011341919398005	10836	tags=44%, list=54%, signal=21%	27205/22339/12161/21872/11898/14083/16161/22724/14130/14732/15375/16008/228361/12053/107527/22408/65960/17356/68606/26365/16195/268860/20963/16449/13866/18132/19279/17221/18733/50932/668101/14538/320832/23939/20315/257632/104831/56838/15007/209590/15972/15284/15223/22612/20312/11735/246707/235320/15376/17242/171285/434215/22788/75019/12550/20344/404549/15965/15977/16963/242519/245555/242517/16175…
984	GOBP_POSITIVE_REGULATION_OF_CELL_CYCLE_PHASE_TRANSITION	GOBP_POSITIVE_REGULATION_OF_CELL_CYCLE_PHASE_TRANSITION	107	0.0901569825071568	3.51789107374489	0.00312634456219275	0.0161909063911934	0.0116050659294061	5304	tags=31%, list=26%, signal=23%	74370/15586/105988/72776/12530/50883/105837/12532/234779/18514/114714/270201/218977/18014/71878/381457/22264/13076/11629/21752/14165/71950/76843/237877/16493/21385/18935/20460/22410/671232/11504/13649/18795
985	GOBP_NEGATIVE_REGULATION_OF_T_CELL_MEDIATED_CYTOTOXICITY	GOBP_NEGATIVE_REGULATION_OF_T_CELL_MEDIATED_CYTOTOXICITY	12	0.40390083304235	4.08375697054732	0.00316334229343525	0.0163492822792556	0.0117185841338959	11962	tags=100%, list=60%, signal=40%	16197/15018/14991/19264/19056/105855/14130/26365/18733/16643/15007/16641
986	GOBP_NEGATIVE_REGULATION_OF_IMMUNE_EFFECTOR_PROCESS	GOBP_NEGATIVE_REGULATION_OF_IMMUNE_EFFECTOR_PROCESS	117	0.0914418719533342	3.69812586739495	0.00316334229343525	0.0163492822792556	0.0117185841338959	10633	tags=49%, list=53%, signal=23%	22724/14130/12053/26365/12483/15227/17221/333883/18733/257632/16643/15007/15972/15284/667977/13051/15223/15006/171285/404549/15965/15977/16963/242519/242517/16641/110279/16153/330496/230398/71183/15969/15368/245615/15970/11806/13137/72432/12269/232345/278180/213208/15967/16165/16334/57765/20248/21809/15013/75863/27218/96935/74748/209558/12902/14990/21808
987	GOBP_POSITIVE_REGULATION_OF_B_CELL_PROLIFERATION	GOBP_POSITIVE_REGULATION_OF_B_CELL_PROLIFERATION	38	0.172273916652578	3.78450481829979	0.00320034002961064	0.0164903263810878	0.0118196795303591	3540	tags=16%, list=18%, signal=13%	237877/60505/117149/24099/81897/13844
988	GOBP_REGULATION_OF_NUCLEASE_ACTIVITY	GOBP_REGULATION_OF_NUCLEASE_ACTIVITY	21	0.255667284036198	3.72806529182279	0.00320034002961064	0.0164903263810878	0.0118196795303591	1182	tags=19%, list=6%, signal=18%	97165/27050/18148/18538
989	GOBP_GLYCOSYLATION	GOBP_GLYCOSYLATION	226	0.0607224719073825	3.27579642330617	0.00320034002961064	0.0164903263810878	0.0118196795303591	5446	tags=18%, list=27%, signal=13%	270049/14422/218476/171167/70377/227671/72077/67569/26877/26887/241391/67909/75847/71685/80908/67555/20445/215493/56219/228366/268510/271786/212996/17309/320752/20454/108073/231605/76898/20450/225742/20449/53418/230815/14348/240119/78754/52463/108760/20451
990	GOBP_REGULATION_OF_TRANSLATIONAL_ELONGATION	GOBP_REGULATION_OF_TRANSLATIONAL_ELONGATION	17	0.313065347262013	3.97587202351931	0.00323733777054983	0.0166305174180665	0.0119201634802716	1395	tags=29%, list=7%, signal=27%	276770/99349/27058/105638/192170
991	GOBP_POSITIVE_REGULATION_OF_LYMPHOCYTE_APOPTOTIC_PROCESS	GOBP_POSITIVE_REGULATION_OF_LYMPHOCYTE_APOPTOTIC_PROCESS	14	0.349986541276555	3.9380792120763	0.00323733777054983	0.0166305174180665	0.0119201634802716	2513	tags=50%, list=13%, signal=44%	12028/66494/16859/20304/18566/57432/22059
992	GOBP_REGULATION_OF_ACTIN_FILAMENT_ORGANIZATION	GOBP_REGULATION_OF_ACTIN_FILAMENT_ORGANIZATION	251	0.057542499157175	3.26264364423806	0.00323733777054983	0.0166305174180665	0.0119201634802716	4276	tags=20%, list=21%, signal=16%	68178/52428/27385/56363/230837/21809/20259/56221/22411/640524/18645/320502/56699/382562/19736/385354/223864/20563/14787/93689/320472/623781/16885/13860/56320/83767/107351/18816/22417/104445/545481/11687/432964/50874/104252/170643/213556/21336/13717/104027/118449/245880/18481/76441/23963/236266/225288/20739/20743/320827/20356
993	GOBP_POSITIVE_REGULATION_OF_DNA_TEMPLATED_TRANSCRIPTION_INITIATION	GOBP_POSITIVE_REGULATION_OF_DNA_TEMPLATED_TRANSCRIPTION_INITIATION	46	0.148280482212538	3.65100294558665	0.00327433551609134	0.0168036392648554	0.0120442510635893	2324	tags=11%, list=12%, signal=9%	14283/22410/13982/21410/21405
994	GOBP_NEGATIVE_REGULATION_OF_CD4_POSITIVE_ALPHA_BETA_T_CELL_DIFFERENTIATION	GOBP_NEGATIVE_REGULATION_OF_CD4_POSITIVE_ALPHA_BETA_T_CELL_DIFFERENTIATION	20	0.283261354452264	3.95150493471981	0.00331133326608089	0.0169764128007528	0.0121680889900463	10701	tags=95%, list=53%, signal=44%	16952/16183/12400/16189/15289/12399/17131/12394/16453/56468/230738/16950/381305/20371/319817/16190/22724/12053/15284
995	GOBP_TUMOR_NECROSIS_FACTOR_SUPERFAMILY_CYTOKINE_PRODUCTION	GOBP_TUMOR_NECROSIS_FACTOR_SUPERFAMILY_CYTOKINE_PRODUCTION	157	0.0744826261663664	3.46739813950264	0.00334833102037108	0.0171316213652721	0.0122793369696551	9331	tags=35%, list=47%, signal=19%	234779/13051/56644/14367/20312/12475/171285/18405/16175/19271/20186/16153/20302/142980/18725/12524/14456/12683/83430/329547/16803/16171/15978/22160/17394/18406/66725/11450/23960/83433/16160/16392/24088/19261/73149/319430/21941/332579/16846/27218/257630/17199/117149/246728/232801/100689/18726/17002/81897/73181/208188/22418/11441/93695/13844
[truncated: 252 more rows]
