# Supplementary material for: Genetic diversity of Collaborative Cross mice implicates FFAR3 as a target for ILC2 anti-inflammatory reprogramming
Source: Nat Commun. 2026 Jan 3;17:1053. doi: 10.1038/s41467-025-67813-2 (PMC12847941; doi:10.1038/s41467-025-67813-2)
Supplement: Supplementary file 6 — Supplementary Data 4 [file 41467_2025_67813_MOESM6_ESM.csv]

	ID	Description	setSize	enrichmentScore	NES	pvalue	p.adjust	qvalue	rank	leading_edge	core_enrichment
1	GOBP_SENSORY_PERCEPTION_OF_SMELL	GOBP_SENSORY_PERCEPTION_OF_SMELL	364	0.545185156	1.715291656	1.00E-10	9.77E-08	8.65E-08	8532	tags=92%, list=43%, signal=54%	258614/258645/18328/258347/258097/259041/258189/75124/258808/57270/258939/258601/238384/66786/259040/258854/18317/258275/258532/258105/258196/258147/258469/259010/258745/257909/258608/18312/259053/258039/258922/258441/258075/258283/258975/18367/258756/259051/259007/404316/18370/259035/258470/404317/17968/258405/258554/258830/258734/258821/56015/258853/258881/404315/257962/259036/258616/258794/258…
2	GOBP_DETECTION_OF_STIMULUS_INVOLVED_IN_SENSORY_PERCEPTION	GOBP_DETECTION_OF_STIMULUS_INVOLVED_IN_SENSORY_PERCEPTION	438	0.536927357	1.692493769	1.00E-10	9.77E-08	8.65E-08	8532	tags=89%, list=43%, signal=52%	667742/54652/319734/212541/20265/258614/258645/18328/258347/13409/11539/258097/259041/270190/258189/258808/57270/258939/12814/258601/238384/66786/18216/259040/258854/108072/18317/230085/20357/258275/258532/258105/258196/11418/171209/258147/258469/259010/258745/257909/258608/18703/18312/259053/258039/258922/258441/258075/258283/30044/258975/18367/258756/259051/259007/404316/18370/259035/258470/381…
3	GOBP_SENSORY_PERCEPTION_OF_CHEMICAL_STIMULUS	GOBP_SENSORY_PERCEPTION_OF_CHEMICAL_STIMULUS	420	0.535582197	1.687468381	1.00E-10	9.77E-08	8.65E-08	8536	tags=90%, list=43%, signal=53%	258614/258645/18328/258347/258097/259041/258189/75124/258808/57270/258939/231602/258601/238384/66786/259040/258854/18317/258275/258532/258105/258196/11418/171209/258147/258469/259010/258745/257909/258608/18703/18312/259053/258039/258922/258441/258075/258283/225362/258975/18367/258756/259051/259007/404316/18370/259035/258470/404317/17968/258405/258554/258830/258734/258821/56015/14686/277328/258853…
4	GOBP_SYNAPSE_ASSEMBLY	GOBP_SYNAPSE_ASSEMBLY	171	0.50385601	1.556818938	1.17E-10	9.77E-08	8.65E-08	6656	tags=64%, list=33%, signal=43%	237979/18212/210933/20743/13048/13508/13845/14804/103967/98733/13844/232370/71228/13869/268902/228357/331461/19266/67703/107831/270190/18213/74762/14402/227325/20471/330222/226438/20450/18189/22418/18208/229715/245450/76965/26875/242384/11418/225875/14395/244682/20562/269788/208188/320840/12613/12217/14394/382864/68792/64085/14362/18211/192167/12064/18198/319504/14401/93890/93887/93876/211187/169…
5	GOBP_POTASSIUM_ION_TRANSPORT	GOBP_POTASSIUM_ION_TRANSPORT	219	0.478949283	1.491226427	1.34E-10	9.77E-08	8.65E-08	6749	tags=57%, list=34%, signal=38%	16536/227632/18125/269109/16497/16502/140493/76376/223604/13483/57138/232975/11539/98741/70357/238271/60613/17178/214111/105243/192113/238384/16532/171286/16510/20512/66733/15168/229715/16512/20928/246317/67821/16531/56188/241528/338370/20614/24012/27222/109676/22353/56461/16522/11944/240444/208169/14199/18127/20495/240595/16509/240776/16494/18387/103988/12373/170738/16518/16513/16528/332396/2250…
6	GOBP_SODIUM_ION_TRANSPORT	GOBP_SODIUM_ION_TRANSPORT	231	0.475461858	1.482672516	1.00E-10	9.77E-08	8.65E-08	5843	tags=53%, list=29%, signal=38%	20541/18125/12291/240215/20264/76376/20265/232333/232975/20274/20537/110876/14411/232156/20648/74338/243616/105355/94229/17178/214111/105243/192113/229706/238384/237831/319848/110935/20538/15168/246317/67821/11418/171209/28240/269513/63993/56188/338370/27222/20273/54403/235281/110380/399548/240332/110880/11944/329954/15567/208169/20522/18127/20495/215929/58170/140919/142681/216225/14167/100102/59…
7	GOBP_CELL_CELL_ADHESION_VIA_PLASMA_MEMBRANE_ADHESION_MOLECULES	GOBP_CELL_CELL_ADHESION_VIA_PLASMA_MEMBRANE_ADHESION_MOLECULES	255	0.469205117	1.464793457	1.00E-10	9.77E-08	8.65E-08	6701	tags=63%, list=33%, signal=43%	237979/13508/14804/12560/23963/269784/98733/94332/270120/93842/232370/268902/331461/19266/54698/67703/12557/19876/13510/21808/53883/13131/74762/23965/140571/330222/13505/12563/226438/100534287/93702/93717/58998/381409/93893/80883/13507/229715/245450/23836/76965/23966/13512/225875/245827/320873/56191/19281/12564/53601/219257/93714/22329/114873/12555/53870/224024/93701/14012/210801/64085/16769/2136…
8	GOBP_CELL_FATE_COMMITMENT	GOBP_CELL_FATE_COMMITMENT	249	0.466359089	1.455091137	3.29E-10	2.09E-07	1.86E-07	7402	tags=61%, list=37%, signal=39%	225631/20679/20678/207920/218030/13869/21380/13592/19207/18933/18213/20471/21679/57246/13388/22418/14465/21375/17933/23966/13390/20682/22415/21410/76365/114873/12159/17906/74748/18088/22419/13813/15398/22422/22417/20664/18504/20319/21349/22410/20423/20668/20667/231044/13617/19130/15214/21384/14463/18119/26564/14451/16871/22431/14234/83993/245572/15396/20997/14633/109575/50913/74561/15218/19374/21…
9	GOBP_ANION_TRANSPORT	GOBP_ANION_TRANSPORT	487	0.419264083	1.323794759	1.81E-09	1.02E-06	9.06E-07	6038	tags=46%, list=30%, signal=33%	14725/18212/14407/12638/233246/18627/240215/18779/76376/76408/232333/18605/434674/57138/13487/320091/72401/268512/12723/11539/108115/20537/26570/18670/243634/14411/77574/232156/71345/243616/27413/105355/14402/94229/14400/17178/214111/105243/12374/404545/108071/229706/238384/217316/101488/18216/30806/237831/171286/209558/20379/99296/242607/319848/20512/18173/237625/72267/20928/217593/224661/319800…
10	GOBP_HOMOPHILIC_CELL_ADHESION_VIA_PLASMA_MEMBRANE_ADHESION_MOLECULES	GOBP_HOMOPHILIC_CELL_ADHESION_VIA_PLASMA_MEMBRANE_ADHESION_MOLECULES	156	0.500864384	1.541632483	3.05E-09	1.53E-06	1.36E-06	6801	tags=71%, list=34%, signal=47%	237979/13508/12560/269784/98733/94332/270120/93842/232370/268902/67703/12557/19876/13510/53883/23965/140571/330222/13505/12563/226438/100534287/93702/93717/58998/381409/93893/13507/229715/23836/13512/245827/320873/56191/19281/12564/53601/219257/93714/114873/12555/53870/93701/14012/64085/16769/21367/19294/93713/245578/68802/104010/75599/93890/12561/72040/93887/93876/93892/227485/93715/12942/93706/…
11	GOBP_REGULATION_OF_MEMBRANE_POTENTIAL	GOBP_REGULATION_OF_MEMBRANE_POTENTIAL	392	0.428746067	1.350207406	3.31E-09	1.53E-06	1.36E-06	6794	tags=52%, list=34%, signal=35%	20541/667742/19699/18212/14407/13048/12291/12638/16502/14804/116838/20264/108013/20265/14813/20370/223604/13487/232975/12723/53321/11539/20274/110876/238271/20648/14810/11549/14402/14400/12293/227733/108071/81907/231602/238384/14799/98496/21336/14615/18216/11441/18189/11438/16510/110902/14805/56216/15168/20191/16512/246317/60597/11418/16531/56188/14807/338370/14395/27222/20273/76365/14811/109676/…
12	GOBP_NEURON_PROJECTION_GUIDANCE	GOBP_NEURON_PROJECTION_GUIDANCE	223	0.462214847	1.440268789	1.21E-08	5.13E-06	4.54E-06	6242	tags=54%, list=31%, signal=38%	16772/19699/243743/18191/20356/269116/18187/12933/13508/13845/269878/16876/19277/269784/230735/26456/93842/13844/17967/268902/19876/270190/26757/13176/70433/140571/13838/20360/18189/52666/22418/16774/18208/20357/21375/14009/12661/244682/20564/22415/20562/16869/65254/16572/114873/53870/13840/22152/13643/210801/13837/319476/21960/21367/13842/18424/20423/68802/20359/231044/16872/13617/20563/73710/20…
13	GOBP_ANION_TRANSMEMBRANE_TRANSPORT	GOBP_ANION_TRANSMEMBRANE_TRANSPORT	239	0.457359435	1.426487408	1.60E-08	6.26E-06	5.54E-06	6027	tags=49%, list=30%, signal=35%	14725/14407/12638/233246/18627/240215/76376/232333/57138/13487/320091/72401/268512/12723/20537/26570/243634/77574/232156/71345/14402/94229/14400/214111/105243/12374/404545/108071/238384/18216/30806/237831/171286/242607/20512/72267/217593/224661/319800/57274/14395/54403/108114/11989/20511/20536/207151/328699/103775/208169/14394/70026/20522/209837/320718/20495/14403/57249/14397/140919/216225/14409/…
14	GOBP_EXTERNAL_ENCAPSULATING_STRUCTURE_ORGANIZATION	GOBP_EXTERNAL_ENCAPSULATING_STRUCTURE_ORGANIZATION	303	0.434202603	1.360150467	3.00E-08	1.09E-05	9.67E-06	6802	tags=52%, list=34%, signal=35%	12816/12822/69700/12829/12819/208936/12815/68723/279028/12843/195209/271127/245026/81877/373864/665033/17880/12818/12823/12831/407800/77794/241226/18815/233332/21808/268396/12821/24087/70779/14230/23794/11504/213945/64074/214766/16949/12839/53867/12814/239337/13717/12842/224224/30806/235130/21816/216725/14264/545291/13038/80883/21892/94352/330119/67573/66548/20682/23876/30060/12817/18595/17389/17…
15	GOBP_DETECTION_OF_ABIOTIC_STIMULUS	GOBP_DETECTION_OF_ABIOTIC_STIMULUS	128	0.501044253	1.526257438	3.42E-08	1.16E-05	1.03E-05	5595	tags=55%, list=28%, signal=40%	667742/11304/54652/319734/76376/212541/20265/24013/14919/13409/11539/270190/22138/20132/12814/238384/21336/18216/108072/230085/20357/11418/171209/22065/21333/12057/76645/171395/73660/18766/30044/110855/381359/19133/14686/277328/192140/64378/170788/16528/140476/13009/243923/18211/22157/14610/16485/57811/193034/21906/329064/245650/18053/228432/231252/333329/70335/110789/14539/104443/353344/19881/17…
16	GOBP_REGULATION_OF_BLOOD_CIRCULATION	GOBP_REGULATION_OF_BLOOD_CIRCULATION	238	0.445991308	1.390951172	8.13E-08	2.59E-05	2.29E-05	7050	tags=54%, list=35%, signal=36%	20541/18125/12291/18627/20264/232975/71544/21956/11539/140781/21808/20648/243764/11549/320707/12293/12374/22063/21336/14615/12671/20191/20928/11418/13166/56188/12154/76365/11552/109676/235281/399548/20536/17906/240444/13346/17897/11609/18127/276829/16509/12288/53419/12373/16518/70008/109620/76757/13617/13009/15214/14463/56543/16521/72413/17201/16515/19736/16846/12652/21391/21385/58226/11606/19303…
17	GOBP_SODIUM_ION_TRANSMEMBRANE_TRANSPORT	GOBP_SODIUM_ION_TRANSMEMBRANE_TRANSPORT	162	0.480580667	1.481765361	9.70E-08	2.91E-05	2.58E-05	4897	tags=51%, list=24%, signal=39%	20541/18125/12291/240215/20264/76376/20265/232333/232975/20274/20537/110876/14411/232156/20648/74338/243616/105355/94229/17178/214111/105243/192113/229706/238384/319848/20538/15168/246317/11418/171209/28240/56188/338370/27222/20273/54403/235281/110380/399548/240332/110880/11944/15567/208169/20522/20495/58170/142681/14167/100102/59095/14166/241118/11419/97086/20277/11945/75607/57780/11936/103098/5…
18	GOBP_INORGANIC_ANION_TRANSMEMBRANE_TRANSPORT	GOBP_INORGANIC_ANION_TRANSMEMBRANE_TRANSPORT	89	0.538456279	1.611156299	1.17E-07	3.31E-05	2.93E-05	4823	tags=57%, list=24%, signal=43%	14407/12638/233246/232333/57138/13487/320091/268512/12723/20537/243634/71345/14402/14400/12374/404545/108071/30806/171286/20512/224661/14395/328699/14394/320718/20495/14403/57249/14397/14409/14396/14658/14401/216643/110304/237213/20504/14406/14654/208890/80979/228432/114479/243755/223672/110886/14405/20505/269356/14408/55961
19	GOBP_COLLAGEN_FIBRIL_ORGANIZATION	GOBP_COLLAGEN_FIBRIL_ORGANIZATION	58	0.587132993	1.721263675	1.32E-07	3.46E-05	3.07E-05	2742	tags=50%, list=14%, signal=43%	12816/12815/12843/81877/12818/12831/21808/24087/14230/16949/53867/12814/239337/12842/216725/14264/21892/94352/330119/67573/12817/13078/16948/18816/20319/269120/12824/14234/12832
20	GOBP_REGULATION_OF_ION_TRANSMEMBRANE_TRANSPORT	GOBP_REGULATION_OF_ION_TRANSMEMBRANE_TRANSPORT	437	0.408612432	1.28802237	1.36E-07	3.46E-05	3.07E-05	6930	tags=50%, list=35%, signal=33%	20541/16536/19699/18125/269109/12292/12291/54652/12638/56808/16497/319734/16502/19418/18627/20264/20265/13483/13844/72401/19417/12723/13409/20274/98741/70357/110876/80982/238271/77574/72555/60613/20648/232813/71345/380702/12290/17178/12293/108071/18760/22063/14061/16532/18216/12294/16510/12671/66733/229715/20191/16512/246317/60597/11418/57339/16531/193003/56188/241528/338370/24012/20273/109676/23…
21	GOBP_NEGATIVE_REGULATION_OF_CELL_DEVELOPMENT	GOBP_NEGATIVE_REGULATION_OF_CELL_DEVELOPMENT	169	0.46866618	1.447909321	3.24E-07	7.65E-05	6.78E-05	7227	tags=52%, list=36%, signal=34%	20356/235472/26456/13844/228357/76441/13176/13131/18213/70433/14025/20360/210108/14061/22418/18208/20357/109904/13390/13389/30060/22415/20562/73181/14118/230103/13643/320027/83557/21960/107351/17002/17136/20359/20347/18119/20665/171469/193034/18096/15208/73121/381759/13610/21907/13618/76566/24066/18742/20361/14168/20378/22421/19227/14114/21909/15904/83433/18508/108151/16176/13841/13829/18846/1257…
22	GOBP_SENSORY_PERCEPTION_OF_LIGHT_STIMULUS	GOBP_SENSORY_PERCEPTION_OF_LIGHT_STIMULUS	201	0.449912391	1.398719866	3.45E-07	7.65E-05	6.78E-05	7341	tags=60%, list=37%, signal=38%	12951/11304/12822/54652/217143/319734/12560/76376/212541/225600/24013/218030/14919/114889/14051/271209/75124/20132/94229/18185/214111/12814/19739/12842/17364/259172/14615/224224/16470/19661/22173/108072/20357/12057/14823/73660/30952/30044/116837/110855/242235/19133/14686/20476/18504/19434/14409/16513/170788/225004/21810/14658/243923/225644/74023/12824/29866/235033/22772/22157/14610/170735/57811/1…
23	GOBP_EAR_DEVELOPMENT	GOBP_EAR_DEVELOPMENT	211	0.446134307	1.388111903	3.41E-07	7.65E-05	6.78E-05	6692	tags=55%, list=33%, signal=37%	207920/13844/18596/14051/13409/21380/241226/60613/21808/18933/18213/20471/13838/12814/16470/13388/230824/22418/18208/110935/20897/20682/76365/110380/229791/26380/12159/15398/212937/17910/15444/18504/20423/14180/140476/13617/19130/15214/26564/18935/12824/16871/14401/73230/14160/18256/15372/21385/12307/15208/12160/14233/20776/21906/108030/22283/22771/54670/20472/21809/80979/332309/17701/231252/2037…
24	GOBP_ODONTOGENESIS	GOBP_ODONTOGENESIS	123	0.487166079	1.480831525	3.62E-07	7.69E-05	6.81E-05	5922	tags=55%, list=30%, signal=39%	12638/12843/20264/228357/21380/16420/21808/22061/23794/666279/12842/239405/238384/14465/13607/13390/11647/19013/18595/13406/56213/12159/252974/15110/20423/11481/18484/13801/14313/14633/16777/243612/18675/17702/22409/11698/30800/17300/22420/546144/13393/80752/208659/13608/240590/21809/18053/17701/319757/20505/20271/11831/16875/18089/107587/12095/16450/12097/18511/18741/14165/23967/69592/381651/183…
25	GOBP_CHLORIDE_TRANSMEMBRANE_TRANSPORT	GOBP_CHLORIDE_TRANSMEMBRANE_TRANSPORT	66	0.563373191	1.66549814	3.92E-07	7.99E-05	7.07E-05	4174	tags=61%, list=21%, signal=49%	14407/12638/233246/232333/57138/13487/320091/12723/20537/243634/71345/14402/14400/12374/404545/171286/20512/224661/14395/328699/14394/320718/20495/14403/57249/14397/14409/14396/14658/14401/216643/110304/237213/14406/14654/208890/80979/228432/223672/110886/14405
26	GOBP_CELL_FATE_SPECIFICATION	GOBP_CELL_FATE_SPECIFICATION	92	0.523966844	1.57218939	4.09E-07	8.01E-05	7.10E-05	7108	tags=72%, list=35%, signal=47%	207920/21380/19207/18213/20471/21679/57246/13388/22418/21375/17933/23966/20682/21410/76365/17906/18088/13813/15398/20664/18504/20319/20423/21384/18119/16871/83993/245572/15396/20997/14633/109575/50913/21385/383491/22411/20472/240590/21388/21387/57765/319757/16392/18996/20674/18992/13363/71950/260298/14048/18508/14843/209448/14008/15285/242620/22416/11921/14634/104360/13380/14836/16147/23805/94222…
27	GOBP_SYNAPSE_ORGANIZATION	GOBP_SYNAPSE_ORGANIZATION	396	0.407504037	1.283269407	4.47E-07	8.44E-05	7.47E-05	6847	tags=50%, list=34%, signal=34%	19699/237979/18212/269116/18187/210933/20743/13048/56013/13508/13845/14804/238988/103967/19277/12266/98733/232333/20370/93842/13844/68507/232370/71228/13869/268902/228357/208898/53321/331461/26570/19266/67703/55983/107831/270190/18481/18163/245880/20648/232813/18213/74762/380702/14402/227325/20471/104027/13838/330222/108071/81907/231602/226438/20450/11441/18189/243312/22418/18208/104069/80883/229…
28	GOBP_REGULATION_OF_SYNAPSE_ASSEMBLY	GOBP_REGULATION_OF_SYNAPSE_ASSEMBLY	97	0.514359119	1.547978944	5.32E-07	9.69E-05	8.58E-05	6842	tags=67%, list=34%, signal=44%	18212/210933/13048/13845/14804/13844/232370/71228/268902/331461/19266/107831/270190/18213/74762/20471/20450/18189/22418/18208/229715/245450/76965/242384/11418/225875/20562/269788/208188/320840/382864/68792/64085/14362/18211/192167/12064/18198/211187/16979/320844/238205/23888/12404/18430/24088/19329/71436/22421/60367/21983/74342/18164/216028/14735/13841/22416/21826/171171/386750/69137/13380/245537…
29	GOBP_REGIONALIZATION	GOBP_REGIONALIZATION	331	0.416575376	1.307634319	7.19E-07	0.000126426	0.000111979	7554	tags=53%, list=38%, signal=34%	19699/14725/18187/18552/269878/14766/15245/12266/268902/228357/21380/18553/83561/19876/214575/12591/22061/53883/15395/12667/20471/57246/13388/22418/21375/210510/13390/13389/22415/21410/16869/16917/76365/15426/171395/114873/15423/12159/15410/18088/13813/22422/212937/20664/320145/18504/20319/15425/18424/15404/20423/11481/14164/15405/15214/14463/18119/26564/13798/16871/22431/14234/19378/109663/15396…
30	GOBP_SKELETAL_SYSTEM_DEVELOPMENT	GOBP_SKELETAL_SYSTEM_DEVELOPMENT	497	0.399776389	1.261905611	7.54E-07	0.000127997	0.000113371	7611	tags=49%, list=38%, signal=31%	20190/18552/12815/14119/12843/20679/20678/14756/269878/23850/15245/373864/14177/12823/22402/21380/59056/73234/329872/320910/16420/21808/268396/18933/13003/22061/15395/12667/20471/666279/12814/239337/12842/239405/21679/116847/20379/22418/252973/12023/13038/21892/94352/13390/11474/11647/20682/13389/18507/12154/12817/18595/17389/16869/73940/15426/14118/230103/278507/114873/15423/12159/15410/17180/17…
31	GOBP_INORGANIC_ANION_TRANSPORT	GOBP_INORGANIC_ANION_TRANSPORT	171	0.45799169	1.415106942	8.13E-07	0.000129488	0.000114692	4823	tags=47%, list=24%, signal=36%	14407/12638/233246/240215/76408/232333/18605/57138/13487/320091/268512/12723/20537/243634/232156/71345/105355/14402/94229/14400/17178/12374/404545/108071/30806/171286/209558/20379/20512/18173/72267/20928/224661/56188/14395/54403/20536/328699/14394/99663/320718/20495/14403/57249/14397/382427/142681/14409/14396/14658/57385/14401/216643/110304/237213/117160/20504/23844/14406/18399/14654/54670/19092/…
32	GOBP_MUSCLE_SYSTEM_PROCESS	GOBP_MUSCLE_SYSTEM_PROCESS	396	0.404885302	1.275022757	8.05E-07	0.000129488	0.000114692	6749	tags=46%, list=34%, signal=31%	20541/20190/18125/12292/12291/20264/17885/20265/17884/17880/17929/71544/12723/21956/11539/140781/98741/22138/20648/109272/243764/11549/19091/24052/214384/12293/241113/231602/57246/107589/21336/14615/14465/17868/17879/69642/12671/20191/11474/16531/22065/56188/19013/12154/208188/11552/109676/235281/50874/399548/544791/433766/110880/17906/13346/212937/15552/17897/18127/16509/12288/53311/243547/12373…
33	GOBP_REGULATION_OF_POSTSYNAPTIC_MEMBRANE_POTENTIAL	GOBP_REGULATION_OF_POSTSYNAPTIC_MEMBRANE_POTENTIAL	123	0.482316094	1.466089098	8.81E-07	0.000136096	0.000120544	6707	tags=61%, list=33%, signal=41%	19699/14407/13048/14804/116838/108013/14813/20370/11539/14810/14400/108071/81907/231602/14799/18216/11441/18189/11438/110902/14805/56216/246317/60597/14807/14395/14811/116837/14394/14803/14403/52882/14397/14409/14396/14658/192167/14401/14816/14812/19736/110304/108015/237213/110835/108043/16485/193034/12404/11443/14406/225872/14654/231252/110886/110637/14405/22421/110891/12669/14408/110834/242443/…
34	GOBP_N_GLYCAN_PROCESSING	GOBP_N_GLYCAN_PROCESSING	18	0.766101098	2.023601349	1.16E-06	0.00017313	0.000153347	892	tags=28%, list=4%, signal=27%	20451/230815/20449/225742/20450
35	GOBP_INORGANIC_ION_IMPORT_ACROSS_PLASMA_MEMBRANE	GOBP_INORGANIC_ION_IMPORT_ACROSS_PLASMA_MEMBRANE	95	0.513584914	1.543576462	1.27E-06	0.00017556	0.000155499	6363	tags=59%, list=32%, signal=41%	20541/76376/232333/64177/223604/57138/232975/74051/20537/214111/105243/12293/192113/238384/171286/270028/20928/28240/246788/27222/16522/11944/208169/12311/20495/63873/16518/16513/194352/16521/16515/277468/20277/11945/75607/11936/16517/193034/16520/16511/330953/20505/16519/12790/11932/98660/226999/20278/110891/15166/16524/110895/277973/15978/56379/16535/620592
36	GOBP_IMPORT_INTO_CELL	GOBP_IMPORT_INTO_CELL	213	0.44119444	1.373181036	1.26E-06	0.00017556	0.000155499	5181	tags=44%, list=26%, signal=33%	20541/14725/18125/18627/76376/232333/64177/223604/57138/232975/74051/72401/20537/26570/14411/243616/110877/214111/105243/12293/192113/238384/18216/171286/270028/242607/20512/20538/72267/20928/28240/246788/20614/117167/27222/229791/65221/11989/20517/20511/16522/20519/11944/15567/208169/70026/12311/20495/63873/16518/70008/16513/20518/194352/11988/16521/67473/14816/16515/277468/19736/20277/11945/756…
37	GOBP_HORMONE_METABOLIC_PROCESS	GOBP_HORMONE_METABOLIC_PROCESS	216	0.436222006	1.358176212	1.29E-06	0.00017556	0.000155499	7277	tags=52%, list=36%, signal=34%	18552/68947/665270/13809/214593/18553/107605/13112/14602/13038/241452/27400/15487/22018/18595/13078/13074/99439/13070/13982/13371/13132/170752/63857/13370/237320/26423/22417/213696/53419/69060/70008/20423/12038/71412/58807/15494/11522/242285/18549/235033/19378/14695/16846/20277/26876/110805/11529/58226/13115/78925/94224/11576/394432/12160/13079/27226/15485/107522/13618/13113/20394/629219/233080/1…
38	GOBP_PATTERN_SPECIFICATION_PROCESS	GOBP_PATTERN_SPECIFICATION_PROCESS	426	0.402486586	1.268533451	1.31E-06	0.00017556	0.000155499	7554	tags=51%, list=38%, signal=32%	19699/14725/18187/18552/269878/14766/15245/12266/13869/268902/228357/21380/18553/83561/76441/19876/214575/12591/22061/53883/74407/15395/12667/214766/20471/67968/57246/74934/13388/230824/22418/21375/210510/381738/13390/13389/22415/21410/16869/16917/76365/15426/171395/74025/114873/15423/12159/15410/18088/13813/18183/22422/212937/15110/20664/22255/320145/18504/320878/20319/19434/15425/18424/15404/20…
39	GOBP_NEGATIVE_REGULATION_OF_NERVOUS_SYSTEM_DEVELOPMENT	GOBP_NEGATIVE_REGULATION_OF_NERVOUS_SYSTEM_DEVELOPMENT	140	0.466476582	1.429243822	2.05E-06	0.000267406	0.00023685	7176	tags=52%, list=36%, signal=34%	20356/235472/26456/13844/268902/228357/76441/13176/13131/18213/70433/20360/210108/14061/22418/18208/20357/109904/13390/13389/22415/20562/73181/13643/320027/83557/21960/17136/20359/20347/20665/171469/18096/15208/12404/21907/18742/20361/24088/14168/22421/21909/15904/83433/18508/108151/16176/13841/18846/12579/20346/22416/11921/17756/20983/20358/13392/20292/16870/18121/231014/13380/14912/20750/22067/…
40	GOBP_DETECTION_OF_VISIBLE_LIGHT	GOBP_DETECTION_OF_VISIBLE_LIGHT	44	0.603588248	1.741829326	2.15E-06	0.000273866	0.000242572	5032	tags=66%, list=25%, signal=49%	11304/54652/319734/212541/24013/14919/20132/108072/20357/12057/30044/110855/19133/14686/64378/170788/243923/22157/14610/57811/245650/333329/70335/14539/353344/19881/20147/83603/114230
41	GOBP_CARTILAGE_DEVELOPMENT	GOBP_CARTILAGE_DEVELOPMENT	182	0.453294128	1.403622136	2.22E-06	0.000275736	0.000244228	7611	tags=54%, list=38%, signal=34%	12815/20679/20678/14756/373864/14177/22402/59056/73234/320910/18933/12814/239337/12842/239405/22418/12023/13038/94352/20682/12154/15423/12159/15410/17180/22419/22422/15110/22255/20319/63873/22410/14180/21810/12111/240725/110075/26564/12824/257630/16840/16846/15396/16007/17702/15208/12160/73121/22411/12163/12165/76566/20259/20855/20472/21827/17701/109685/20378/242316/22421/19227/17182/107587/19226…
42	GOBP_AMINE_TRANSPORT	GOBP_AMINE_TRANSPORT	97	0.502519518	1.512347315	2.36E-06	0.000283292	0.00025092	7460	tags=66%, list=37%, signal=42%	18627/232333/72401/11539/110058/110877/18216/11438/99296/108073/208188/11552/22353/80976/18387/70008/16500/20518/19736/16846/70840/12652/12801/69908/11606/319508/14573/21823/18430/233080/11553/11551/21337/13488/98660/20979/98256/110834/54525/56315/18168/57394/13489/16490/54140/76257/12918/171180/20983/11440/60510/54526/11542/20980/18429/20907/26361/55925/13490/11998/64051/27220/50873/22044
43	GOBP_IMPORT_ACROSS_PLASMA_MEMBRANE	GOBP_IMPORT_ACROSS_PLASMA_MEMBRANE	165	0.4552481	1.404282959	2.39E-06	0.000283292	0.00025092	6381	tags=51%, list=32%, signal=35%	20541/14725/18627/76376/232333/64177/223604/57138/232975/74051/72401/20537/26570/214111/105243/12293/192113/238384/18216/171286/270028/20512/72267/20928/28240/246788/27222/65221/11989/20511/16522/11944/208169/70026/12311/20495/63873/16518/70008/16513/20518/194352/11988/16521/67473/14816/16515/277468/19736/20277/11945/75607/11936/16517/11606/193034/16520/56774/16511/56485/330953/104245/20505/16519…
44	GOBP_DETECTION_OF_LIGHT_STIMULUS	GOBP_DETECTION_OF_LIGHT_STIMULUS	58	0.556336812	1.630980301	2.49E-06	0.000288804	0.000255802	5032	tags=60%, list=25%, signal=45%	11304/54652/319734/76376/212541/24013/14919/20132/238384/108072/20357/11418/22065/12057/73660/30044/110855/19133/14686/64378/170788/243923/22157/14610/57811/245650/333329/70335/14539/353344/19881/20147/74596/83603/114230
45	GOBP_CELLULAR_HORMONE_METABOLIC_PROCESS	GOBP_CELLULAR_HORMONE_METABOLIC_PROCESS	123	0.475615474	1.445721321	2.94E-06	0.00033302	0.000294966	7277	tags=58%, list=36%, signal=37%	665270/107605/13112/241452/27400/15487/18595/13078/13074/13070/13982/13132/170752/63857/237320/22417/69060/20423/71412/15494/11522/242285/235033/19378/20277/26876/11529/58226/78925/94224/11576/394432/12160/13079/15485/13618/13113/19662/100727/231396/208665/72303/13082/13077/15492/69888/546726/83702/15486/13076/394430/13116/243085/13075/394436/116852/22236/12904/71773/105349/100559/11298/56847/207…
46	GOBP_SKELETAL_SYSTEM_MORPHOGENESIS	GOBP_SKELETAL_SYSTEM_MORPHOGENESIS	216	0.430717182	1.341036956	3.63E-06	0.00040206	0.000356117	8611	tags=58%, list=43%, signal=34%	14119/20679/20678/269878/23850/15245/373864/14177/21380/329872/18933/20471/12814/12842/20379/252973/12023/11474/11647/20682/18507/12817/18595/17389/16869/15426/114873/15423/12159/15410/17180/17387/212937/17002/22255/20319/63873/22410/15404/11481/15405/21384/18119/26564/12824/14234/109663/231633/15396/17702/73121/11695/17300/76566/20855/20472/21827/64406/21809/15416/103889/17701/15412/21387/22421/…
47	GOBP_ORGANIC_ANION_TRANSPORT	GOBP_ORGANIC_ANION_TRANSPORT	341	0.410255485	1.28820522	5.29E-06	0.00057339	0.000507869	6027	tags=45%, list=30%, signal=32%	14725/18212/12638/18627/240215/18779/76408/232333/434674/13487/72401/11539/108115/26570/18670/14411/232156/243616/27413/105355/94229/12374/229706/217316/101488/18216/237831/99296/242607/319848/20512/237625/72267/217593/224661/319800/108073/227659/171209/57274/319924/28253/54403/108114/11989/20511/71781/18784/240332/20536/20519/22066/207151/76574/103775/70026/216974/20522/236293/209837/26971/32071…
48	GOBP_VASOCONSTRICTION	GOBP_VASOCONSTRICTION	76	0.524240528	1.559071932	5.91E-06	0.000627495	0.000555792	6987	tags=62%, list=35%, signal=40%	20541/18627/71544/20648/11549/12374/21336/12671/11418/13166/11552/15567/15552/276829/243547/70008/13617/72413/16846/20277/21391/11606/15550/16493/18430/23925/13618/12062/68678/15566/11548/11553/11551/11607/98660/110135/244701/99571/54140/12845/13492/13616/12944/26361/11550/11998/15465
49	GOBP_G_PROTEIN_COUPLED_RECEPTOR_SIGNALING_PATHWAY_COUPLED_TO_CYCLIC_NUCLEOTIDE_SECOND_MESSENGER	GOBP_G_PROTEIN_COUPLED_RECEPTOR_SIGNALING_PATHWAY_COUPLED_TO_CYCLIC_NUCLEOTIDE_SECOND_MESSENGER	62	0.542667419	1.598816636	6.19E-06	0.000643446	0.00056992	7466	tags=79%, list=37%, signal=50%	16867/15560/243764/258939/99296/12671/22354/15552/11609/22095/15562/258113/100043474/17199/15565/17201/20609/15563/12801/11606/100038860/15550/15566/18166/20606/18313/213788/13488/12669/100038859/244701/258584/11556/258264/17200/20608/258363/20605/19228/12672/18386/20607/109648/20296/15557/15465/258585/18390/14429
50	GOBP_SENSORY_PERCEPTION_OF_MECHANICAL_STIMULUS	GOBP_SENSORY_PERCEPTION_OF_MECHANICAL_STIMULUS	169	0.449378466	1.388321363	7.29E-06	0.000728867	0.00064558	6978	tags=53%, list=35%, signal=35%	667742/14725/628870/22141/12815/21683/246190/20265/240411/14051/13409/21380/80982/195208/227357/60613/20471/12814/231602/12842/68955/16470/230085/110935/20512/108073/11418/171209/244682/269788/83762/54422/192190/432516/252974/140494/17910/16509/277328/192140/16528/140476/18211/12824/14401/29866/12810/16485/193034/260301/20776/140765/21823/22283/11941/241062/54670/12828/80979/332309/98845/231252/1…
51	GOBP_MUSCLE_CONTRACTION	GOBP_MUSCLE_CONTRACTION	318	0.412785955	1.294327908	7.29E-06	0.000728867	0.00064558	6749	tags=49%, list=34%, signal=33%	20541/20190/18125/12292/12291/20264/17885/20265/17884/17880/17929/71544/12723/21956/11539/140781/98741/22138/20648/109272/243764/11549/19091/24052/214384/12293/231602/57246/107589/21336/14615/17868/17879/12671/20191/11474/16531/56188/12154/208188/11552/109676/235281/50874/399548/544791/433766/110880/17906/13346/212937/15552/17897/16509/12288/53311/243547/12373/14167/63873/16518/70008/109620/93689…
52	GOBP_REGULATION_OF_HORMONE_LEVELS	GOBP_REGULATION_OF_HORMONE_LEVELS	476	0.392979321	1.240342687	8.13E-06	0.000796545	0.000705524	8335	tags=53%, list=42%, signal=32%	18552/74591/12638/68947/14756/320995/665270/116838/18627/13809/64177/214593/11539/108115/18553/15560/107605/13112/15378/12374/14602/27359/21336/269275/21419/13038/237625/26875/319800/241452/277978/21405/28240/27400/15487/28253/20614/21410/22018/18595/13078/208188/13074/99439/22353/276952/13070/13982/207151/13371/13132/170752/12921/63857/56508/13370/19276/237320/26423/22417/19275/213696/53419/1838…
53	GOBP_NEUROPEPTIDE_SIGNALING_PATHWAY	GOBP_NEUROPEPTIDE_SIGNALING_PATHWAY	103	0.488808203	1.474322767	1.09E-05	0.001042386	0.000923274	7706	tags=74%, list=38%, signal=46%	23963/14608/66673/18216/21333/18217/319239/14829/19065/114229/239336/18387/14427/14658/20609/110304/237213/18610/241070/18155/433292/18232/226304/14763/14654/20394/230777/18389/229214/18166/20606/229357/58178/216749/217369/56183/104443/30052/209776/22174/246313/80910/242093/104080/50501/18168/21334/19064/58182/226278/18241/237362/225642/104079/17200/20608/18101/18158/11516/18619/18167/20605/18386…
54	GOBP_MULTICELLULAR_ORGANISMAL_SIGNALING	GOBP_MULTICELLULAR_ORGANISMAL_SIGNALING	154	0.455277243	1.399979125	1.10E-05	0.001042386	0.000923274	7056	tags=59%, list=35%, signal=39%	20541/18212/269116/12291/20264/246190/20265/232975/66797/12723/53321/20274/110876/320707/12293/22063/14615/20191/20928/208188/20273/76365/109676/235281/399548/54377/20536/110880/16509/12288/21960/53419/12373/14167/16518/70008/64378/109620/76757/17136/56543/16521/72413/319504/12300/108015/16485/58226/11606/435766/20269/16373/16511/16493/11941/14654/240590/330953/21388/13506/16519/100502876/16392/2…
55	GOBP_ODONTOGENESIS_OF_DENTIN_CONTAINING_TOOTH	GOBP_ODONTOGENESIS_OF_DENTIN_CONTAINING_TOOTH	85	0.507563199	1.516575474	1.16E-05	0.001074927	0.000952096	5827	tags=58%, list=29%, signal=41%	12638/20264/228357/21380/16420/22061/666279/239405/238384/14465/13607/13390/19013/18595/13406/56213/12159/15110/20423/11481/13801/14313/14633/17702/22409/11698/30800/17300/22420/546144/13393/80752/208659/13608/240590/18053/17701/319757/20505/20271/16875/18089/16450/14165/69592/381651/18383/66042/14634
56	GOBP_FOREBRAIN_DEVELOPMENT	GOBP_FOREBRAIN_DEVELOPMENT	362	0.401281292	1.262568882	1.38E-05	0.001258025	0.001114272	6847	tags=47%, list=34%, signal=31%	20541/19699/243743/14725/18212/20356/18187/18795/13845/16502/13175/14766/13649/381293/218194/11682/13844/18223/13869/268902/66797/26570/18072/67703/19876/13131/74762/58198/94229/70433/19091/81907/14602/140486/269610/22418/18991/21375/13390/18507/20564/20562/16869/20511/12159/76574/13813/18183/22422/22417/21960/20664/22255/21367/19434/18424/20423/18420/20460/20359/15494/16874/19130/20563/15114/681…
57	GOBP_LOW_DENSITY_LIPOPROTEIN_PARTICLE_REMODELING	GOBP_LOW_DENSITY_LIPOPROTEIN_PARTICLE_REMODELING	15	0.751277852	1.944184241	1.47E-05	0.00128813	0.001140936	4494	tags=73%, list=22%, signal=57%	238055/17523/237625/18784/11606/18780/15450/27226/26565/11607/26970
58	GOBP_DIGESTIVE_SYSTEM_DEVELOPMENT	GOBP_DIGESTIVE_SYSTEM_DEVELOPMENT	135	0.457451418	1.398020253	1.47E-05	0.00128813	0.001140936	7390	tags=59%, list=37%, signal=38%	18552/13845/269878/13649/21808/12591/22061/58198/214384/20459/22418/14465/59036/20897/21410/18595/227231/74025/12159/18088/15398/20319/20423/11481/14180/18416/14463/18119/20665/71973/19378/14633/110805/21385/18609/14464/71566/22411/54612/11695/18430/226352/13618/71660/20472/21809/319757/23795/16002/30051/18089/54635/14241/107586/102643076/14607/73293/14165/15402/14238/13076/22773/21412/14634/2721…
59	GOBP_EMBRYONIC_SKELETAL_SYSTEM_DEVELOPMENT	GOBP_EMBRYONIC_SKELETAL_SYSTEM_DEVELOPMENT	123	0.463377209	1.40852085	1.49E-05	0.001290416	0.001142961	8611	tags=68%, list=43%, signal=39%	18552/269878/21380/18933/20471/12814/12842/22418/252973/13390/18507/18595/17389/16869/114873/15423/12159/15410/17387/15425/15404/20423/14180/15405/13617/240725/21384/18119/12824/14234/109663/15396/22411/15424/11695/20472/21809/15416/103889/15412/19662/15417/17240/107587/15413/22412/14048/23967/15399/15402/216285/14634/22160/15414/213081/12020/13392/11694/15394/18121/15434/15429/14836/17877/15407/…
60	GOBP_ADENYLATE_CYCLASE_MODULATING_G_PROTEIN_COUPLED_RECEPTOR_SIGNALING_PATHWAY	GOBP_ADENYLATE_CYCLASE_MODULATING_G_PROTEIN_COUPLED_RECEPTOR_SIGNALING_PATHWAY	228	0.421780321	1.314860547	1.55E-05	0.001316344	0.001165926	8507	tags=62%, list=42%, signal=36%	210933/116838/14766/230775/12922/11539/16867/107831/93896/268934/243764/11549/12374/108071/14602/237175/215798/108072/432530/99296/12671/108073/14807/22354/11552/14823/22353/19220/381413/140498/12921/56508/319197/15552/94226/12311/22095/233919/14686/18387/14738/15562/14527/53978/13617/14427/17199/14816/17201/14160/76943/171469/12652/15563/19218/12801/243277/11517/14309/15550/13610/17167/14748/147…
61	GOBP_METANEPHROS_MORPHOGENESIS	GOBP_METANEPHROS_MORPHOGENESIS	29	0.640019804	1.773232343	1.77E-05	0.001480451	0.001311281	5503	tags=72%, list=27%, signal=53%	231470/18596/58198/20682/16869/12159/22422/11609/22417/18504/22431/12307/14573/15208/20681/20472/319757/22412/14165/18510/269152
62	GOBP_EXCRETION	GOBP_EXCRETION	64	0.529112002	1.561399483	1.80E-05	0.001480451	0.001311281	7104	tags=67%, list=35%, signal=44%	13487/11539/11549/18160/21336/110935/16531/170643/319239/140494/53419/20277/27409/67470/108015/11606/193034/18399/13618/20855/20521/56365/11831/21337/11607/12733/20278/170484/110834/93835/13489/54140/18400/18158/56379/114141/15368/18429/18993/13490/11998/14916/394434
63	GOBP_HEART_MORPHOGENESIS	GOBP_HEART_MORPHOGENESIS	234	0.42029288	1.311008185	2.39E-05	0.0019313	0.001710612	6518	tags=45%, list=32%, signal=31%	20190/14725/18187/269878/268902/12831/21956/21380/140781/19876/22138/21808/225638/11504/20471/12814/13717/57246/13388/215798/22418/252973/14465/17868/20191/22762/20682/12154/20564/234072/74025/12159/17906/17897/107765/18127/15110/14362/320878/20319/109620/20423/20460/21952/13617/19130/15214/20563/14463/18119/12824/14234/19378/83993/20997/21385/16814/16007/14464/17702/12160/22411/17300/21823/38445…
64	GOBP_POSITIVE_REGULATION_OF_SYNAPSE_ASSEMBLY	GOBP_POSITIVE_REGULATION_OF_SYNAPSE_ASSEMBLY	58	0.533201315	1.563155307	3.06E-05	0.002435643	0.002157324	6656	tags=67%, list=33%, signal=45%	18212/210933/13048/13845/14804/13844/232370/71228/331461/19266/107831/270190/20450/18189/229715/245450/76965/242384/11418/68792/64085/18211/192167/12064/211187/16979/320844/12404/18430/71436/22421/21983/74342/216028/21826/386750/69137/245537/18429
65	GOBP_CHLORIDE_TRANSPORT	GOBP_CHLORIDE_TRANSPORT	109	0.470070952	1.421312074	3.17E-05	0.002448506	0.002168718	4174	tags=49%, list=21%, signal=39%	14407/12638/233246/232333/57138/13487/320091/12723/20537/243634/71345/14402/94229/14400/17178/12374/404545/108071/171286/20512/224661/56188/14395/328699/14394/99663/320718/20495/14403/57249/14397/382427/14409/14396/14658/57385/14401/216643/110304/237213/117160/23844/14406/14654/54670/19092/208890/80979/228432/56365/140475/223672/110886/14405
66	GOBP_RESPONSE_TO_BMP	GOBP_RESPONSE_TO_BMP	162	0.444714084	1.371178597	3.17E-05	0.002448506	0.002168718	7141	tags=50%, list=36%, signal=32%	14725/268935/269878/18553/21808/12667/239337/57246/21419/20379/22418/14465/13390/20682/12154/55994/69640/14118/56213/12159/319922/15398/83453/16769/14362/20319/11481/71753/240725/14463/320460/18119/26564/18935/12824/244058/73230/71973/207667/14313/16007/14464/17702/15229/15208/12160/54612/12163/320202/12165/83554/664805/17965/21930/21809/17701/238057/242316/13395/12167/20732/14566/11477/74499/108…
67	GOBP_REGULATION_OF_TUBE_SIZE	GOBP_REGULATION_OF_TUBE_SIZE	133	0.454842354	1.389664622	3.56E-05	0.002710781	0.002401022	6987	tags=54%, list=35%, signal=36%	20541/18125/18627/71544/11539/20648/11549/19091/12374/18160/21336/12671/11418/13166/16531/11552/227231/15567/320736/15552/11609/18127/276829/18816/243547/70008/13617/72413/14234/16846/20277/21391/11606/15550/16493/17300/18430/385643/23925/13618/12062/68678/15566/11548/217369/11553/16334/11551/13488/11607/98660/110135/22412/14063/244701/99571/18442/54140/11556/16533/76854/12845/18158/13492/13616/2…
68	GOBP_REGULATION_OF_HEART_CONTRACTION	GOBP_REGULATION_OF_HEART_CONTRACTION	194	0.432272586	1.34243044	3.73E-05	0.002797099	0.002477477	7050	tags=54%, list=35%, signal=35%	20541/18125/12291/20264/232975/21956/11539/140781/21808/20648/243764/11549/320707/12293/22063/14615/20191/20928/56188/12154/76365/109676/235281/399548/20536/17906/240444/13346/17897/11609/18127/16509/12288/53419/12373/16518/70008/109620/76757/13617/13009/15214/14463/56543/16521/17201/16515/19736/12652/21385/58226/11606/193034/435766/16373/30878/80906/16511/16493/21823/13618/20855/11941/11548/3309…
69	GOBP_CARBOXYLIC_ACID_TRANSPORT	GOBP_CARBOXYLIC_ACID_TRANSPORT	266	0.4112626	1.284602642	4.13E-05	0.003046721	0.002698575	7181	tags=51%, list=36%, signal=33%	14725/18212/18627/18779/76408/232333/13487/72401/11539/26570/18670/14411/243616/27413/105355/12374/229706/217316/101488/18216/237831/99296/242607/319848/20512/237625/72267/217593/224661/319800/108073/57274/319924/28253/11989/20511/71781/18784/240332/20519/22066/207151/70026/216974/20522/209837/26971/320718/666168/30962/108096/140919/216225/70008/236149/16513/58807/18782/20518/13122/271844/246049/…
70	GOBP_SODIUM_ION_EXPORT_ACROSS_PLASMA_MEMBRANE	GOBP_SODIUM_ION_EXPORT_ACROSS_PLASMA_MEMBRANE	15	0.725185816	1.876662319	4.24E-05	0.003084915	0.002732404	4479	tags=73%, list=22%, signal=57%	20541/232975/192113/56188/27222/54403/11944/11945/11936/11932/98660
71	GOBP_CARDIAC_CHAMBER_MORPHOGENESIS	GOBP_CARDIAC_CHAMBER_MORPHOGENESIS	121	0.458902978	1.392640512	4.41E-05	0.003162316	0.002800961	5296	tags=46%, list=26%, signal=34%	14725/18187/268902/21956/21380/140781/19876/21808/11504/12814/57246/215798/22418/252973/14465/17868/20191/22762/12154/20564/234072/12159/17906/17897/18127/15110/14362/20319/109620/21952/13617/19130/15214/20563/14463/14234/21385/16007/17702/12160/22411/17300/22413/21388/333654/19662/319757/16392/18996/20677/57265/107586/11477/18168/18091/17888
72	GOBP_CELL_RECOGNITION	GOBP_CELL_RECOGNITION	138	0.451358004	1.382233558	4.63E-05	0.003277292	0.002902799	7397	tags=59%, list=37%, signal=38%	20356/22141/13508/22635/13845/330908/235106/269878/269784/93842/13844/268902/66797/54698/67331/19876/107831/270190/12507/13003/72832/238680/13838/229715/12745/53601/18784/114873/53870/13643/70417/22786/13837/22787/16136/17968/21367/100689/68802/239447/59083/319504/69165/22157/12268/12511/14134/353188/215095/12801/19288/66712/54713/71037/13524/140792/75622/75002/83433/74468/15228/12269/20346/18646…
73	GOBP_OVULATION_CYCLE_PROCESS	GOBP_OVULATION_CYCLE_PROCESS	47	0.558725936	1.617752572	4.80E-05	0.003349938	0.002967143	5413	tags=57%, list=27%, signal=42%	268902/16867/21808/11504/20564/18595/13982/18127/26423/19275/20563/18484/16846/13874/57264/19288/11576/14309/21930/21809/229357/11705/12167/17700/14566/18168/232345
74	GOBP_RESPONSE_TO_AMYLOID_BETA	GOBP_RESPONSE_TO_AMYLOID_BETA	48	0.545149716	1.580433853	5.19E-05	0.003575223	0.003166686	4690	tags=41%, list=23%, signal=31%	232975/13844/14810/12293/13838/108071/11441/17381/14811/12295/22329/12311/16971/18211/17392/12287/18053/17395/17386/83433
75	GOBP_STRIATED_MUSCLE_CELL_PROLIFERATION	GOBP_STRIATED_MUSCLE_CELL_PROLIFERATION	59	0.520954617	1.529667047	5.30E-05	0.003594039	0.003183351	5359	tags=42%, list=27%, signal=31%	13869/270190/21808/20471/57246/14465/22762/23966/12154/70417/20423/14180/15214/14234/21385/17300/20475/22413/21388/19662/234593/17700/17928/18091/22062
76	GOBP_EPIDERMIS_DEVELOPMENT	GOBP_EPIDERMIS_DEVELOPMENT	283	0.402656657	1.258344638	5.36E-05	0.003594039	0.003183351	8169	tags=53%, list=41%, signal=32%	12836/64817/68723/74591/12560/13649/207920/71529/228357/229574/235505/13409/19207/21808/22061/12821/18426/21816/13388/230824/20379/22418/252973/16774/14465/18991/13607/20682/18612/19013/18988/19041/19695/15220/12173/69073/12159/21818/14178/245527/16769/171168/22410/109620/15404/20423/140476/338521/15214/12365/74176/270893/14027/14160/13874/14313/14633/110805/15218/13115/70810/17702/15208/223227/2…
77	GOBP_MUSCLE_ORGAN_MORPHOGENESIS	GOBP_MUSCLE_ORGAN_MORPHOGENESIS	73	0.503596831	1.496478859	5.70E-05	0.003770233	0.003339411	7498	tags=62%, list=37%, signal=39%	14725/21956/21380/140781/22138/21808/12814/57246/107589/22418/17868/20191/22762/12154/12159/17906/17897/107765/15110/14362/109620/21952/13617/19130/15214/14234/17300/68678/22413/16392/18996/57265/228785/18091/17888/21924/21407/18121/11464/14836/17877/17878/20429/21393/14106
78	GOBP_CARDIAC_MUSCLE_TISSUE_MORPHOGENESIS	GOBP_CARDIAC_MUSCLE_TISSUE_MORPHOGENESIS	55	0.529749246	1.55102184	6.26E-05	0.004090389	0.003622984	6377	tags=58%, list=32%, signal=40%	14725/21956/140781/22138/21808/12814/57246/22418/17868/20191/22762/12154/17906/17897/107765/15110/109620/21952/13617/19130/15214/14234/17300/22413/16392/18996/228785/18091/17888/21924/18121/11464
79	GOBP_CONNECTIVE_TISSUE_DEVELOPMENT	GOBP_CONNECTIVE_TISSUE_DEVELOPMENT	243	0.409918154	1.278672193	6.49E-05	0.004184144	0.003706025	7657	tags=48%, list=38%, signal=30%	12815/20679/20678/14756/373864/14177/18596/22402/12831/59056/13592/73234/320910/268396/18933/12374/12814/239337/52020/12842/239405/22418/12023/13038/94352/20682/12154/15423/12159/15410/17180/22419/22422/319197/16948/15110/22255/20319/63873/22410/14180/21810/12111/240725/110075/26564/12824/22431/14234/257630/16840/16846/15396/19017/16007/17702/15229/15208/12160/73121/22411/20681/12163/12165/76566/…
80	GOBP_REGULATION_OF_NEUROTRANSMITTER_LEVELS	GOBP_REGULATION_OF_NEUROTRANSMITTER_LEVELS	204	0.420169683	1.306554157	6.71E-05	0.004275555	0.003786991	6924	tags=49%, list=35%, signal=32%	18125/27062/244049/116838/238988/18627/232333/208898/20965/14411/268934/243616/110877/11549/67847/18189/432530/56216/99296/242607/20512/20538/26875/13166/63993/319924/20614/14395/12647/83762/20517/20511/20519/116837/15567/382864/19276/13447/29873/14415/16513/12038/20518/11419/225644/192167/57385/108015/110835/140483/108043/12801/69908/20974/194357/14573/18645/21823/108030/13162/12890/18190/104245…
81	GOBP_CARDIAC_MUSCLE_TISSUE_DEVELOPMENT	GOBP_CARDIAC_MUSCLE_TISSUE_DEVELOPMENT	209	0.418296588	1.301647787	6.82E-05	0.004293739	0.003803097	6456	tags=45%, list=32%, signal=31%	20541/14725/12291/18175/20679/50490/225288/98733/17880/18596/13869/21956/140781/22138/21808/225638/11549/24052/214384/12814/57246/14615/13388/22418/14465/17868/20191/22762/23966/19013/12154/18595/76365/74376/234072/12159/17906/17897/107765/15110/109620/59091/14180/21952/13617/13009/19130/15214/14463/24053/22431/14234/19378/19736/21385/11606/14464/17702/20890/12160/16373/17300/244431/74116/234214/…
82	GOBP_ORGAN_GROWTH	GOBP_ORGAN_GROWTH	150	0.442480922	1.359093849	6.94E-05	0.004311481	0.003818811	5655	tags=41%, list=28%, signal=30%	100705/19116/373864/18596/13869/59056/21808/211652/242509/11549/239405/57246/13388/14465/22762/23966/20682/19013/12154/234072/13982/17180/14178/15567/20423/11481/14180/19130/15214/14463/22431/14234/19736/16847/16846/76943/19374/21385/11606/17702/56711/17300/20855/74116/234214/21827/22413/21388/19662/319757/16002/234593/17386/98558/14165/11878/18091/17888/22062/12391/13075/12845
83	GOBP_RENAL_VESICLE_DEVELOPMENT	GOBP_RENAL_VESICLE_DEVELOPMENT	17	0.698305701	1.833632733	7.84E-05	0.004767978	0.004223145	5503	tags=82%, list=27%, signal=60%	58198/20682/16869/12159/22417/18504/14573/20681/20472/319757/22412/23967/18510/269152
84	GOBP_FEMALE_SEX_DIFFERENTIATION	GOBP_FEMALE_SEX_DIFFERENTIATION	119	0.456546181	1.383991459	7.95E-05	0.004767978	0.004223145	5729	tags=47%, list=29%, signal=34%	14725/16876/94109/268902/16867/22061/11504/52020/218454/22418/55993/22762/20897/20564/18595/16869/13982/17387/236899/18127/26423/22417/19275/20563/22431/16846/13874/14313/13134/57264/78925/19288/94224/11576/11517/14309/26972/242523/381677/17300/21930/229357/109685/19662/110542/16875/26927/11705/12167/22174/14165/14566/232345/12155/13075/16322
85	GOBP_NEUROTRANSMITTER_TRANSPORT	GOBP_NEUROTRANSMITTER_TRANSPORT	198	0.418824724	1.301330617	7.95E-05	0.004767978	0.004223145	6924	tags=49%, list=35%, signal=33%	18125/27062/244049/116838/238988/18627/232333/208898/20965/14411/268934/243616/110877/11549/67847/229706/18189/432530/56216/99296/242607/20512/20538/26875/63993/319924/20614/14395/12647/83762/20517/20511/240332/20519/116837/15567/19276/57249/140919/13447/29873/64176/381417/16513/20518/11419/225644/192167/57385/108015/110835/108043/103098/12801/69908/20974/14573/18645/21823/108030/13162/12890/1819…
86	GOBP_NEURON_RECOGNITION	GOBP_NEURON_RECOGNITION	46	0.552184982	1.597420841	8.18E-05	0.004790519	0.00424311	3040	tags=54%, list=15%, signal=46%	20356/13508/13845/330908/235106/269878/269784/93842/13844/268902/66797/19876/72832/13838/229715/53601/114873/53870/13643/13837/17968/21367/68802/319504/12801
87	GOBP_REGULATION_OF_TRANS_SYNAPTIC_SIGNALING	GOBP_REGULATION_OF_TRANS_SYNAPTIC_SIGNALING	394	0.387983263	1.221867546	8.18E-05	0.004790519	0.00424311	7056	tags=47%, list=35%, signal=31%	19699/18212/13048/244049/18795/224997/19418/14804/116838/238988/76376/269784/108013/232333/14813/13844/232370/12922/19417/208898/11539/26570/19266/107831/72555/270190/268934/232813/14810/13176/380702/11549/94229/214111/66673/13838/108071/81907/67847/14799/21336/11441/18189/108072/432530/14805/56216/230085/20512/80883/246317/60597/108073/319924/14807/20614/17380/208188/14811/73181/14823/229791/126…
88	GOBP_DIENCEPHALON_DEVELOPMENT	GOBP_DIENCEPHALON_DEVELOPMENT	74	0.495177742	1.472025387	8.52E-05	0.004932054	0.004368472	6009	tags=62%, list=30%, signal=44%	20356/18187/16502/66797/18072/58198/14602/22418/12159/22417/19434/20423/18420/15114/68169/16871/19378/83993/14633/50913/78925/94224/64290/20675/21350/13162/268345/211612/319757/16392/18996/20674/18992/20473/18741/14165/18508/11878/18736/13489/19127/14842/20346/18740/11614/18423
89	GOBP_NEGATIVE_CHEMOTAXIS	GOBP_NEGATIVE_CHEMOTAXIS	46	0.550051457	1.591248747	9.53E-05	0.005457951	0.004834275	6149	tags=61%, list=31%, signal=42%	243743/20356/18187/26456/268902/19876/20360/22418/18208/20357/20564/20562/18183/319476/20359/20563/20347/22253/211187/329252/20361/71436/108151/13841/18846/20346/11806/20358
90	GOBP_SEX_DIFFERENTIATION	GOBP_SEX_DIFFERENTIATION	262	0.404860494	1.264183776	9.64E-05	0.00546118	0.004837135	6099	tags=43%, list=30%, signal=30%	14725/14766/16876/94109/18596/268902/320558/16867/18072/333639/21808/22061/15395/58198/83558/11504/14585/15378/52020/218454/22418/14465/73296/55993/22762/15487/20897/20682/20564/18595/16869/13078/13074/13982/140498/17387/15398/212937/53886/236899/18127/26423/22417/19275/20319/20423/71241/14180/20563/14463/18211/26564/22431/17171/16846/15396/13874/14313/13134/57264/78925/19288/94224/11576/11517/14…
91	GOBP_REGULATION_OF_BMP_SIGNALING_PATHWAY	GOBP_REGULATION_OF_BMP_SIGNALING_PATHWAY	97	0.47065802	1.416459196	9.76E-05	0.005464338	0.004839932	7141	tags=53%, list=36%, signal=34%	14725/268935/18553/12667/57246/21419/20379/22418/14465/13390/14118/56213/12159/319922/15398/83453/14362/20319/71753/240725/14463/320460/244058/73230/71973/207667/14313/16007/17702/15229/15208/54612/12165/83554/664805/17965/21930/17701/74499/14562/23893/66042/69585/18121/231014/13380/78558/94187/12622/14734/14563
92	GOBP_OVULATION_CYCLE	GOBP_OVULATION_CYCLE	69	0.498330185	1.476175344	9.87E-05	0.005467427	0.004842668	5413	tags=54%, list=27%, signal=39%	268902/16867/18072/21808/11504/14400/28240/110595/20564/18595/13078/13982/18127/26423/19275/18387/14560/20563/18484/16846/13874/57264/19288/11576/14309/18430/21930/18389/21809/229357/11705/12167/17700/22174/14566/18168/232345
93	GOBP_KIDNEY_MORPHOGENESIS	GOBP_KIDNEY_MORPHOGENESIS	91	0.475111844	1.424531225	0.00011337	0.006081415	0.005386497	7100	tags=58%, list=35%, signal=38%	231470/271127/18596/13869/58198/20471/21405/20682/21410/16869/74025/12159/22422/11609/22417/18504/20423/14164/22431/15396/12307/11606/14573/15229/15208/16373/22411/20681/22420/20472/226154/319757/20677/15431/22412/14048/14165/72077/23967/66725/18510/218476/21412/269152/100503085/14634/22414/233651/18121/16372/15415/14734/12705
94	GOBP_EMBRYONIC_SKELETAL_SYSTEM_MORPHOGENESIS	GOBP_EMBRYONIC_SKELETAL_SYSTEM_MORPHOGENESIS	91	0.47506136	1.424379858	0.00011337	0.006081415	0.005386497	8930	tags=71%, list=45%, signal=40%	269878/21380/18933/20471/12814/252973/18507/18595/17389/16869/114873/15423/12159/15410/17387/15404/15405/21384/18119/12824/14234/109663/15396/11695/20472/21809/15416/103889/15412/15417/17240/107587/15413/22412/14048/23967/15399/15402/216285/14634/22160/15414/213081/13392/11694/15394/18121/15434/14836/17877/15407/15415/20429/15430/15438/15436/14179/15531/15401/15403/20474/22158/212712/106633/21418
95	GOBP_HEART_PROCESS	GOBP_HEART_PROCESS	239	0.412316759	1.286000942	0.000111114	0.006081415	0.005386497	7050	tags=50%, list=35%, signal=33%	20541/18125/12291/50490/20264/20265/232975/21956/11539/140781/22138/21808/20648/243764/11549/320707/24052/12293/22063/20112/14615/14465/17868/20191/20928/56188/12154/76365/109676/235281/399548/20536/17906/240444/13346/17897/11609/18127/16509/12288/53419/12373/14167/16518/70008/109620/76757/21952/13617/13009/15214/14463/56543/16521/24053/17201/16515/19736/12652/21385/58226/11606/193034/435766/1637…
96	GOBP_METANEPHRIC_NEPHRON_DEVELOPMENT	GOBP_METANEPHRIC_NEPHRON_DEVELOPMENT	36	0.574962415	1.626946293	0.000116765	0.006134399	0.005433426	5503	tags=67%, list=27%, signal=48%	18596/58198/21419/20682/18595/16869/12159/11609/22417/18504/22431/14573/15229/15208/20681/20472/319757/22412/170484/23967/11450/18510/21412/269152
97	GOBP_NEGATIVE_REGULATION_OF_AXONOGENESIS	GOBP_NEGATIVE_REGULATION_OF_AXONOGENESIS	64	0.507005139	1.496162551	0.000116765	0.006134399	0.005433426	6847	tags=55%, list=34%, signal=36%	20356/26456/13844/228357/13176/13131/70433/20360/210108/22418/18208/20357/109904/22415/20562/13643/320027/21960/17136/20359/20347/20361/14168/108151/13841/18846/20346/22416/17756/20358/20750/240057/65079/20353/12569
98	GOBP_METANEPHRIC_NEPHRON_MORPHOGENESIS	GOBP_METANEPHRIC_NEPHRON_MORPHOGENESIS	22	0.647526922	1.748221743	0.000119033	0.006189699	0.005482407	5503	tags=73%, list=27%, signal=53%	18596/58198/20682/16869/12159/22417/18504/22431/14573/15208/20681/20472/319757/22412/18510/269152
99	GOBP_ADENYLATE_CYCLASE_ACTIVATING_G_PROTEIN_COUPLED_RECEPTOR_SIGNALING_PATHWAY	GOBP_ADENYLATE_CYCLASE_ACTIVATING_G_PROTEIN_COUPLED_RECEPTOR_SIGNALING_PATHWAY	144	0.437011431	1.340209889	0.0001213	0.006243881	0.005530398	8087	tags=60%, list=40%, signal=36%	210933/14766/230775/16867/107831/11549/14602/237175/215798/432530/11552/22353/19220/140498/12921/56508/319197/94226/12311/22095/233919/14738/14527/53978/14427/17199/17201/14160/12652/15563/19218/12801/243277/14309/13610/14748/245424/210044/18389/11548/19227/11553/239853/116903/11551/171530/13488/19226/381853/17329/14607/77596/52614/13489/19762/11556/76854/13733/14526/17200/20608/236798/77037/1151…
100	GOBP_ACTION_POTENTIAL	GOBP_ACTION_POTENTIAL	133	0.443885811	1.356189464	0.000130369	0.00638807	0.005658111	5690	tags=49%, list=28%, signal=35%	20541/18212/12291/20264/20265/12723/53321/20274/110876/20648/11549/12293/21336/14615/18216/11438/20191/20273/76365/109676/235281/399548/20536/110880/16509/12288/170738/14167/16518/64378/109620/16500/56543/16521/72413/319504/108015/16485/12801/58226/20269/80906/16511/16493/14654/268345/330953/14168/13506/16519/100502876/20271/13488/98660/110891/14226/15166/244701/239556/16490/70729/57814/12391/768…
101	GOBP_BIOMINERALIZATION	GOBP_BIOMINERALIZATION	157	0.435543608	1.340497023	0.000130369	0.00638807	0.005658111	7894	tags=55%, list=39%, signal=34%	20541/14119/12638/12843/18605/338352/16591/21380/16420/666279/12842/239405/238384/11474/11647/20682/19013/13406/12159/252974/17180/11687/16948/18127/22417/17002/70370/22410/11481/11625/15214/26564/13801/231633/18256/16846/15891/13115/16007/18675/17702/11698/73121/21906/22411/30800/22420/546144/76566/80752/208659/14371/21809/77583/229389/19227/110789/107587/12095/19226/17386/12167/12097/23967/6959…
102	GOBP_TELENCEPHALON_DEVELOPMENT	GOBP_TELENCEPHALON_DEVELOPMENT	236	0.407140194	1.269718252	0.000130369	0.00638807	0.005658111	6847	tags=46%, list=34%, signal=31%	20541/19699/243743/18212/18795/13845/14766/13649/381293/218194/11682/13844/18223/13869/268902/66797/26570/67703/19876/13131/74762/58198/70433/81907/140486/22418/21375/13390/18507/20564/20562/16869/20511/12159/76574/13813/18183/21960/22255/21367/20423/20359/15494/16874/19130/20563/15565/17171/15563/16777/16485/71137/78925/13796/94224/15208/67254/64290/21823/18430/21907/54713/12570/330938/18039/203…
103	GOBP_SENSORY_ORGAN_MORPHOGENESIS	GOBP_SENSORY_ORGAN_MORPHOGENESIS	255	0.405450489	1.26576033	0.000130369	0.00638807	0.005658111	9748	tags=67%, list=49%, signal=35%	237979/18212/14119/13508/98733/13844/114889/12831/21380/241226/270190/60613/18933/18185/23965/20471/12814/330222/259172/226438/224224/16470/21419/13388/230824/58998/22418/18208/110935/20897/20682/16869/76365/14118/110380/73660/12159/110855/76574/212937/17910/20664/18504/170788/14180/140476/13617/19130/214058/26564/12824/12832/22157/229759/15372/21385/12307/14233/20776/21906/20681/21823/12837/2277…
104	GOBP_EMBRYONIC_ORGAN_MORPHOGENESIS	GOBP_EMBRYONIC_ORGAN_MORPHOGENESIS	280	0.402747275	1.258329054	0.000130369	0.00638807	0.005658111	9483	tags=64%, list=47%, signal=34%	14119/269878/13844/21380/241226/60613/18933/20471/12814/57246/16470/13388/230824/22418/252973/18208/110935/20191/20897/20682/18507/21410/18595/17389/16869/76365/14118/74025/114873/15423/12159/15410/17387/212937/17910/15110/18504/320878/15404/20423/14180/140476/20460/15405/13617/19130/21384/14463/18119/26564/12824/14234/71973/109663/15396/110805/15372/21385/16814/14233/20776/21906/22411/11695/2182…
105	GOBP_REGULATION_OF_NERVOUS_SYSTEM_DEVELOPMENT	GOBP_REGULATION_OF_NERVOUS_SYSTEM_DEVELOPMENT	418	0.385444063	1.214714243	0.00013717	0.00665734	0.005896611	7207	tags=45%, list=36%, signal=30%	19699/243743/14725/18212/20356/235472/210933/14268/13048/71751/13508/13845/14804/269878/18627/381293/98733/26456/13844/18223/232370/71228/268902/228357/331461/19266/76441/19876/107831/270190/18481/245880/13176/13131/18213/243914/70433/140571/13838/108071/20360/210108/14061/20450/18189/13388/22418/18208/20357/229715/245450/109904/76965/242384/11418/23966/13390/17380/13389/320563/22415/20562/73181/…
106	GOBP_NEUROTRANSMITTER_UPTAKE	GOBP_NEUROTRANSMITTER_UPTAKE	42	0.54912911	1.577934089	0.000146239	0.007030528	0.006227155	4479	tags=57%, list=22%, signal=44%	18125/18627/232333/14411/243616/110877/242607/20512/20538/20614/20517/20511/20519/15567/16513/20518/69908/20974/14573/13162/104245/20513/13488/98660
107	GOBP_CALCIUM_ION_IMPORT_INTO_CYTOSOL	GOBP_CALCIUM_ION_IMPORT_INTO_CYTOSOL	21	0.652957007	1.754019819	0.000148507	0.007072801	0.006264598	3094	tags=62%, list=15%, signal=52%	20541/76376/64177/214111/12293/238384/270028/28240/246788/12311/63873/194352/193034
108	GOBP_SODIUM_INDEPENDENT_ORGANIC_ANION_TRANSPORT	GOBP_SODIUM_INDEPENDENT_ORGANIC_ANION_TRANSPORT	17	0.681309474	1.789003513	0.000164377	0.007685014	0.006806854	4179	tags=76%, list=21%, signal=61%	108115/101488/319800/28253/207151/108096/236149/58807/171405/227394/18399/70866/74441
109	GOBP_ANTERIOR_POSTERIOR_PATTERN_SPECIFICATION	GOBP_ANTERIOR_POSTERIOR_PATTERN_SPECIFICATION	200	0.420939561	1.308237419	0.000164377	0.007685014	0.006806854	9285	tags=64%, list=46%, signal=34%	18552/21380/18553/83561/214575/12591/53883/15395/13388/22418/210510/13389/22415/21410/16869/76365/15426/15423/12159/15410/212937/20319/15425/18424/15404/20423/11481/15405/15214/14463/18119/26564/13798/22431/14234/19378/109663/15396/20997/17702/17286/15208/20890/64290/15424/11695/17300/226352/54713/241062/20472/18845/15416/103889/17701/22413/15412/13797/18530/319757/15417/15413/73191/15207/546726/…
110	GOBP_ATRIAL_SEPTUM_DEVELOPMENT	GOBP_ATRIAL_SEPTUM_DEVELOPMENT	22	0.640665575	1.729697176	0.000175713	0.008140325	0.007210137	5212	tags=68%, list=26%, signal=51%	21808/57246/22418/109676/74025/15214/14463/16007/22411/21388/319757/16392/20677/11477/18091
111	GOBP_ORGANIC_HYDROXY_COMPOUND_TRANSPORT	GOBP_ORGANIC_HYDROXY_COMPOUND_TRANSPORT	254	0.406243932	1.267892834	0.000182515	0.008379255	0.007421764	6924	tags=47%, list=35%, signal=31%	11304/268379/18125/238055/74591/12638/64291/76408/192663/110058/20537/18670/74309/239606/27413/110877/101488/11438/99296/20538/171209/57274/20897/28253/208188/11552/16891/22353/12613/20517/20181/18979/20519/207151/80976/13132/12921/15567/70026/236293/16971/18387/108096/216225/69060/56745/20423/58807/16500/20518/13122/100102/14427/16846/241612/27409/67470/12652/12801/20288/69908/11606/319508/14573…
112	GOBP_REGULATION_OF_EPIDERMIS_DEVELOPMENT	GOBP_REGULATION_OF_EPIDERMIS_DEVELOPMENT	61	0.505213008	1.485322636	0.000184782	0.0084076	0.00744687	6423	tags=49%, list=32%, signal=34%	74591/207920/235505/19207/22061/13388/20379/252973/18612/19695/69073/12159/15404/15214/13115/17702/15208/17300/16681/22337/16918/107586/195733/16680/58181/14562/11921/16673/18489/231014
113	GOBP_OLFACTORY_BULB_INTERNEURON_DIFFERENTIATION	GOBP_OLFACTORY_BULB_INTERNEURON_DIFFERENTIATION	13	0.737194374	1.881096751	0.000193851	0.008690613	0.007697544	5006	tags=92%, list=25%, signal=69%	13869/268902/19876/58198/22418/20564/20562/22255/20563/13395/14843/11878
114	GOBP_VASCULAR_ENDOTHELIAL_GROWTH_FACTOR_SIGNALING_PATHWAY	GOBP_VASCULAR_ENDOTHELIAL_GROWTH_FACTOR_SIGNALING_PATHWAY	40	0.547284836	1.561738925	0.000196119	0.008690613	0.007697544	4709	tags=48%, list=23%, signal=36%	18187/14255/18596/19876/64074/18760/13388/320924/330119/260299/18595/14257/94175/17300/16159/18654/16160/14205/13179
115	GOBP_REGULATION_OF_VASOCONSTRICTION	GOBP_REGULATION_OF_VASOCONSTRICTION	59	0.505380957	1.483938466	0.000196119	0.008690613	0.007697544	6987	tags=59%, list=35%, signal=39%	18627/71544/20648/11549/12374/21336/12671/11418/13166/11552/276829/70008/72413/16846/21391/11606/15550/16493/18430/12062/68678/11548/11553/11551/11607/98660/110135/244701/99571/54140/13616/26361/11550/11998/15465
116	GOBP_NEGATIVE_REGULATION_OF_CELLULAR_RESPONSE_TO_GROWTH_FACTOR_STIMULUS	GOBP_NEGATIVE_REGULATION_OF_CELLULAR_RESPONSE_TO_GROWTH_FACTOR_STIMULUS	95	0.46653076	1.402155478	0.000200653	0.008814898	0.007807627	6457	tags=49%, list=32%, signal=34%	14725/12667/239337/22418/13855/13390/260299/14118/56213/319922/11609/83453/22417/14362/20319/71753/240725/20563/320460/73230/71973/94175/207667/11606/30878/383491/105450/16159/83554/664805/17965/24066/21930/18053/16160/13179/219134/14733/74499/14562/23893/66042/69585/20358/18121/13380/78558
117	GOBP_SEROTONIN_UPTAKE	GOBP_SEROTONIN_UPTAKE	10	0.774659453	1.917279612	0.000209722	0.008832592	0.007823299	2342	tags=60%, list=12%, signal=53%	18125/110877/20517/20519/15567/20518
118	GOBP_SEROTONIN_TRANSPORT	GOBP_SEROTONIN_TRANSPORT	17	0.674615256	1.771425629	0.000209722	0.008832592	0.007823299	3317	tags=53%, list=17%, signal=44%	18125/110877/99296/20517/20519/15567/20518/12801/15550
119	GOBP_DETECTION_OF_LIGHT_STIMULUS_INVOLVED_IN_SENSORY_PERCEPTION	GOBP_DETECTION_OF_LIGHT_STIMULUS_INVOLVED_IN_SENSORY_PERCEPTION	19	0.650361338	1.729106966	0.000205188	0.008832592	0.007823299	4386	tags=74%, list=22%, signal=58%	54652/319734/108072/20357/19133/14686/170788/243923/22157/14610/245650/333329/70335/19881
120	GOBP_TRANSMISSION_OF_NERVE_IMPULSE	GOBP_TRANSMISSION_OF_NERVE_IMPULSE	71	0.499533564	1.48182916	0.000209722	0.008832592	0.007823299	7332	tags=69%, list=37%, signal=44%	18212/269116/12291/20264/246190/20265/66797/12723/53321/20274/110876/208188/20273/54377/110880/21960/14167/64378/17136/72413/319504/12300/108015/16485/58226/11606/20269/14654/240590/100502876/20271/213788/54376/13488/140723/14226/244701/239556/16490/54140/76854/13492/81905/11435/81904/83964/11998/14806/27220
121	GOBP_STRIATED_MUSCLE_CONTRACTION	GOBP_STRIATED_MUSCLE_CONTRACTION	162	0.431569327	1.330649613	0.000207455	0.008832592	0.007823299	7601	tags=54%, list=38%, signal=34%	20541/18125/12291/20264/17885/20265/21956/11539/140781/22138/20648/11549/24052/12293/14615/17868/20191/11474/12154/109676/235281/399548/110880/17906/17897/16509/12288/53311/12373/14167/63873/16518/70008/109620/21952/13009/14463/56543/16521/12652/228003/320502/435766/16511/17883/16493/11443/20855/237611/12372/11548/330953/14168/333654/13506/16519/20271/98660/21925/228785/14226/66106/217154/74492/1…
122	GOBP_SEROTONIN_RECEPTOR_SIGNALING_PATHWAY	GOBP_SEROTONIN_RECEPTOR_SIGNALING_PATHWAY	32	0.580053503	1.626289912	0.000218791	0.00913901	0.008094703	7054	tags=84%, list=35%, signal=55%	15560/243764/258939/99296/12671/57014/15552/15562/258113/100043474/15565/15563/100038860/15550/15561/15566/18313/213788/12669/100038859/258584/258264/258363/12672/15557/15465/258585
123	GOBP_POSITIVE_REGULATION_OF_BONE_MINERALIZATION	GOBP_POSITIVE_REGULATION_OF_BONE_MINERALIZATION	41	0.541208289	1.550076555	0.000243798	0.010019302	0.008874404	4921	tags=51%, list=25%, signal=39%	20541/14119/338352/16591/11474/12159/22417/17002/22410/11481/231633/16007/80752/14371/21809/110789/107587/19226/12167/23967/11477
124	GOBP_LEARNING	GOBP_LEARNING	134	0.437747137	1.338213568	0.000243798	0.010019302	0.008874404	4792	tags=43%, list=24%, signal=33%	19699/18191/18212/210933/18795/76376/232333/94109/57138/13844/66797/19373/26570/14810/66673/108071/53418/21336/18216/18189/21375/246317/60597/13166/20897/20614/14811/241656/21960/21367/18387/57340/64378/12038/14283/268354/11419/13798/223864/214230/11606/64290/21823/225872/319984/18389/24088/14168/110886/18190/234593/21337/13488/98660/21983/18013/110891/19049
125	GOBP_DIGESTION	GOBP_DIGESTION	134	0.43698739	1.335890986	0.000252911	0.010310694	0.009132499	9643	tags=76%, list=48%, signal=40%	320827/20537/21336/381667/17831/170725/12671/67313/20682/69983/208188/319239/12613/81897/212937/58803/18387/17063/73647/69060/71884/16846/27409/67470/12424/19218/19017/193034/223920/22259/56485/18430/56050/18947/78789/18389/208890/22337/233549/19662/11551/66283/109820/16625/208665/213788/171530/13124/12669/238011/11722/14165/72077/83702/66113/11878/18012/110895/22073/20714/11806/116852/16171/2237…
126	GOBP_POTASSIUM_ION_IMPORT_ACROSS_PLASMA_MEMBRANE	GOBP_POTASSIUM_ION_IMPORT_ACROSS_PLASMA_MEMBRANE	45	0.528236633	1.527736199	0.000257468	0.010413162	0.009223258	4949	tags=57%, list=25%, signal=43%	223604/57138/232975/192113/171286/20928/27222/16522/11944/20495/16518/16513/16521/16515/11945/75607/11936/16517/16520/16511/330953/16519/11932/98660/15166/16524
127	GOBP_MUSCLE_CELL_DEVELOPMENT	GOBP_MUSCLE_CELL_DEVELOPMENT	172	0.426356863	1.317242622	0.000271139	0.010879712	0.009636496	5769	tags=44%, list=29%, signal=31%	20541/20190/18175/225288/98733/17880/18596/79221/21956/53321/22138/225638/11549/227325/20471/24052/231602/11474/68794/19013/12154/18595/76365/109676/74376/73181/50874/234072/17306/278507/12159/17906/26903/70417/16948/107765/329828/22410/93689/68802/13617/13009/19130/15214/14463/12335/19736/228003/320502/11606/17883/244431/11443/23925/74116/234214/237611/12372/17927/21388/319757/16392/116904/24131…
128	GOBP_CARDIAC_SEPTUM_MORPHOGENESIS	GOBP_CARDIAC_SEPTUM_MORPHOGENESIS	67	0.494567585	1.462479267	0.000275696	0.010976134	0.0097219	5212	tags=46%, list=26%, signal=34%	14725/18187/268902/21380/19876/21808/57246/22418/14465/22762/20564/12159/18127/15110/14362/19130/15214/20563/14463/21385/16007/17702/12160/22411/21388/319757/16392/20677/57265/11477/18091
129	GOBP_OLIGOSACCHARIDE_CATABOLIC_PROCESS	GOBP_OLIGOSACCHARIDE_CATABOLIC_PROCESS	12	0.727659861	1.838407468	0.000280253	0.011071061	0.00980598	3291	tags=42%, list=16%, signal=35%	232714/241159/69983/58866/23956
130	GOBP_FOREBRAIN_CELL_MIGRATION	GOBP_FOREBRAIN_CELL_MIGRATION	62	0.499476957	1.471568112	0.000289366	0.011343156	0.010046983	6847	tags=56%, list=34%, signal=37%	19699/14766/13649/19876/13131/74762/20564/20562/18183/21960/21367/16874/20563/15565/16777/67254/64290/21907/54713/12570/330938/14168/13797/13488/18992/22174/66725/11878/13489/171167/15228/14634/70839/18993/12569
131	GOBP_POSTSYNAPTIC_MEMBRANE_ORGANIZATION	GOBP_POSTSYNAPTIC_MEMBRANE_ORGANIZATION	34	0.563181828	1.587528016	0.000293923	0.011433832	0.010127297	4071	tags=53%, list=20%, signal=42%	19699/13844/228357/26570/232813/380702/18189/269788/12613/382864/14658/192167/18198/14573/11443/192198/14371/18190
132	GOBP_DICARBOXYLIC_ACID_TRANSPORT	GOBP_DICARBOXYLIC_ACID_TRANSPORT	86	0.469507027	1.402860403	0.000330378	0.012754592	0.011297135	7710	tags=58%, list=38%, signal=36%	14725/18212/18627/13487/11539/26570/18216/237831/99296/242607/20512/72267/217593/224661/108073/319924/20511/320718/140919/16513/50799/14816/193034/114644/18399/74087/208890/80979/20513/98660/98256/18168/116914/54140/14726/14275/216227/71803/20983/11611/14580/52466/23985/26361/11998/18015/14276/231583/22044/108068
133	GOBP_INTERMEDIATE_FILAMENT_ORGANIZATION	GOBP_INTERMEDIATE_FILAMENT_ORGANIZATION	37	0.557679056	1.582321947	0.000344049	0.013182492	0.01167614	7738	tags=78%, list=39%, signal=48%	18772/12075/13346/109620/20423/70810/16663/16666/16681/18039/107656/16667/16664/16665/18040/16671/71888/16670/94179/16672/16673/66809/16660/14580/406221/16675/56735/53617/237934
134	GOBP_REGULATION_OF_BLOOD_PRESSURE	GOBP_REGULATION_OF_BLOOD_PRESSURE	170	0.419676212	1.297015267	0.000362276	0.013777304	0.012202982	7093	tags=51%, list=35%, signal=33%	18125/18552/12843/271127/19277/13809/71544/16591/11539/232156/11549/231602/18160/20112/74574/21336/18216/13388/11418/19013/11552/276952/230103/11609/18127/666168/18816/53419/243547/70008/69219/14527/170639/13617/17201/19703/14695/16846/93670/171469/12652/12801/11606/193034/30878/56485/18430/13618/18389/64385/11548/18166/233080/13035/217369/11607/98660/14063/11450/13489/21334/17888/54140/237553/11…
135	GOBP_OUTFLOW_TRACT_SEPTUM_MORPHOGENESIS	GOBP_OUTFLOW_TRACT_SEPTUM_MORPHOGENESIS	25	0.607047676	1.658830444	0.000380504	0.014257691	0.012628476	5212	tags=60%, list=26%, signal=44%	14725/18187/268902/21380/19876/21808/57246/14465/22762/12159/21385/17702/16392/11477/18091
136	GOBP_CARDIAC_VENTRICLE_DEVELOPMENT	GOBP_CARDIAC_VENTRICLE_DEVELOPMENT	120	0.439627349	1.333430271	0.000380504	0.014257691	0.012628476	5334	tags=42%, list=27%, signal=31%	14725/99377/268902/21956/140781/19876/21808/58198/214384/12814/57246/22418/252973/17868/20191/22762/20897/12154/20564/12159/17906/15398/17897/18127/15110/14362/20319/109620/21952/13617/19130/15214/20563/14463/14234/16007/22411/17300/21388/333654/16392/20271/18996/20677/57265/11477/18168/18091/17888/18510
137	GOBP_POSITIVE_REGULATION_OF_BIOMINERALIZATION	GOBP_POSITIVE_REGULATION_OF_BIOMINERALIZATION	51	0.508900729	1.484018131	0.00038506	0.014323123	0.012686431	5294	tags=51%, list=26%, signal=38%	20541/14119/12638/338352/16591/11474/12159/22417/17002/70370/22410/11481/13801/231633/16007/22420/80752/14371/21809/110789/107587/19226/12167/23967/11477/381651
138	GOBP_AXONAL_FASCICULATION	GOBP_AXONAL_FASCICULATION	20	0.63308375	1.69438054	0.000403288	0.014892429	0.013190683	3650	tags=70%, list=18%, signal=57%	20356/13845/269878/269784/13844/72832/13838/229715/13837/17968/21367/319504/12801/54713
139	GOBP_NEURON_FATE_COMMITMENT	GOBP_NEURON_FATE_COMMITMENT	63	0.496849961	1.464937462	0.000407845	0.014952353	0.01324376	7402	tags=73%, list=37%, signal=46%	207920/18933/18213/20471/13388/21375/17933/13390/12159/18088/20664/20423/231044/16871/14633/50913/16814/54713/240590/16392/18996/116810/18131/50914/18992/103551/16450/225207/260298/14048/18508/14843/209448/15228/14842/15285/242620/11921/14634/13392/104360/16147/94222/17172/19213/15430
140	GOBP_DETECTION_OF_STIMULUS_INVOLVED_IN_SENSORY_PERCEPTION_OF_PAIN	GOBP_DETECTION_OF_STIMULUS_INVOLVED_IN_SENSORY_PERCEPTION_OF_PAIN	25	0.603406859	1.648881475	0.000416959	0.015177291	0.013442994	3094	tags=44%, list=15%, signal=37%	20265/11539/270190/18216/230085/171209/381359/277328/18211/16485/193034
141	GOBP_GAMMA_AMINOBUTYRIC_ACID_SIGNALING_PATHWAY	GOBP_GAMMA_AMINOBUTYRIC_ACID_SIGNALING_PATHWAY	27	0.598116404	1.64697114	0.0004443	0.015614841	0.013830546	4711	tags=67%, list=23%, signal=51%	14407/232813/14402/14400/230085/14395/328699/14394/14397/14409/14396/14401/239845/15550/14406/110886/14405/14408
142	GOBP_REGULATION_OF_ANIMAL_ORGAN_MORPHOGENESIS	GOBP_REGULATION_OF_ANIMAL_ORGAN_MORPHOGENESIS	125	0.436475443	1.328972024	0.0004443	0.015614841	0.013830546	7077	tags=55%, list=35%, signal=36%	268902/21380/19876/53883/20471/213649/239405/230824/22418/241035/59036/20682/16869/70989/74025/12159/13132/14178/11609/22417/14362/18504/20319/20423/14164/240725/26564/22431/109663/15396/57764/72080/11606/14464/14573/22409/230959/22411/20681/23888/20472/240590/18053/17701/22413/319757/22421/57265/93840/22412/26563/18511/14165/14735/18510/68588/12391/22416/18383/107934/22414/18121/13380/71461/2058…
143	GOBP_NEUROMUSCULAR_PROCESS	GOBP_NEUROMUSCULAR_PROCESS	142	0.427492089	1.310806148	0.000435186	0.015614841	0.013830546	7554	tags=54%, list=38%, signal=34%	14804/17885/20265/14813/94109/268859/53321/140781/16470/18189/20512/11474/20897/14811/110880/212937/21960/57340/14167/16518/64378/231044/21952/13617/14658/231503/16485/17883/11443/13162/319984/14654/237611/18039/12372/18996/13488/21925/18998/57277/242443/217154/209448/22295/13489/74492/20840/14239/170758/12391/12845/13400/18619/13385/15373/18997/16535/21924/21407/15394/11435/11994/14912/68312/568…
144	GOBP_CARDIAC_CHAMBER_DEVELOPMENT	GOBP_CARDIAC_CHAMBER_DEVELOPMENT	160	0.419777188	1.293338191	0.000435186	0.015614841	0.013830546	5334	tags=41%, list=27%, signal=30%	14725/18187/99377/268902/21956/21380/140781/19876/21808/58198/11504/214384/12814/57246/215798/22418/252973/14465/17868/20191/22762/20897/12154/20564/109676/234072/74025/12159/17906/15398/17897/18127/15110/14362/20319/109620/21952/13617/19130/15214/20563/14463/14234/21385/16007/17702/12160/22411/17300/22413/21388/333654/19662/319757/16392/20271/18996/20677/57265/107586/11477/18168/18091/17888/18510
145	GOBP_REGULATION_OF_SYNAPSE_STRUCTURE_OR_ACTIVITY	GOBP_REGULATION_OF_SYNAPSE_STRUCTURE_OR_ACTIVITY	202	0.412938334	1.283813707	0.000439743	0.015614841	0.013830546	6847	tags=50%, list=34%, signal=33%	19699/18212/18187/210933/13048/56013/13845/14804/103967/19277/93842/13844/232370/71228/268902/228357/331461/26570/19266/107831/270190/18481/18213/74762/20471/13838/20450/18189/56216/22418/18208/229715/245450/76965/242384/11418/225875/20562/269788/12564/208188/73181/320840/382864/327814/68792/64085/239027/14362/56320/140919/30785/18211/235604/192167/12064/18198/319504/14812/211187/16979/320844/238…
146	GOBP_CALCIUM_DEPENDENT_CELL_CELL_ADHESION_VIA_PLASMA_MEMBRANE_CELL_ADHESION_MOLECULES	GOBP_CALCIUM_DEPENDENT_CELL_CELL_ADHESION_VIA_PLASMA_MEMBRANE_CELL_ADHESION_MOLECULES	41	0.531108031	1.521148371	0.00045797	0.015985051	0.014158453	6345	tags=71%, list=32%, signal=48%	12557/13510/12563/23836/320873/12564/53601/93701/104010/192167/93890/93887/93876/227485/93706/93874/93888/93875/320865/93881/12565/93889/241201/22295/93884/215654/93873/12556/233651
147	GOBP_AMINO_ACID_TRANSMEMBRANE_TRANSPORT	GOBP_AMINO_ACID_TRANSMEMBRANE_TRANSPORT	94	0.455843578	1.36943012	0.000471686	0.016351782	0.014483277	5878	tags=46%, list=29%, signal=32%	18627/241919/72401/26570/14411/74338/18216/242607/20512/72267/11989/20511/240332/70026/209837/30962/140919/70008/16513/20518/246049/11988/67473/50799/69354/14816/19736/53896/103098/11606/56774/234788/74087/104245/30805/20513/98660/57394/76257/22598/216227/94279/71803
148	GOBP_CELLULAR_POTASSIUM_ION_HOMEOSTASIS	GOBP_CELLULAR_POTASSIUM_ION_HOMEOSTASIS	13	0.711417747	1.815322607	0.000490003	0.016872007	0.014944057	4479	tags=69%, list=22%, signal=54%	232975/192113/16531/27222/11944/16518/11945/11932/98660
149	GOBP_ANDROGEN_BIOSYNTHETIC_PROCESS	GOBP_ANDROGEN_BIOSYNTHETIC_PROCESS	10	0.75043382	1.857321249	0.000499162	0.017072011	0.015121206	4708	tags=80%, list=23%, signal=61%	27400/15487/13074/22417/15494/78925/94224/15492
150	GOBP_NEURAL_CREST_CELL_MIGRATION	GOBP_NEURAL_CREST_CELL_MIGRATION	58	0.497933775	1.459763509	0.000517479	0.017349178	0.015366701	6845	tags=60%, list=34%, signal=40%	20356/18187/14268/26456/13869/21380/20360/20357/231858/12159/20423/20359/13617/20347/20665/18935/14573/20681/13618/20361/14170/319757/16392/18188/107586/18741/11477/108151/20346/14275/216285/22160/20358/13616/20353
151	GOBP_STRIATED_MUSCLE_CELL_DEVELOPMENT	GOBP_STRIATED_MUSCLE_CELL_DEVELOPMENT	64	0.487655815	1.439063063	0.000517479	0.017349178	0.015366701	6377	tags=53%, list=32%, signal=36%	18175/225288/98733/17880/18596/21956/22138/68794/12154/18595/50874/234072/17906/107765/93689/68802/13009/19130/12335/228003/320502/17883/12372/24131/59006/93677/18091/17888/226041/12391/11459/68760/59011/11464
152	GOBP_MUSCLE_TISSUE_DEVELOPMENT	GOBP_MUSCLE_TISSUE_DEVELOPMENT	373	0.384217793	1.209139217	0.000517479	0.017349178	0.015366701	7499	tags=46%, list=37%, signal=29%	20541/20190/14725/12291/18175/20679/50490/225288/98733/17880/18596/13869/12823/268859/79221/21956/53321/21380/140781/241226/270190/22138/21808/24087/225638/11549/227325/20471/24052/214384/12814/13717/231602/57246/107589/14615/21419/13388/22418/14465/17868/20191/22762/23966/11474/20897/20682/19013/18507/12154/18595/56504/76365/74376/234072/12180/433294/12159/17906/13813/70417/17897/16948/16404/107…
153	GOBP_EMBRYONIC_ORGAN_DEVELOPMENT	GOBP_EMBRYONIC_ORGAN_DEVELOPMENT	424	0.376332717	1.186050836	0.000535797	0.017845885	0.01580665	7554	tags=49%, list=38%, signal=31%	243743/18552/14119/269878/13649/13844/108961/21380/241226/18815/60613/21808/18933/12591/58198/20471/12814/21679/57246/16470/13388/230824/22418/252973/18208/110935/20191/22762/20897/20682/18507/21410/12817/22018/18595/17389/16869/76365/14118/53601/26380/74025/114873/15423/22671/12159/15410/17387/76574/13813/22422/212937/17910/15110/18504/320878/21349/226841/15404/20423/14180/140476/20460/15405/136…
154	GOBP_BENZENE_CONTAINING_COMPOUND_METABOLIC_PROCESS	GOBP_BENZENE_CONTAINING_COMPOUND_METABOLIC_PROCESS	23	0.616564475	1.670722196	0.000544955	0.017871936	0.015829724	6674	tags=70%, list=33%, signal=46%	209176/13850/13078/117147/237320/13106/70789/14865/94224/21823/15930/23923/56720/98256/394436/68312
155	GOBP_POSITIVE_REGULATION_OF_POTASSIUM_ION_TRANSPORT	GOBP_POSITIVE_REGULATION_OF_POTASSIUM_ION_TRANSPORT	47	0.520315456	1.506537667	0.000554114	0.017871936	0.015829724	6749	tags=60%, list=34%, signal=40%	16502/11539/229715/241528/24012/109676/14199/16509/18387/16518/75607/11936/16485/80906/16511/227618/268345/11551/11932/13488/242735/83433/70729/16533/16535/13616/230899/14428
156	GOBP_SYNAPTIC_TRANSMISSION_GABAERGIC	GOBP_SYNAPTIC_TRANSMISSION_GABAERGIC	49	0.509600844	1.4817578	0.000554114	0.017871936	0.015829724	7246	tags=59%, list=36%, signal=38%	14407/232333/232370/11539/11549/21336/230085/14395/14394/14397/14396/15114/192167/14401/12801/170571/18430/14406/225872/110886/14405/21983/18168/13489/170758/386750/14404/18015/14399
157	GOBP_POSITIVE_REGULATION_OF_OSSIFICATION	GOBP_POSITIVE_REGULATION_OF_OSSIFICATION	50	0.505336934	1.472152805	0.000544955	0.017871936	0.015829724	4921	tags=48%, list=25%, signal=36%	20541/14119/338352/16591/21808/21336/22418/11474/12159/22417/17002/22410/11481/231633/16007/80752/14371/21809/110789/107587/19226/12167/23967/11477
158	GOBP_REGULATION_OF_MUSCLE_SYSTEM_PROCESS	GOBP_REGULATION_OF_MUSCLE_SYSTEM_PROCESS	211	0.401598285	1.249541564	0.000554114	0.017871936	0.015829724	6696	tags=43%, list=33%, signal=29%	20541/18125/20264/71544/21956/11539/140781/98741/243764/11549/19091/214384/241113/21336/17868/69642/12671/20191/11474/16531/22065/19013/12154/208188/11552/109676/433766/110880/17906/212937/17897/18127/12288/53311/12373/63873/16518/70008/109620/21952/14463/19736/108015/12652/12797/16485/11606/14464/435766/18430/20855/74116/66139/12372/11548/20606/330953/14168/216749/13506/11553/20271/56183/11551/2…
159	GOBP_REGULATION_OF_POSTSYNAPTIC_CYTOSOLIC_CALCIUM_ION_CONCENTRATION	GOBP_REGULATION_OF_POSTSYNAPTIC_CYTOSOLIC_CALCIUM_ION_CONCENTRATION	10	0.748328849	1.852111452	0.000572432	0.018118704	0.016048295	4653	tags=90%, list=23%, signal=69%	20541/108071/14799/22418/14816/12307/11941/14371/110891
160	GOBP_ATRIAL_SEPTUM_MORPHOGENESIS	GOBP_ATRIAL_SEPTUM_MORPHOGENESIS	14	0.683077259	1.750865531	0.000572432	0.018118704	0.016048295	5212	tags=79%, list=26%, signal=58%	21808/57246/15214/14463/16007/21388/319757/16392/20677/11477/18091
161	GOBP_SECONDARY_PALATE_DEVELOPMENT	GOBP_SECONDARY_PALATE_DEVELOPMENT	26	0.591657122	1.62333692	0.000572432	0.018118704	0.016048295	5615	tags=58%, list=28%, signal=42%	12815/21380/320910/16420/21808/22418/14362/110805/20890/22411/21809/22421/57265/16450/22416
162	GOBP_POSITIVE_REGULATION_OF_CARDIAC_MUSCLE_CELL_PROLIFERATION	GOBP_POSITIVE_REGULATION_OF_CARDIAC_MUSCLE_CELL_PROLIFERATION	21	0.626298737	1.682408468	0.00058159	0.018294964	0.016204413	4021	tags=48%, list=20%, signal=38%	13869/57246/14465/22762/12154/14180/15214/21385/22413/21388
163	GOBP_INHIBITORY_SYNAPSE_ASSEMBLY	GOBP_INHIBITORY_SYNAPSE_ASSEMBLY	16	0.673836128	1.759833483	0.000590749	0.018356445	0.016258869	4885	tags=75%, list=24%, signal=57%	14402/22418/14395/269788/14394/14401/12404/14406/225872/14168/246316/228942
164	GOBP_VENTRICULAR_CARDIAC_MUSCLE_TISSUE_MORPHOGENESIS	GOBP_VENTRICULAR_CARDIAC_MUSCLE_TISSUE_MORPHOGENESIS	46	0.521798357	1.509515103	0.000590749	0.018356445	0.016258869	6365	tags=54%, list=32%, signal=37%	14725/21956/140781/21808/12814/17868/20191/22762/12154/17906/17897/15110/109620/21952/13617/19130/15214/14234/17300/16392/18996/18091/17888/21924/18121
165	GOBP_NUCLEOBASE_CATABOLIC_PROCESS	GOBP_NUCLEOBASE_CATABOLIC_PROCESS	10	0.747589895	1.850282544	0.000609066	0.018810925	0.016661416	2027	tags=50%, list=10%, signal=45%	12933/26757/65254/64705/99586
166	GOBP_MONOVALENT_INORGANIC_CATION_HOMEOSTASIS	GOBP_MONOVALENT_INORGANIC_CATION_HOMEOSTASIS	149	0.424843373	1.305165161	0.000627384	0.01925993	0.017059113	6993	tags=46%, list=35%, signal=30%	20541/12638/240215/57138/13487/232975/11539/232156/94229/105243/192113/18160/21336/21419/171286/110935/20512/18173/16531/27222/54403/20536/11944/74748/208169/140494/20495/666168/53419/16518/16513/13617/18416/17201/242341/20277/11945/11606/27273/16511/16493/140765/270160/13618/64385/11932/11607/98660/226999/20278/66725/56315/13489/20533/54140/76252/110895/72433/277973/18158/16535/12426/18429/23985…
167	GOBP_OLFACTORY_LOBE_DEVELOPMENT	GOBP_OLFACTORY_LOBE_DEVELOPMENT	33	0.559174777	1.571664091	0.000636543	0.019424079	0.017204506	6215	tags=70%, list=31%, signal=48%	381293/13869/268902/19876/58198/22418/20564/20562/13813/22255/20563/21907/20361/13637/98660/13395/73191/14843/66725/11878/20346/13392/16870
168	GOBP_NEGATIVE_REGULATION_OF_CHEMOTAXIS	GOBP_NEGATIVE_REGULATION_OF_CHEMOTAXIS	59	0.489816666	1.4382374	0.000673178	0.02041972	0.018086375	6930	tags=53%, list=35%, signal=34%	20356/19277/26456/268902/19876/20360/22418/20357/22415/20562/74748/11601/20359/20563/20347/94175/319430/17965/21930/20361/18133/108151/11629/18846/20346/22416/13075/20358/50701/20353/20296
169	GOBP_COGNITION	GOBP_COGNITION	286	0.389296479	1.217323797	0.000691495	0.020851235	0.018468581	5136	tags=39%, list=26%, signal=30%	19699/18191/18212/210933/13048/18795/13649/76376/232333/94109/57138/14266/13844/19417/66797/11539/16867/19373/26570/241226/110876/232813/14810/66673/108071/53418/20528/14799/21336/18216/11441/18189/11438/432530/99296/21375/246317/60597/12661/13166/20897/20614/17380/208188/14811/73181/22353/14829/241656/17309/76574/15567/212937/71828/29813/21960/21367/18387/57340/64378/12038/16528/14283/19283/2683…
170	GOBP_REGULATION_OF_SYSTEMIC_ARTERIAL_BLOOD_PRESSURE	GOBP_REGULATION_OF_SYSTEMIC_ARTERIAL_BLOOD_PRESSURE	89	0.46087122	1.379008098	0.000718971	0.021552221	0.019089466	7093	tags=57%, list=35%, signal=37%	18552/271127/19277/13809/71544/16591/11539/232156/11549/231602/20112/21336/18216/11418/276952/11609/18127/666168/18816/53419/70008/69219/170639/171469/11606/193034/56485/18430/13618/64385/11548/13035/11607/14063/13489/54140/11556/17228/18158/19701/223780/13492/14456/13616/230899/26361/13072/11550/11998/106648/11819
171	GOBP_NEGATIVE_REGULATION_OF_BMP_SIGNALING_PATHWAY	GOBP_NEGATIVE_REGULATION_OF_BMP_SIGNALING_PATHWAY	53	0.502263545	1.4675936	0.00072813	0.021699126	0.019219585	6457	tags=51%, list=32%, signal=35%	14725/12667/22418/13390/14118/56213/319922/83453/14362/20319/71753/320460/73230/71973/207667/83554/664805/17965/21930/74499/14562/23893/66042/69585/18121/13380/78558
172	GOBP_PULMONARY_VALVE_MORPHOGENESIS	GOBP_PULMONARY_VALVE_MORPHOGENESIS	17	0.64715371	1.69931625	0.000737289	0.021718055	0.019236351	2478	tags=53%, list=12%, signal=46%	268902/19876/21808/57246/20897/12159/18127/15214/20563
173	GOBP_NEGATIVE_REGULATION_OF_NEURON_DIFFERENTIATION	GOBP_NEGATIVE_REGULATION_OF_NEURON_DIFFERENTIATION	70	0.478848931	1.419465115	0.000737289	0.021718055	0.019236351	6343	tags=54%, list=32%, signal=37%	269784/13388/13390/20682/18088/15567/21367/20423/17136/18935/50913/171469/16814/15208/16373/20681/20675/21907/54713/330938/242748/16392/20674/18131/15904/20473/15207/18508/15399/22062/15228/22416/14634/110648/13392/104360/18997/14357
174	GOBP_ANIMAL_ORGAN_FORMATION	GOBP_ANIMAL_ORGAN_FORMATION	61	0.4897218	1.439778593	0.000755606	0.022003255	0.019488961	6456	tags=52%, list=32%, signal=36%	14725/268902/19876/22061/20471/22418/14465/21375/12159/18504/20423/14164/240725/22431/109663/15396/14464/14573/22411/22413/21388/16392/14048/14165/18510/14275/22416/14634/22414/12020/18121/13380
175	GOBP_DORSAL_VENTRAL_PATTERN_FORMATION	GOBP_DORSAL_VENTRAL_PATTERN_FORMATION	86	0.461445858	1.378774086	0.000755606	0.022003255	0.019488961	7108	tags=56%, list=35%, signal=36%	15245/228357/12667/57246/22415/16869/16917/114873/12159/18088/20664/320145/20423/13798/16871/15396/14633/71137/384452/17965/240590/103889/319757/22421/22423/116810/17240/15431/107586/20473/12167/18508/14843/11477/15399/19127/15228/23893/22416/24113/66042/14634/213081/16870/18121/14836/12622/17172
176	GOBP_CELLULAR_SODIUM_ION_HOMEOSTASIS	GOBP_CELLULAR_SODIUM_ION_HOMEOSTASIS	21	0.61921562	1.663381292	0.000773924	0.022282009	0.019735862	4601	tags=62%, list=23%, signal=48%	20541/232975/192113/20512/27222/11944/20277/11945/11606/140765/11932/98660/20278
177	GOBP_CARDIAC_MUSCLE_CONTRACTION	GOBP_CARDIAC_MUSCLE_CONTRACTION	127	0.432142274	1.315984752	0.000773924	0.022282009	0.019735862	7601	tags=53%, list=38%, signal=33%	20541/18125/12291/20264/20265/21956/11539/140781/22138/20648/11549/24052/12293/14615/17868/20191/12154/109676/235281/399548/17906/17897/16509/12288/12373/14167/16518/70008/109620/21952/13009/14463/56543/16521/12652/435766/16511/16493/20855/11548/330953/14168/333654/13506/16519/20271/98660/228785/14226/18091/17888/70729/57814/12391/216033/16535/12296/21924/18821/68312/14219/230899/22226/57442/2139…
178	GOBP_LOCOMOTORY_BEHAVIOR	GOBP_LOCOMOTORY_BEHAVIOR	185	0.409695282	1.269273625	0.000810559	0.023076021	0.020439142	7584	tags=49%, list=38%, signal=31%	19699/13508/20265/11682/20370/15560/13131/243914/94229/13838/108071/53418/11899/18216/108072/12661/13166/319924/20614/208188/320840/241656/13643/29813/17910/21960/21367/18387/13860/21349/14167/64378/14415/16513/140477/231044/14658/13798/14816/17201/244813/14695/214230/108015/12307/14573/75141/433292/21823/15930/93688/54713/14763/22771/13162/14654/18742/18389/240590/18166/15416/13488/98660/74342/1…
179	GOBP_DEVELOPMENT_OF_PRIMARY_SEXUAL_CHARACTERISTICS	GOBP_DEVELOPMENT_OF_PRIMARY_SEXUAL_CHARACTERISTICS	214	0.396949878	1.235695996	0.000810559	0.023076021	0.020439142	6099	tags=41%, list=30%, signal=29%	14725/14766/16876/94109/18596/268902/16867/18072/333639/21808/15395/58198/83558/11504/14585/52020/218454/22418/14465/73296/55993/22762/20682/20564/18595/13078/13982/140498/17387/236899/18127/26423/22417/19275/20319/14180/20563/14463/18211/22431/17171/16846/15396/13874/14313/13134/57264/78925/19288/94224/11576/11517/14309/26972/242523/20681/381677/17300/51800/21930/229357/109685/56739/21420/110542…
180	GOBP_PROTEIN_O_LINKED_GLYCOSYLATION_VIA_SERINE	GOBP_PROTEIN_O_LINKED_GLYCOSYLATION_VIA_SERINE	10	0.736426033	1.822652023	0.000847194	0.02321129	0.020558954	2450	tags=30%, list=12%, signal=26%	108760/271786/268510
181	GOBP_PULMONARY_VALVE_DEVELOPMENT	GOBP_PULMONARY_VALVE_DEVELOPMENT	21	0.617084233	1.657655809	0.000847194	0.02321129	0.020558954	2478	tags=43%, list=12%, signal=38%	268902/19876/21808/57246/20897/12159/18127/15214/20563
182	GOBP_CATECHOLAMINE_SECRETION	GOBP_CATECHOLAMINE_SECRETION	55	0.495843486	1.451751149	0.000838035	0.02321129	0.020558954	7710	tags=67%, list=38%, signal=42%	110058/11438/99296/208188/11552/22353/80976/18387/16500/12652/12801/11606/319508/14573/18430/233080/11553/11551/20979/54525/13489/16490/12918/171180/20983/11440/60510/54526/11542/20980/18429/20907/55925/13490/27220/50873/108068
183	GOBP_ACTIN_MEDIATED_CELL_CONTRACTION	GOBP_ACTIN_MEDIATED_CELL_CONTRACTION	96	0.45467918	1.367016618	0.000847194	0.02321129	0.020558954	6405	tags=52%, list=32%, signal=36%	12291/17885/20265/17884/21956/11539/140781/20648/24052/12293/14615/17868/20191/109676/235281/399548/16509/12288/14167/16518/109620/14463/56543/16521/16511/17883/16493/226352/20855/105298/330953/14168/13506/16519/20271/98660/17882/228785/17901/17888/70729/14726/57814/12391/216033/16535/12296/21924/11464/18821
184	GOBP_FEEDING_BEHAVIOR	GOBP_FEEDING_BEHAVIOR	104	0.441777181	1.332429862	0.000828876	0.02321129	0.020558954	7665	tags=62%, list=38%, signal=38%	18212/15560/238384/21336/21375/20897/208188/23948/319239/320840/21367/18387/70008/140477/13798/17199/17201/244813/14695/16847/16846/13134/12424/57264/12801/11606/30878/21823/18430/12804/230777/18389/18166/216749/18996/56183/16334/73094/13488/242093/18168/13489/19064/226278/234219/14526/19701/223780/21407/404194/12209/18386/18429/109648/217212/14428/22226/15874/18390/244958/27220/22044/14429/21338
185	GOBP_MUSCLE_ORGAN_DEVELOPMENT	GOBP_MUSCLE_ORGAN_DEVELOPMENT	316	0.382967869	1.200914833	0.000847194	0.02321129	0.020558954	7554	tags=47%, list=38%, signal=29%	20190/14725/20679/12823/268859/79221/21956/53321/21380/59056/140781/107831/270190/22138/21808/24087/227325/20471/24052/214384/12814/13717/231602/18509/21679/57246/107589/13388/22418/17868/20191/22762/14009/57339/11474/20897/18507/12154/69852/56504/12180/433294/11790/12159/17906/13813/70417/212937/17897/16948/16404/107765/14199/15110/14362/329828/22410/109620/20423/59091/56642/434246/21952/13617/1…
186	GOBP_AXON_DEVELOPMENT	GOBP_AXON_DEVELOPMENT	455	0.371800359	1.1728676	0.000847194	0.02321129	0.020558954	10255	tags=62%, list=51%, signal=31%	16772/19699/243743/18191/18212/20356/269116/18187/14268/71751/12933/13508/13845/269878/13175/16876/19277/269784/230735/26456/93842/13844/18223/17967/268902/228357/53321/19876/107831/270190/18481/13176/13131/70433/140571/72832/13838/20360/210108/18189/432530/52666/22418/16774/18208/20357/80883/21375/229715/245450/109904/76965/14009/12661/108073/244682/320563/20564/22415/20562/16869/65254/229791/16…
187	GOBP_CELL_CELL_SIGNALING_INVOLVED_IN_CARDIAC_CONDUCTION	GOBP_CELL_CELL_SIGNALING_INVOLVED_IN_CARDIAC_CONDUCTION	30	0.571658899	1.592315682	0.000865511	0.023336751	0.02067008	4226	tags=57%, list=21%, signal=45%	12291/20264/12293/14615/20191/76365/109676/235281/399548/12288/12373/16521/16493/330953/21388/16519/20271
188	GOBP_TOOTH_MINERALIZATION	GOBP_TOOTH_MINERALIZATION	26	0.580262784	1.592074133	0.000865511	0.023336751	0.02067008	3711	tags=62%, list=19%, signal=50%	12638/21380/16420/12842/238384/11647/19013/13406/252974/13801/17702/30800/22420/546144/80752/208659
189	GOBP_MEMBRANE_DEPOLARIZATION_DURING_ACTION_POTENTIAL	GOBP_MEMBRANE_DEPOLARIZATION_DURING_ACTION_POTENTIAL	33	0.553390001	1.555404907	0.000865511	0.023336751	0.02067008	5595	tags=70%, list=28%, signal=50%	20541/12291/20264/20265/20274/110876/12293/20273/109676/235281/399548/110880/12288/16518/58226/20269/16511/330953/20271/98660/15166/239556/12391
190	GOBP_FOREBRAIN_REGIONALIZATION	GOBP_FOREBRAIN_REGIONALIZATION	23	0.60396685	1.636586055	0.000920464	0.024304065	0.021526859	6215	tags=78%, list=31%, signal=54%	14766/16869/12159/13813/22422/20423/13796/54713/241062/13797/20473/73191/18508/14843/242620/14634/22414/16870
191	GOBP_DIGESTIVE_TRACT_MORPHOGENESIS	GOBP_DIGESTIVE_TRACT_MORPHOGENESIS	47	0.513067973	1.485553076	0.000911305	0.024304065	0.021526859	5827	tags=62%, list=29%, signal=44%	13845/13649/22061/22418/59036/20897/21410/18595/12159/15398/20319/20423/11481/14463/18119/20665/71973/14633/22411/54612/226352/20472/23795/18089/107586/102643076/14165/21412/14634
192	GOBP_ACUTE_PHASE_RESPONSE	GOBP_ACUTE_PHASE_RESPONSE	53	0.499337101	1.45904265	0.000920464	0.024304065	0.021526859	8154	tags=72%, list=41%, signal=43%	14268/14069/14061/239552/243979/233231/19695/18816/16427/11625/93671/19218/12801/193034/20208/20701/13618/20211/20704/16334/16625/18406/16176/232345/20714/394436/20717/18489/17195/16803/404242/12944/13856/20209/116849/20219/16175/18405
193	GOBP_POSITIVE_REGULATION_OF_SYNAPTIC_TRANSMISSION	GOBP_POSITIVE_REGULATION_OF_SYNAPTIC_TRANSMISSION	139	0.424630712	1.3006726	0.000920464	0.024304065	0.021526859	7176	tags=50%, list=36%, signal=33%	19699/18212/19418/116838/76376/14813/13844/232370/12922/11539/232813/11549/214111/13838/21336/11441/18189/432530/56216/20512/20614/17380/14811/73181/54377/116837/64085/21960/18211/15114/192167/26564/12300/14812/57264/12801/12307/56839/18430/21907/56183/16334/214189/21337/54376/13488/140723/74342/110891/20979/98256/14607/13489/12308/13116/171180/76854/13385/11514/14580/12296/81905/245537/18429/209…
194	GOBP_CARDIAC_MUSCLE_CELL_PROLIFERATION	GOBP_CARDIAC_MUSCLE_CELL_PROLIFERATION	45	0.508512105	1.470690031	0.000984846	0.025869978	0.022913837	5359	tags=40%, list=27%, signal=29%	13869/21808/57246/14465/22762/23966/12154/14180/15214/14234/21385/17300/22413/21388/19662/234593/18091/22062
195	GOBP_REGULATION_OF_HAIR_FOLLICLE_DEVELOPMENT	GOBP_REGULATION_OF_HAIR_FOLLICLE_DEVELOPMENT	19	0.613940874	1.632276367	0.001003254	0.026218369	0.023222417	4167	tags=53%, list=21%, signal=42%	12560/21808/22418/22410/14313/15218/17702/18053/16667/319757
196	GOBP_SA_NODE_CELL_TO_ATRIAL_CARDIAC_MUSCLE_CELL_COMMUNICATION	GOBP_SA_NODE_CELL_TO_ATRIAL_CARDIAC_MUSCLE_CELL_COMMUNICATION	11	0.71944462	1.796121388	0.001021662	0.026563205	0.023527849	4226	tags=82%, list=21%, signal=65%	12291/14615/20191/76365/109676/235281/16493/330953/20271
197	GOBP_DEVELOPMENT_OF_PRIMARY_FEMALE_SEXUAL_CHARACTERISTICS	GOBP_DEVELOPMENT_OF_PRIMARY_FEMALE_SEXUAL_CHARACTERISTICS	104	0.439322158	1.325025346	0.00104007	0.026904541	0.023830181	5729	tags=44%, list=29%, signal=32%	16876/94109/268902/16867/11504/52020/218454/55993/22762/20564/18595/13982/17387/236899/18127/26423/22417/19275/20563/22431/16846/13874/14313/13134/57264/19288/11576/11517/14309/26972/242523/381677/17300/21930/229357/109685/110542/16875/26927/11705/12167/14566/232345/12155/13075/16322
198	GOBP_PHOTOTRANSDUCTION	GOBP_PHOTOTRANSDUCTION	42	0.517279049	1.486412265	0.001058477	0.027242428	0.024129458	5032	tags=55%, list=25%, signal=41%	11304/76376/212541/24013/14919/20132/238384/11418/22065/12057/73660/30044/110855/14686/64378/57811/245650/333329/14539/353344/20147/74596/114230
199	GOBP_REGULATION_OF_MORPHOGENESIS_OF_A_BRANCHING_STRUCTURE	GOBP_REGULATION_OF_MORPHOGENESIS_OF_A_BRANCHING_STRUCTURE	49	0.499081351	1.451170447	0.001095293	0.027908068	0.024719036	7390	tags=61%, list=37%, signal=39%	71751/14025/20471/22418/20682/16869/13982/12159/14178/11609/18504/20423/240725/57764/11606/14573/20681/20472/22413/319757/14165/66725/18510/12391/22414/18121/20583/15415/15433/20429
200	GOBP_FERTILIZATION	GOBP_FERTILIZATION	179	0.404825595	1.25311543	0.001095293	0.027908068	0.024719036	9071	tags=60%, list=45%, signal=33%	330409/238055/18795/22635/665270/232664/258645/320558/67331/15395/83558/52020/218454/58998/74691/75178/22065/12745/27222/18766/239731/13164/116837/22786/22787/74716/399599/19294/217847/11642/59083/244199/14658/19882/70840/15396/100038417/105511/353188/71981/215095/58226/66712/383491/381759/114875/14654/71037/26565/13524/109685/11470/56739/75622/26927/69444/56622/75002/268591/98558/74468/171167/54…
201	GOBP_MULTICELLULAR_ORGANISMAL_RESPONSE_TO_STRESS	GOBP_MULTICELLULAR_ORGANISMAL_RESPONSE_TO_STRESS	71	0.477602318	1.416771752	0.001113701	0.028235921	0.025009425	4620	tags=46%, list=23%, signal=36%	19699/18125/13844/17450/19373/20274/15560/231602/210108/21336/20538/60597/108073/13166/193003/21333/277328/72585/241118/11419/18211/193034/11517/15550/15930/21907/13618/110886/216749/11551/13488/98660/18013
202	GOBP_CELLULAR_RESPONSE_TO_VASCULAR_ENDOTHELIAL_GROWTH_FACTOR_STIMULUS	GOBP_CELLULAR_RESPONSE_TO_VASCULAR_ENDOTHELIAL_GROWTH_FACTOR_STIMULUS	58	0.487615561	1.429514201	0.001132109	0.028560527	0.025296939	4709	tags=38%, list=23%, signal=29%	18187/14255/18596/19876/64074/239337/18760/13388/320924/330119/260299/18595/22329/14451/14257/94175/17300/16159/18654/16160/14205/13179
203	GOBP_TRANS_SYNAPTIC_SIGNALING_MODULATING_SYNAPTIC_TRANSMISSION	GOBP_TRANS_SYNAPTIC_SIGNALING_MODULATING_SYNAPTIC_TRANSMISSION	12	0.692294034	1.749056932	0.001150517	0.028881936	0.025581621	3040	tags=67%, list=15%, signal=57%	18212/13844/18815/108071/54195/13643/29873/12801
204	GOBP_SUBSTRATE_INDEPENDENT_TELENCEPHALIC_TANGENTIAL_MIGRATION	GOBP_SUBSTRATE_INDEPENDENT_TELENCEPHALIC_TANGENTIAL_MIGRATION	12	0.691961474	1.74821673	0.001168925	0.029200194	0.025863512	5136	tags=83%, list=26%, signal=62%	20564/20562/18183/21367/16874/20563/54713/13488/11878/13489
205	GOBP_RESPONSE_TO_FOLLICLE_STIMULATING_HORMONE	GOBP_RESPONSE_TO_FOLLICLE_STIMULATING_HORMONE	14	0.658987754	1.689119243	0.001187332	0.029230175	0.025890066	3187	tags=57%, list=16%, signal=48%	13078/208188/13842/18491/13617/78925/94224/14309
206	GOBP_CARDIAC_VENTRICLE_MORPHOGENESIS	GOBP_CARDIAC_VENTRICLE_MORPHOGENESIS	70	0.471590684	1.397949294	0.001187332	0.029230175	0.025890066	6518	tags=51%, list=32%, signal=35%	14725/21956/140781/21808/12814/57246/252973/17868/20191/22762/12154/12159/17906/17897/15110/20319/109620/21952/13617/19130/15214/14463/14234/17300/21388/333654/16392/18996/20677/18168/18091/17888/18167/21924/18121/56198
207	GOBP_METANEPHROS_DEVELOPMENT	GOBP_METANEPHROS_DEVELOPMENT	84	0.452944367	1.352727767	0.001187332	0.029230175	0.025890066	7176	tags=58%, list=36%, signal=38%	231470/18596/71228/268902/241226/58198/20471/21419/20682/21410/18595/16869/14118/12159/22422/11609/22417/18504/20423/22431/14234/109663/15396/12307/14573/15229/15208/16373/20681/20472/319757/242316/107587/22412/170484/14048/14165/23967/11450/18510/21412/269152/14634/16372/18993/11827/14734/12705/18015
208	GOBP_SODIUM_ION_HOMEOSTASIS	GOBP_SODIUM_ION_HOMEOSTASIS	55	0.490529791	1.436193491	0.00120574	0.029540638	0.026165053	6993	tags=62%, list=35%, signal=40%	20541/232975/11539/192113/18160/21336/21419/110935/20512/27222/11944/20495/666168/53419/13617/17201/20277/11945/11606/140765/13618/64385/11932/11607/98660/20278/13489/54140/18158/18429/13072/13490/11998/106648
209	GOBP_REGULATION_OF_POTASSIUM_ION_TRANSPORT	GOBP_REGULATION_OF_POTASSIUM_ION_TRANSPORT	98	0.445565346	1.342022391	0.001260964	0.030599394	0.027102826	6924	tags=52%, list=35%, signal=34%	18125/269109/16497/16502/13483/11539/70357/229715/246317/241528/24012/109676/22353/56461/14199/18127/16509/18387/103988/12373/16518/19736/75607/11936/16485/80906/16511/16493/23925/227618/268345/241794/11551/16538/11932/13488/242735/83433/244701/13489/70729/57814/16533/12391/16499/16535/16539/13616/230899/14428/13490
210	GOBP_POSITIVE_REGULATION_OF_CELL_JUNCTION_ASSEMBLY	GOBP_POSITIVE_REGULATION_OF_CELL_JUNCTION_ASSEMBLY	97	0.442240132	1.330934725	0.001260964	0.030599394	0.027102826	4567	tags=43%, list=23%, signal=34%	18212/210933/13048/13845/14804/13844/232370/71228/66797/331461/19266/107831/270190/20450/18189/229715/245450/76965/242384/11418/107581/68792/64085/22417/70008/18211/192167/12064/94175/211187/16979/320844/11606/16373/12404/18430/226352/21388/71436/22421/21983/74342
211	GOBP_RETINAL_GANGLION_CELL_AXON_GUIDANCE	GOBP_RETINAL_GANGLION_CELL_AXON_GUIDANCE	20	0.607609077	1.626200317	0.001316188	0.031788118	0.028155716	6242	tags=70%, list=31%, signal=48%	13845/19277/13844/268902/270190/20562/20563/319504/16392/12167/18998/13841/104360/18997
212	GOBP_POSITIVE_REGULATION_OF_HEART_GROWTH	GOBP_POSITIVE_REGULATION_OF_HEART_GROWTH	30	0.563367648	1.569220988	0.001353004	0.032370453	0.028671508	4021	tags=43%, list=20%, signal=35%	100705/13869/57246/14465/22762/12154/14180/19130/15214/22431/21385/22413/21388
213	GOBP_ROOF_OF_MOUTH_DEVELOPMENT	GOBP_ROOF_OF_MOUTH_DEVELOPMENT	88	0.444580024	1.330055504	0.001353004	0.032370453	0.028671508	7198	tags=51%, list=36%, signal=33%	231470/12815/13845/13844/21380/320910/16420/21808/18933/242509/14402/22418/18595/278507/14362/20423/11481/12824/110805/21385/17286/20890/22411/11695/21809/17681/17701/22421/107587/57265/13395/22412/16450/23967/14238/21412/22416/14634/22160/13396/106522/20583/20613/22326/20148
214	GOBP_DETECTION_OF_MECHANICAL_STIMULUS	GOBP_DETECTION_OF_MECHANICAL_STIMULUS	49	0.494893662	1.438993974	0.001371412	0.032657539	0.028925788	5595	tags=51%, list=28%, signal=37%	667742/20265/13409/22138/12814/230085/11418/171209/76645/171395/18766/277328/192140/16528/140476/13009/18211/16485/329064/228432/231252/110789/504186/100503041/12391
215	GOBP_METANEPHRIC_RENAL_VESICLE_MORPHOGENESIS	GOBP_METANEPHRIC_RENAL_VESICLE_MORPHOGENESIS	13	0.687343669	1.753892851	0.001389819	0.032789445	0.029042622	5503	tags=77%, list=27%, signal=56%	58198/16869/12159/18504/14573/20472/319757/22412/18510/269152
216	GOBP_HEART_GROWTH	GOBP_HEART_GROWTH	76	0.467125047	1.389212607	0.001389819	0.032789445	0.029042622	5595	tags=41%, list=28%, signal=30%	100705/13869/21808/11549/57246/14465/22762/23966/19013/12154/234072/14180/19130/15214/14463/22431/14234/19736/21385/11606/17300/74116/234214/22413/21388/19662/234593/18091/17888/22062/12391
217	GOBP_NEUROTRANSMITTER_REUPTAKE	GOBP_NEUROTRANSMITTER_REUPTAKE	34	0.535712512	1.510095993	0.001426635	0.033502921	0.029674569	5136	tags=59%, list=26%, signal=44%	18125/18627/232333/14411/243616/110877/242607/20538/20517/20511/20519/15567/16513/20518/69908/14573/13162/13488/98660/13489
218	GOBP_REGULATION_OF_MUSCLE_CONTRACTION	GOBP_REGULATION_OF_MUSCLE_CONTRACTION	150	0.418827537	1.286441745	0.001500267	0.035070466	0.031062992	6696	tags=48%, list=33%, signal=32%	20541/18125/20264/71544/21956/11539/140781/98741/243764/11549/19091/214384/21336/17868/12671/20191/11474/16531/12154/208188/11552/109676/110880/17906/17897/12288/53311/12373/63873/16518/70008/109620/21952/14463/108015/12652/12797/16485/435766/18430/20855/12372/11548/20606/330953/14168/216749/13506/11553/20271/56183/11551/21337/98660/21925/228785/14226/110834/50501/74492/18091/12391/76854/216033/1…
219	GOBP_ANDROGEN_METABOLIC_PROCESS	GOBP_ANDROGEN_METABOLIC_PROCESS	31	0.552279727	1.541005011	0.001518675	0.035338669	0.031300548	6734	tags=61%, list=34%, signal=41%	13112/241452/27400/15487/13074/13982/22417/20423/15494/78925/94224/231396/208665/15492/83702/243085/13075/116852/20750
220	GOBP_UTERUS_DEVELOPMENT	GOBP_UTERUS_DEVELOPMENT	20	0.603799469	1.616004311	0.001537083	0.035443328	0.031393247	5647	tags=65%, list=28%, signal=47%	21808/15395/214384/22418/20897/16869/13982/15396/19662/22421/26927/22412/13075
221	GOBP_NEURON_PROJECTION_EXTENSION_INVOLVED_IN_NEURON_PROJECTION_GUIDANCE	GOBP_NEURON_PROJECTION_EXTENSION_INVOLVED_IN_NEURON_PROJECTION_GUIDANCE	37	0.524743393	1.488872459	0.001537083	0.035443328	0.031393247	6149	tags=57%, list=31%, signal=39%	243743/20356/18187/13508/269878/26456/20360/22418/20357/20564/22415/20562/20359/20563/20347/20361/108151/18846/20346/22416/20358
222	GOBP_NEPHRON_MORPHOGENESIS	GOBP_NEPHRON_MORPHOGENESIS	74	0.461651555	1.372361379	0.001555491	0.035706227	0.031626105	7100	tags=58%, list=35%, signal=38%	271127/18596/13869/58198/20471/20682/21410/16869/12159/11609/22417/18504/20423/14164/22431/15396/11606/14573/15229/15208/16373/22411/20681/22420/20472/226154/319757/15431/22412/14048/23967/18510/21412/269152/100503085/14634/22414/233651/18121/16372/15415/14734/12705
223	GOBP_STEM_CELL_DIFFERENTIATION	GOBP_STEM_CELL_DIFFERENTIATION	209	0.398357104	1.239600461	0.001647531	0.037649406	0.033347238	6362	tags=39%, list=32%, signal=27%	20356/18187/14268/20679/20678/26456/13869/21380/21808/22061/20471/214384/20360/14465/20357/231858/20682/22415/21410/18595/13982/26380/12159/13813/83557/54427/14362/18504/21349/15404/20423/20359/13617/20347/14463/20665/18935/14234/19378/20997/21385/18609/14573/17702/15208/223227/20890/22409/20681/17300/13618/20361/17701/21388/20378/15412/14170/319757/22421/16392/269356/103551/18188/94088/107586/18…
224	GOBP_INTERMEDIATE_FILAMENT_BASED_PROCESS	GOBP_INTERMEDIATE_FILAMENT_BASED_PROCESS	60	0.476101827	1.399082319	0.001721163	0.039156454	0.034682078	7738	tags=62%, list=39%, signal=38%	18772/19041/12075/13346/109620/20423/14027/16688/16687/70810/16663/68828/16666/16681/18039/107656/16667/226180/16664/16665/18040/16671/71888/16670/94179/16672/16673/66809/16660/14580/406221/16675/233335/56735/53617/105732/237934
225	GOBP_SPINAL_CORD_DEVELOPMENT	GOBP_SPINAL_CORD_DEVELOPMENT	96	0.446982214	1.343875288	0.001757979	0.039816266	0.035266494	7492	tags=62%, list=37%, signal=39%	19699/20679/320772/76441/13176/13131/74762/12667/70433/57246/13388/20562/16869/18088/20664/22255/21349/20423/20668/20667/231044/16872/19130/83766/16871/14633/50913/16814/71137/78925/14573/64290/22771/18039/240590/15416/238057/319757/16392/116810/20677/107751/18508/14843/209448/74199/14842/15285/22416/14634/104360/18121/69137/94222/11925/17172/11859/18015/15430/29810
226	GOBP_MIDDLE_EAR_MORPHOGENESIS	GOBP_MIDDLE_EAR_MORPHOGENESIS	20	0.600330089	1.606718889	0.001776387	0.039878709	0.035321801	6566	tags=65%, list=33%, signal=44%	21380/18933/20471/13617/20472/17701/107587/14048/23967/15399/12020/18121/14836
227	GOBP_PITUITARY_GLAND_DEVELOPMENT	GOBP_PITUITARY_GLAND_DEVELOPMENT	41	0.510227194	1.461343493	0.001776387	0.039878709	0.035321801	6365	tags=66%, list=32%, signal=45%	58198/14602/22418/12159/22417/18420/16871/19378/83993/14633/78925/20675/13162/16392/20674/18992/20473/18741/14165/18508/18736/13489/19127/14842/18740/11614/18121
228	GOBP_REGULATION_OF_KERATINOCYTE_DIFFERENTIATION	GOBP_REGULATION_OF_KERATINOCYTE_DIFFERENTIATION	34	0.529442572	1.49242194	0.001794795	0.039940061	0.035376143	6209	tags=50%, list=31%, signal=35%	74591/235505/22061/252973/18612/19695/15404/13115/17702/17300/22337/107586/195733/16680/58181/16673/18489
229	GOBP_CARDIAC_CONDUCTION	GOBP_CARDIAC_CONDUCTION	90	0.446795884	1.337994733	0.001794795	0.039940061	0.035376143	6539	tags=53%, list=33%, signal=36%	20541/12291/20264/232975/320707/12293/22063/14615/20191/20928/76365/109676/235281/399548/20536/16509/12288/53419/12373/16518/70008/109620/76757/56543/16521/11606/435766/16373/16511/16493/11941/330953/21388/13506/16519/16392/20271/11932/98660/110891/14226/18091/57814/216033/16535/12296/18821/118446
230	GOBP_SENSORY_SYSTEM_DEVELOPMENT	GOBP_SENSORY_SYSTEM_DEVELOPMENT	366	0.377418326	1.187324433	0.001813203	0.040174266	0.035583585	9696	tags=60%, list=48%, signal=31%	16772/237979/18212/22141/208936/14119/13508/13649/12266/212541/98733/108013/225600/13844/18596/114889/12831/26570/271209/14616/270190/232156/21808/268396/18185/23965/101809/330222/259172/226438/224224/21419/13388/230824/108072/58998/22418/252973/13193/13390/20897/20682/18595/16869/13078/14118/110380/12075/73660/30044/12159/110855/22419/77706/76574/22422/320736/27281/15444/12288/83453/19133/20664/…
231	GOBP_RETINA_MORPHOGENESIS_IN_CAMERA_TYPE_EYE	GOBP_RETINA_MORPHOGENESIS_IN_CAMERA_TYPE_EYE	54	0.486397472	1.421658943	0.001831611	0.040232277	0.035634968	4736	tags=52%, list=24%, signal=40%	237979/18212/13508/98733/114889/18185/330222/226438/224224/21419/13388/58998/20682/16869/73660/110855/76574/170788/19130/214058/12307/20681/19662/225998/116810/19881/14221/20147
232	GOBP_DEVELOPMENTAL_GROWTH_INVOLVED_IN_MORPHOGENESIS	GOBP_DEVELOPMENTAL_GROWTH_INVOLVED_IN_MORPHOGENESIS	223	0.393016459	1.224645517	0.001831611	0.040232277	0.035634968	7956	tags=49%, list=40%, signal=30%	243743/20356/18187/14268/71751/13508/269878/13175/116838/211232/26456/110058/13176/58198/19415/70433/14025/20471/81907/20360/210108/20450/22418/18208/20357/20682/320563/20564/22415/21410/20562/16869/234072/13982/12159/116837/22422/320027/381350/396184/21960/83767/56320/16885/20319/20423/14164/17136/20359/12891/13617/20563/20347/12064/319504/12561/214230/18049/21385/13796/18096/22411/226352/20361/…
233	GOBP_L_ALPHA_AMINO_ACID_TRANSMEMBRANE_TRANSPORT	GOBP_L_ALPHA_AMINO_ACID_TRANSMEMBRANE_TRANSPORT	61	0.47645321	1.400769032	0.001850019	0.040289297	0.035685472	5878	tags=48%, list=29%, signal=34%	18627/72401/26570/18216/242607/20512/11989/20511/209837/30962/140919/70008/16513/20518/11988/67473/50799/14816/19736/53896/11606/74087/104245/20513/98660/57394/76257/216227/71803
234	GOBP_REGULATION_OF_BONE_MINERALIZATION	GOBP_REGULATION_OF_BONE_MINERALIZATION	74	0.4583894	1.3626639	0.001850019	0.040289297	0.035685472	6097	tags=49%, list=30%, signal=34%	20541/14119/18605/338352/16591/11474/20682/12159/17180/22417/17002/22410/11481/11625/231633/13115/16007/73121/76566/80752/14371/21809/77583/110789/107587/12095/19226/12167/12097/23967/11477/27047/64654/12845/22160/106522
235	GOBP_KIDNEY_MESENCHYME_DEVELOPMENT	GOBP_KIDNEY_MESENCHYME_DEVELOPMENT	17	0.62587685	1.643446813	0.001868427	0.040517032	0.035887184	5490	tags=65%, list=27%, signal=47%	18596/20471/12159/22417/18504/20423/22431/15229/20472/23967/21412
236	GOBP_RENAL_SYSTEM_PROCESS	GOBP_RENAL_SYSTEM_PROCESS	103	0.440646241	1.32905868	0.001905424	0.041144242	0.036442723	7061	tags=52%, list=35%, signal=34%	18552/217733/19277/11539/232156/11549/18160/21336/21419/110935/21405/16531/170643/12159/11829/11609/666168/18816/53419/194352/170639/13617/240725/108015/11606/193034/18399/13618/20855/20521/18389/64385/52428/11607/110834/14063/11450/13489/20533/54140/100503085/16069/18158/19701/16535/15117/105349/14456/18429/13072/13490/11998/106648/11827
237	GOBP_POSITIVE_REGULATION_OF_HAIR_FOLLICLE_DEVELOPMENT	GOBP_POSITIVE_REGULATION_OF_HAIR_FOLLICLE_DEVELOPMENT	12	0.677351028	1.711303942	0.001942421	0.041590671	0.036838139	4104	tags=58%, list=20%, signal=46%	21808/22418/22410/14313/15218/17702/16667
238	GOBP_SODIUM_ION_IMPORT_ACROSS_PLASMA_MEMBRANE	GOBP_SODIUM_ION_IMPORT_ACROSS_PLASMA_MEMBRANE	20	0.596264827	1.595838653	0.001942421	0.041590671	0.036838139	5843	tags=65%, list=29%, signal=46%	20541/232333/20537/105243/208169/20277/330953/20505/226999/20278/15166/110895/277973
239	GOBP_MEMBRANE_DEPOLARIZATION	GOBP_MEMBRANE_DEPOLARIZATION	76	0.46207615	1.374197372	0.001979419	0.042205517	0.037382726	6297	tags=51%, list=31%, signal=35%	20541/12291/20264/20265/20274/110876/12293/18216/11438/15168/20273/109676/235281/399548/110880/14199/12288/16518/12300/58226/20269/16511/51800/14371/330953/21388/231252/333329/20271/98660/13179/15166/66725/239556/504186/12391/212989/11440/12296
240	GOBP_COMPLEMENT_ACTIVATION	GOBP_COMPLEMENT_ACTIVATION	51	0.48324128	1.409191971	0.002016416	0.042461394	0.037609365	8117	tags=71%, list=40%, signal=42%	17174/12266/12902/12628/50908/96935/16136/109828/110382/239447/12268/14134/12630/230558/11801/69379/83433/278180/12279/16176/232345/12269/12262/13137/11537/17195/232371/50702/12260/12944/71693/667277/18636/20219/14962/16678
241	GOBP_REGULATION_OF_STRIATED_MUSCLE_CONTRACTION	GOBP_REGULATION_OF_STRIATED_MUSCLE_CONTRACTION	85	0.450963994	1.347459655	0.002016416	0.042461394	0.037609365	6895	tags=53%, list=34%, signal=35%	20541/18125/20264/11539/140781/11549/17868/20191/11474/12154/109676/110880/17906/17897/12288/53311/12373/63873/16518/70008/109620/21952/14463/12652/435766/20855/12372/11548/330953/14168/13506/20271/98660/14226/74492/18091/12391/216033/13400/16535/18821/68312/14219/230899/22226
242	GOBP_ISOPRENOID_METABOLIC_PROCESS	GOBP_ISOPRENOID_METABOLIC_PROCESS	104	0.431873833	1.302560694	0.002016416	0.042461394	0.037609365	7258	tags=47%, list=36%, signal=30%	14725/11304/665270/107605/13112/19661/241452/320581/13078/170752/63857/242864/237320/16971/69060/13106/11522/242285/235033/19378/26876/11529/78925/394432/21823/75847/13113/71660/19662/72303/13082/13077/19771/69888/546726/83702/13076/394430/19660/394436/116852/22236/12904/105349/56847/72082/394434/20148/545817
243	GOBP_SYNAPTIC_TRANSMISSION_GLUTAMATERGIC	GOBP_SYNAPTIC_TRANSMISSION_GLUTAMATERGIC	88	0.439611557	1.31519128	0.002053414	0.043062536	0.038141815	7784	tags=61%, list=39%, signal=38%	19699/14804/232370/208898/11539/268934/108071/18189/108072/14805/60597/108073/14807/12564/14823/229791/54377/14800/14803/21960/140919/18211/192167/26564/12300/14816/12801/18430/110637/54376/13488/98660/140723/20979/98256/94190/66725/13489/320127/216227/81905/13380/245537/12794/81904/22226/13490/20296/14806/18015/50873/74018/108068/108069
244	GOBP_EPIDERMIS_MORPHOGENESIS	GOBP_EPIDERMIS_MORPHOGENESIS	31	0.545365131	1.52171148	0.002090411	0.043658751	0.038669901	7281	tags=68%, list=36%, signal=43%	229574/21808/22061/15220/21818/14178/20423/14313/14633/110805/70810/22409/18053/26565/16667/319757/14165/66042/16675/20613/56735
245	GOBP_NEURON_FATE_SPECIFICATION	GOBP_NEURON_FATE_SPECIFICATION	30	0.551638019	1.536548928	0.002127409	0.043891799	0.038876319	7778	tags=87%, list=39%, signal=53%	207920/18213/20471/13388/17933/18088/20664/16871/14633/240590/16392/18996/18992/260298/14048/14843/209448/15285/242620/11921/14634/104360/94222/17172/15430/27140
246	GOBP_REGULATION_OF_ANIMAL_ORGAN_FORMATION	GOBP_REGULATION_OF_ANIMAL_ORGAN_FORMATION	29	0.550536021	1.525309487	0.002127409	0.043891799	0.038876319	6456	tags=66%, list=32%, signal=44%	268902/19876/20471/22418/12159/20423/14164/240725/22431/109663/15396/14464/14573/22411/22413/14165/22416/22414/13380
247	GOBP_HINDBRAIN_DEVELOPMENT	GOBP_HINDBRAIN_DEVELOPMENT	143	0.415246278	1.273198851	0.002127409	0.043891799	0.038876319	7286	tags=45%, list=36%, signal=29%	72393/20743/16502/14804/381293/20370/13844/18072/270190/13131/53418/13388/21375/76484/21410/16869/244281/15410/15567/14560/20423/19130/15114/18935/13798/19378/14633/171469/12160/17300/12404/93688/12570/330938/18845/20606/103889/16658/319757/22421/20271/18996/11932/18013/94190/14843/15399/18012/11629/69539/13799/110648/18423/57754/20605/18121/20607/15407/20353/12569/11925/17172/11859/93686/19213
248	GOBP_DEVELOPMENTAL_INDUCTION	GOBP_DEVELOPMENTAL_INDUCTION	33	0.535176244	1.504211776	0.002164406	0.044475055	0.039392926	6456	tags=64%, list=32%, signal=43%	268902/19876/58198/20471/22418/20682/22415/12159/22417/14164/109663/15396/14464/14573/22411/20681/22413/14165/22416/22414/13380
249	GOBP_NEGATIVE_REGULATION_OF_AXON_EXTENSION	GOBP_NEGATIVE_REGULATION_OF_AXON_EXTENSION	44	0.50155207	1.447374277	0.002201404	0.045053626	0.039905384	6847	tags=55%, list=34%, signal=36%	20356/26456/70433/20360/210108/22418/18208/20357/22415/20562/21960/17136/20359/20347/20361/108151/18846/20346/22416/17756/20358/65079/20353/12569
250	GOBP_MESENCHYMAL_STEM_CELL_DIFFERENTIATION	GOBP_MESENCHYMAL_STEM_CELL_DIFFERENTIATION	11	0.695622465	1.736648452	0.002238401	0.045627569	0.040413743	2036	tags=55%, list=10%, signal=49%	20679/20678/20682/22415/18595/14362
251	GOBP_NEGATIVE_REGULATION_OF_BLOOD_PRESSURE	GOBP_NEGATIVE_REGULATION_OF_BLOOD_PRESSURE	46	0.498660663	1.442579862	0.002275399	0.046196939	0.040918052	6924	tags=59%, list=35%, signal=39%	18125/71544/16591/11539/11549/18216/19013/11609/18127/171469/12801/193034/30878/18389/233080/11450/13489/11556/12061/18158/223780/13492/18429/109648/230899/22226/13490
252	GOBP_OLEFINIC_COMPOUND_METABOLIC_PROCESS	GOBP_OLEFINIC_COMPOUND_METABOLIC_PROCESS	139	0.416685697	1.276336482	0.002312396	0.04676179	0.041418358	7277	tags=52%, list=36%, signal=33%	11304/665270/107605/13112/14810/56473/13850/71519/241452/11684/15487/13078/13074/13070/13132/170752/11687/63857/26971/237320/666168/22417/19215/69060/12686/23801/13106/11522/11686/242285/235033/19378/20277/26876/21391/11529/58226/78925/94224/11576/12160/631304/15485/13618/13113/81906/64385/18783/26565/19662/72303/13077/54326/69888/74519/13090/83702/13076/13116/13075/19223/211429/116852/105349/269…
253	GOBP_TERPENOID_METABOLIC_PROCESS	GOBP_TERPENOID_METABOLIC_PROCESS	86	0.448852532	1.34114594	0.002349394	0.047135868	0.041749691	7258	tags=53%, list=36%, signal=34%	14725/11304/665270/107605/13112/19661/241452/13078/170752/63857/242864/237320/16971/69060/13106/11522/242285/235033/19378/26876/11529/78925/394432/13113/71660/19662/72303/13082/13077/19771/69888/546726/83702/13076/394430/19660/394436/116852/22236/12904/105349/56847/72082/394434/20148/545817
254	GOBP_BONE_MORPHOGENESIS	GOBP_BONE_MORPHOGENESIS	92	0.444310203	1.333175551	0.002349394	0.047135868	0.041749691	7611	tags=55%, list=38%, signal=35%	269878/23850/373864/329872/12842/20379/11474/11647/20682/12817/17389/12159/17180/17387/212937/17002/20319/63873/12824/231633/15396/17702/17300/20855/21827/64406/21809/17701/107587/13395/17386/12167/12845/14634/22160/244152/15117/12590/245860/16147/73835/12622/20148/14172/382089/20429/14175/18014/16332/237928/58994
255	GOBP_NOREPINEPHRINE_SECRETION	GOBP_NOREPINEPHRINE_SECRETION	14	0.645286931	1.654001257	0.002386391	0.047319261	0.041912128	6678	tags=86%, list=33%, signal=57%	99296/208188/11552/16500/11606/18430/233080/11553/11551/11542/18429/20907
256	GOBP_REGULATION_OF_EPITHELIAL_CELL_DIFFERENTIATION	GOBP_REGULATION_OF_EPITHELIAL_CELL_DIFFERENTIATION	138	0.417917569	1.279825955	0.002386391	0.047319261	0.041912128	6209	tags=42%, list=31%, signal=29%	74591/18795/19116/207920/235505/19207/22061/101809/666279/13388/20379/252973/20682/18612/19123/16869/19695/69073/12159/18504/22410/15404/15214/18119/74561/15218/13115/18096/14573/17702/15208/230959/381823/71093/13610/17300/12165/22337/20378/319757/17395/16918/22412/107586/18508/195733/23967/16176/16680/58181/14008/18510/14562/12579/11921/15978/16673/18489
257	GOBP_CENTRAL_NERVOUS_SYSTEM_NEURON_DIFFERENTIATION	GOBP_CENTRAL_NERVOUS_SYSTEM_NEURON_DIFFERENTIATION	165	0.408237927	1.259272834	0.002386391	0.047319261	0.041912128	8884	tags=62%, list=44%, signal=35%	243743/18212/18187/72393/13845/320772/14804/13175/13844/18072/270190/13176/74762/94229/14400/70433/13838/57246/269610/21375/78933/13390/76484/16869/18088/13813/20745/20664/21367/21349/20423/18420/231044/16872/16874/19130/20563/68169/18935/16871/16846/14633/50913/16814/13796/18096/15208/12404/21907/54713/240590/238057/319757/22421/16392/18996/16875/116810/20677/13488/15904/94190/18508/14843/11878/…
258	GOBP_C21_STEROID_HORMONE_METABOLIC_PROCESS	GOBP_C21_STEROID_HORMONE_METABOLIC_PROCESS	34	0.523295673	1.475094721	0.002460386	0.047855456	0.042387052	7277	tags=62%, list=36%, signal=39%	241452/13074/13070/13132/22417/71412/15494/20277/58226/78925/11576/12160/13618/208665/15492/83702/13116/116852/105349/13072/14308
259	GOBP_VENTRICULAR_SEPTUM_MORPHOGENESIS	GOBP_VENTRICULAR_SEPTUM_MORPHOGENESIS	38	0.508403421	1.44537797	0.002460386	0.047855456	0.042387052	6518	tags=50%, list=32%, signal=34%	268902/19876/21808/22418/22762/20564/12159/18127/14362/19130/15214/20563/22411/20677/57265/11477/18091/18121/56198
260	GOBP_MESONEPHRIC_TUBULE_MORPHOGENESIS	GOBP_MESONEPHRIC_TUBULE_MORPHOGENESIS	61	0.472064341	1.38786579	0.002460386	0.047855456	0.042387052	7100	tags=61%, list=35%, signal=39%	271127/58198/20471/20682/21410/16869/12159/11609/22417/18504/20423/14164/22431/15396/11606/14573/15229/22411/20681/22420/20472/226154/319757/15431/22412/14048/23967/18510/21412/269152/14634/22414/233651/18121/15415/14734/12705
261	GOBP_REGULATION_OF_AXONOGENESIS	GOBP_REGULATION_OF_AXONOGENESIS	152	0.410391776	1.261094889	0.002423389	0.047855456	0.042387052	10287	tags=66%, list=51%, signal=32%	243743/18212/20356/14268/71751/13508/13845/269878/26456/13844/268902/228357/19876/18481/13176/13131/70433/140571/13838/20360/210108/22418/18208/20357/229715/109904/76965/320563/22415/20562/13643/320027/21960/21367/56320/16885/17136/20359/20563/20347/12064/12561/18049/75770/23925/330938/18039/18845/20361/14168/22421/241568/11858/18992/108151/246048/13841/18846/20346/22416/17756/12904/20358/18997/2…
262	GOBP_STEROID_METABOLIC_PROCESS	GOBP_STEROID_METABOLIC_PROCESS	300	0.376543251	1.178623108	0.002460386	0.047855456	0.042387052	8344	tags=47%, list=42%, signal=28%	14725/238055/12638/19116/64291/192663/107605/13112/27413/102635496/26424/239552/13850/241452/56388/27400/15487/18171/320581/18595/13078/13074/12613/20181/13070/18979/13982/207151/13132/236293/26423/22417/622127/20423/14164/71412/13106/13122/100102/15494/19130/235033/14695/16847/16846/20277/58226/11606/13115/78925/13081/94224/11576/12160/223920/14186/15450/13079/56050/15485/13618/13113/54670/62921…
263	GOBP_TRACHEA_DEVELOPMENT	GOBP_TRACHEA_DEVELOPMENT	18	0.61763416	1.631436533	0.002497384	0.048207081	0.042698497	2240	tags=39%, list=11%, signal=35%	244653/239405/13607/20682/12159/22422/20423
264	GOBP_REGULATION_OF_NEURON_DIFFERENTIATION	GOBP_REGULATION_OF_NEURON_DIFFERENTIATION	184	0.398742227	1.235336062	0.002497384	0.048207081	0.042698497	7141	tags=49%, list=36%, signal=32%	71751/269784/207920/11682/75104/13131/14025/20471/13388/240843/13390/20682/11552/22671/12159/319922/18088/15567/83557/94226/21367/213696/20319/20423/17136/19130/15214/215378/192167/320460/12064/18935/319504/50913/171469/18049/16814/20408/18096/15208/16373/20681/20675/21907/54713/13618/17965/330938/17954/242748/238057/242316/11553/16392/20674/18131/15904/16918/18013/20473/73191/15207/14048/18508/1…
265	GOBP_CENTRAL_NERVOUS_SYSTEM_PROJECTION_NEURON_AXONOGENESIS	GOBP_CENTRAL_NERVOUS_SYSTEM_PROJECTION_NEURON_AXONOGENESIS	24	0.569680493	1.551370635	0.002534382	0.048736638	0.043167542	3586	tags=46%, list=18%, signal=38%	243743/13845/13175/13844/270190/13176/70433/13838/20563/14633/21907
266	GOBP_UROGENITAL_SYSTEM_DEVELOPMENT	GOBP_UROGENITAL_SYSTEM_DEVELOPMENT	339	0.376857049	1.183105465	0.002608377	0.049971011	0.044260864	7176	tags=44%, list=36%, signal=29%	231470/14725/12829/18552/13845/19116/271127/19277/13809/13844/18596/71228/13869/268902/228357/241226/67703/21808/22061/15395/58198/11504/14585/20471/214384/13838/100534287/18426/21419/13388/22418/241035/21405/21923/20897/20682/17380/12154/21410/18595/16869/23948/76365/14118/13982/74025/12159/15398/22422/83557/319197/20464/11609/666168/22417/11601/18504/20423/11481/14164/100102/13617/19130/240725/…
