# Supplementary material for: Genetic diversity of Collaborative Cross mice implicates FFAR3 as a target for ILC2 anti-inflammatory reprogramming
Source: Nat Commun. 2026 Jan 3;17:1053. doi: 10.1038/s41467-025-67813-2 (PMC12847941; doi:10.1038/s41467-025-67813-2)
Supplement: Supplementary file 7 — Supplementary Data 5 [file 41467_2025_67813_MOESM7_ESM.csv]

	baseMean	log2FoldChange	lfcSE	stat	pvalue	padj	symbol	entrez	genename	genetype
ENSMUSG00000046318	2742.34150280245	3.27822893615914	0.199285726005174	16.4498933359333	8.40160681651459e-61	6.24155370398869e-57	Ccbe1	320924	collagen and calcium binding EGF domains 1	protein-coding
ENSMUSG00000020122	337.816427778447	5.64200664454239	0.357329621827824	15.7893616982611	3.68287727348712e-56	1.36800476323679e-52	Egfr	13649	epidermal growth factor receptor	protein-coding
ENSMUSG00000035448	163.658449191287	-4.64184886338836	0.317521944313479	-14.6189860150441	2.12542193384161e-48	3.94743988662733e-45	Ccr3	12771	C-C motif chemokine receptor 3	protein-coding
ENSMUSG00000047261	426.944282665082	-5.30040057515081	0.365471002090179	-14.5029305877541	1.16085914021241e-47	1.7248045105276e-44	Gap43	14432	growth associated protein 43	protein-coding
ENSMUSG00000036172	206.171272649181	-4.79475185642188	0.332896257885627	-14.4031413476243	4.94441014235722e-47	6.12200382459529e-44	Cd200r3	74603	CD200 receptor 3	protein-coding
ENSMUSG00000063522	177.142776706122	-6.05654896139818	0.424942879814334	-14.2526189968035	4.3177934322707e-46	4.58241248690558e-43	Ly6m	67038	lymphocyte antigen 6 family member M	protein-coding
ENSMUSG00000029054	829.523024920949	3.77772488568622	0.281065630368666	13.4407215878052	3.49016548811295e-41	3.24105492639889e-38	Gabrd	14403	gamma-aminobutyric acid (GABA) A receptor, subunit delta	protein-coding
ENSMUSG00000055675	218.717939378376	3.15726211330031	0.278397908919815	11.3408255311633	8.2363800512601e-30	6.11880674008113e-27	Kbtbd11	74901	kelch repeat and BTB (POZ) domain containing 11	protein-coding
ENSMUSG00000053469	213.734873321158	2.94765910097408	0.261686550262966	11.264083301232	1.97395456842853e-29	1.33313713535051e-26	Tg	21819	thyroglobulin	protein-coding
ENSMUSG00000071552	184.848865251501	4.30498055107754	0.383090577304474	11.2375004923601	2.66830486778427e-29	1.65190307189745e-26	Tigit	100043314	T cell immunoreceptor with Ig and ITIM domains	protein-coding
ENSMUSG00000072501	1510.39446162027	2.49784582060614	0.226926522787746	11.0072890110888	3.52449830325986e-28	2.01411522268596e-25	Phf20l1	239510	PHD finger protein 20-like 1	protein-coding
ENSMUSG00000028226	167.674528533334	-3.99566426453072	0.370984041222095	-10.7704478375086	4.74686599059101e-27	2.51889053172147e-24	Mmp16	17389	matrix metallopeptidase 16	protein-coding
ENSMUSG00000033355	86.3574409524486	-4.47483612314567	0.416842166182568	-10.735085090182	6.96547716410099e-27	3.44976865680708e-24	Rtp4	67775	receptor transporter protein 4	protein-coding
ENSMUSG00000045435	3709.70750700439	-2.68496313594675	0.251447198928851	-10.6780395541669	1.28966379606448e-26	5.98807021310187e-24	Tmem60	212090	transmembrane protein 60	protein-coding
ENSMUSG00000037608	163.8305895069	-3.04758350781632	0.29128637470018	-10.4624993563574	1.28422648428157e-25	5.61206973631047e-23	Bclaf1	72567	BCL2-associated transcription factor 1	protein-coding
ENSMUSG00000024855	289.301389244727	-2.68094147947282	0.259752121531623	-10.3211533506048	5.65398490829661e-25	2.21070809914397e-22	Pacs1	107975	phosphofurin acidic cluster sorting protein 1	protein-coding
ENSMUSG00000019996	215.166069866971	-2.93299499225006	0.292466178274308	-10.0284928997812	1.14247060519893e-23	4.04162577429659e-21	Map7	17761	microtubule-associated protein 7	protein-coding
ENSMUSG00000114865	1425.5677399882	2.24386742975734	0.225380145050194	9.95592326581213	2.37607023573377e-23	7.67470686142009e-21	Cirop	101056084	ciliated left-right organizer metallopeptidase	protein-coding
ENSMUSG00000022885	289.339918247599	2.22245539223892	0.229124677496597	9.6997644100205	3.02195596075059e-22	9.35421284684004e-20	St6gal1	20440	beta galactoside alpha 2,6 sialyltransferase 1	protein-coding
ENSMUSG00000021193	713.964319319723	2.10672418741238	0.224232952185704	9.39524796367863	5.70832066048066e-21	1.63104285333503e-18	Pitrm1	69617	pitrilysin metallepetidase 1	protein-coding
ENSMUSG00000002129	113.833849868159	3.19406731667154	0.354192186733026	9.01789321253177	1.91741102547856e-19	5.27572092899267e-17	Sf3a1	67465	splicing factor 3a, subunit 1	protein-coding
ENSMUSG00000024679	161.700717695846	-3.46518524636971	0.388862211715076	-8.91108763458018	5.05343525756377e-19	1.29455070787728e-16	Ms4a6d	68774	membrane-spanning 4-domains, subfamily A, member 6D	protein-coding
ENSMUSG00000001014	50.1111859388688	3.95138072200621	0.447334293215652	8.83317192965869	1.0174844781493e-18	2.51963072939038e-16	Icam4	78369	intercellular adhesion molecule 4, Landsteiner-Wiener blood group	protein-coding
ENSMUSG00000070733	119.868603693855	2.64211943525808	0.301029418355085	8.77694761427444	1.67971193112751e-18	3.8995562301082e-16	Fryl	72313	FRY like transcription coactivator	protein-coding
ENSMUSG00000021196	1024.45676648496	1.91936706332766	0.219970155201141	8.72557943859513	2.6482112801991e-18	5.96168533351489e-16	Pfkp	56421	phosphofructokinase, platelet	protein-coding
ENSMUSG00000027933	209.120192938607	2.25250616020937	0.259685927200284	8.67396313883468	4.17335462965285e-18	9.11877986579148e-16	Ints3	229543	integrator complex subunit 3	protein-coding
ENSMUSG00000028073	118.903760204379	4.00187717179661	0.470912881892769	8.49812635345973	1.92675320128042e-17	4.08967129494634e-15	Pear1	73182	platelet endothelial aggregation receptor 1	protein-coding
ENSMUSG00000026950	669.153026130173	-2.47437658223921	0.294455680867737	-8.40322243044324	4.34390791967614e-17	8.96413664868724e-15	Neb	17996	nebulin	protein-coding
ENSMUSG00000043670	181.719864119687	-2.54065986061969	0.30724040802759	-8.26928943666661	1.34759750931825e-16	2.70575726938522e-14	Diras1	208666	DIRAS family, GTP-binding RAS-like 1	protein-coding
ENSMUSG00000036928	141.899146524699	2.32126262758152	0.284441838614386	8.1607636868373	3.32912934201824e-16	6.50844786364567e-14	Stag3	50878	STAG3 cohesin complex component	protein-coding
ENSMUSG00000038388	132.768687585802	-2.95112818041482	0.364169539856904	-8.10372054064277	5.33034672789567e-16	1.01536271388556e-13	Pals2	56524	protein associated with LIN7 2, MAGUK family member	protein-coding
ENSMUSG00000028107	997.508973086805	1.67734288041763	0.207316189554581	8.09074720127452	5.92998172231277e-16	1.10134585537654e-13	Tars2	71807	threonyl-tRNA synthetase 2, mitochondrial (putative)	protein-coding
ENSMUSG00000020739	113.220737971251	-2.30646286724885	0.287776927365609	-8.01475951655634	1.10352718902187e-15	1.99953743591304e-13	Nup85	445007	nucleoporin 85	protein-coding
ENSMUSG00000022744	301.123336336404	-2.34759026783925	0.300292652176399	-7.81767469441848	5.38080264978567e-15	9.29627508959483e-13	Cldnd1	224250	claudin domain containing 1	protein-coding
ENSMUSG00000002031	696.351219614552	1.64536028501781	0.211205700231455	7.79032139385775	6.68389598185302e-15	1.10343696109302e-12	Ift46	76568	intraflagellar transport 46	protein-coding
ENSMUSG00000043050	97.0191271472505	2.72605967186023	0.350645490179623	7.77440391565785	7.5803502661625e-15	1.22422656798524e-12	Tnp2	21959	transition protein 2	protein-coding
ENSMUSG00000022665	67.4120964202917	-3.03395059251519	0.391041111665843	-7.75864864845155	8.58390928196287e-15	1.35680557565324e-12	Ccdc80	67896	coiled-coil domain containing 80	protein-coding
ENSMUSG00000021439	506.469422076722	-1.85919299785904	0.245210072449828	-7.58204171339434	3.40158866345971e-14	5.26466712100878e-12	Ctsq	104002	cathepsin Q	protein-coding
ENSMUSG00000020802	1597.54838123999	-1.80728287594295	0.239490335273377	-7.54637081233341	4.47554597860735e-14	6.78547572960694e-12	Ube2o	217342	ubiquitin-conjugating enzyme E2O	protein-coding
ENSMUSG00000022696	85.5394827413316	2.35552755177251	0.312629893947096	7.53455634722865	4.89997888155348e-14	7.18687397232552e-12	Sidt1	320007	SID1 transmembrane family, member 1	protein-coding
ENSMUSG00000035954	135.159531604432	1.98796318133134	0.263877504668787	7.53365916441641	4.93378075903354e-14	7.18687397232552e-12	Dock4	238130	dedicator of cytokinesis 4	protein-coding
ENSMUSG00000022952	412.036015369132	1.78700597623065	0.238145138579899	7.50385242750231	6.19690664072522e-14	8.8532345065284e-12	Runx1	12394	runt related transcription factor 1	protein-coding
ENSMUSG00000031497	86.5835794549583	2.38786046591236	0.318994789091688	7.48557828393246	7.12327828053789e-14	9.98468572568226e-12	Tnfsf13b	24099	tumor necrosis factor (ligand) superfamily, member 13b	protein-coding
ENSMUSG00000019990	164.780923049133	-2.54826039866985	0.343207788632879	-7.42483266134632	1.1292258849976e-13	1.52527619993585e-11	Pde7b	29863	phosphodiesterase 7B	protein-coding
ENSMUSG00000005465	270.916861611275	-1.74175926582183	0.235316045308776	-7.40178708823842	1.34363814446998e-13	1.78247995986919e-11	Il27ra	50931	interleukin 27 receptor, alpha	protein-coding
ENSMUSG00000046999	114.272807992715	-2.62867601794798	0.358984710724084	-7.32252917581323	2.43340387037239e-13	3.17153637771868e-11	1110032F04Rik	68725	RIKEN cDNA 1110032F04 gene	protein-coding
ENSMUSG00000039987	213.037022441854	-2.06283950954589	0.285362495518684	-7.22883890469349	4.8714086326613e-13	6.13384656475268e-11	Phtf2	68770	putative homeodomain transcription factor 2	protein-coding
ENSMUSG00000036686	111.137859461989	-2.22722116104074	0.308345250987828	-7.2231407939818	5.08003692352173e-13	6.28993238414049e-11	Cc2d1a	212139	coiled-coil and C2 domain containing 1A	protein-coding
ENSMUSG00000031503	73.2410927043598	2.69337673261658	0.374457722895853	7.19273917436517	6.35041872393934e-13	7.73397716395825e-11	Col4a2	12827	collagen, type IV, alpha 2	protein-coding
ENSMUSG00000036192	61.5379128421057	2.8327845375825	0.394197847217361	7.18619991859189	6.66194769887209e-13	7.98251765401948e-11	Rorb	225998	RAR-related orphan receptor beta	protein-coding
ENSMUSG00000068600	93.267530804947	-2.59012924137711	0.363934610142624	-7.11701819280682	1.10286933957917e-12	1.28019005058339e-10	Gml2	15202	glycosylphosphatidylinositol anchored molecule like 2	protein-coding
ENSMUSG00000025245	216.082406253382	2.0592929069985	0.294156568974361	7.0006694536133	2.54742315803711e-12	2.74272560015329e-10	Lztfl1	93730	leucine zipper transcription factor-like 1	protein-coding
ENSMUSG00000018398	12198.2953296563	-2.10562597497123	0.302785658308768	-6.95418001873788	3.54618548407975e-12	3.65897388350395e-10	Septin8	20362	septin 8	protein-coding
ENSMUSG00000000078	342.268390225014	-1.86773143300954	0.269640386097637	-6.92674958688585	4.30619831532235e-12	4.38229414856572e-10	Klf6	23849	Kruppel-like transcription factor 6	protein-coding
ENSMUSG00000018822	227.085602294905	-1.89238794428742	0.276828074922269	-6.83596829844223	8.14529559927474e-12	8.17721635229893e-10	Sfrp5	54612	secreted frizzled-related sequence protein 5	protein-coding
ENSMUSG00000003344	2446.92788392171	-1.52855955163433	0.226674445259044	-6.74341366485969	1.5470792157712e-11	1.53243353252857e-09	Btbd2	208198	BTB domain containing 2	protein-coding
ENSMUSG00000042389	333.751678337119	1.5142096830969	0.224812781980328	6.73542522697577	1.63451204000475e-11	1.59773551910464e-09	Tsen2	381802	tRNA splicing endonuclease subunit 2	protein-coding
ENSMUSG00000021998	444.391302823991	-2.03768331845749	0.307940575205559	-6.61713162384423	3.66235388170599e-11	3.48815730605049e-09	Lcp1	18826	lymphocyte cytosolic protein 1	protein-coding
ENSMUSG00000054667	75.6871152559662	-2.82033139992755	0.426212881907301	-6.61718948358995	3.66092126246593e-11	3.48815730605049e-09	Irs4	16370	insulin receptor substrate 4	protein-coding
ENSMUSG00000022663	440.023789200669	-1.76986543101454	0.268220987313549	-6.59853447241835	4.1524193609065e-11	3.90485106736385e-09	Atg3	67841	autophagy related 3	protein-coding
ENSMUSG00000021027	354.445031839274	-2.28739825238282	0.347374801407884	-6.58481341511291	4.55456995722586e-11	4.22948752652886e-09	Ralgapa1	56784	Ral GTPase activating protein, alpha subunit 1	protein-coding
ENSMUSG00000008393	314.857355823938	-1.81291470648071	0.276831422901776	-6.54880391639629	5.79997246738241e-11	5.31950561236839e-09	Carhsp1	52502	calcium regulated heat stable protein 1	protein-coding
ENSMUSG00000022742	194.545429694141	-1.95249214041072	0.302946490823836	-6.44500662510099	1.15595367037368e-10	1.0472658313666e-08	Cpox	12892	coproporphyrinogen oxidase	protein-coding
ENSMUSG00000023191	34.7056649696119	4.27122780977719	0.673408130244061	6.3427030621522	2.25768330250824e-10	2.0207625607631e-08	P3h3	14789	prolyl 3-hydroxylase 3	protein-coding
ENSMUSG00000013611	1305.58057614079	-1.65972163325343	0.262346017184626	-6.32646018820784	2.50848981070997e-10	2.21852033378147e-08	Snx31	66696	sorting nexin 31	protein-coding
ENSMUSG00000017003	214.047903980187	-1.73913340673442	0.27580906879287	-6.30557006100654	2.87135078938794e-10	2.50956058992506e-08	Svs3a	64335	seminal vesicle secretory protein 3A	protein-coding
ENSMUSG00000040374	181.564500745467	-1.71186209024705	0.273313165060409	-6.26337223773571	3.76739843051513e-10	3.21701183221804e-08	Pex2	19302	peroxisomal biogenesis factor 2	protein-coding
ENSMUSG00000004328	593.776241127759	-1.44194235540094	0.230343181679209	-6.25997411726772	3.85041373191143e-10	3.25053677436023e-08	Hif3a	53417	hypoxia inducible factor 3, alpha subunit	protein-coding
ENSMUSG00000024914	628.103860574658	-1.77628186305383	0.283909699619273	-6.25650291425706	3.93705751801942e-10	3.28633711251306e-08	Drap1	66556	DR1 associated protein 1	protein-coding
ENSMUSG00000004631	456.153864723195	-1.25575870154683	0.201303432679611	-6.23813853957204	4.42808416410075e-10	3.65513747278938e-08	Sgce	20392	sarcoglycan, epsilon	protein-coding
ENSMUSG00000021838	64.2650745831087	2.18521025580118	0.352158031496287	6.20519783835803	5.46281364165125e-10	4.36378952084162e-08	Samd4	74480	sterile alpha motif domain containing 4	protein-coding
ENSMUSG00000061607	34.2881379882998	2.82931250557219	0.457409252829348	6.18551655453232	6.1899438485816e-10	4.84053608959081e-08	Mdc1	240087	mediator of DNA damage checkpoint 1	protein-coding
ENSMUSG00000031732	140.053538669452	-1.69834498507526	0.275736181033142	-6.1593113341594	7.30619650738092e-10	5.59564266529205e-08	Phlpp2	244650	PH domain and leucine rich repeat protein phosphatase 2	protein-coding
ENSMUSG00000060441	48.268487762939	-2.46769262791306	0.402829458980942	-6.12589911908554	9.01729281744995e-10	6.76661296372077e-08	Trim5	667823	tripartite motif-containing 5	protein-coding
ENSMUSG00000034973	103.160364283085	-1.93553969955749	0.316230159662256	-6.12066762267301	9.31840982896835e-10	6.92264666194059e-08	Dop1a	320615	DOP1 leucine zipper like protein A	protein-coding
ENSMUSG00000026070	87.2764312368588	-2.30987796657603	0.377596542315848	-6.11731758031799	9.51635981017082e-10	6.99970663660981e-08	Il18r1	16182	interleukin 18 receptor 1	protein-coding
ENSMUSG00000002032	143.113791025336	1.66555403062136	0.274143657515889	6.0754789868696	1.23618167738706e-09	8.91611037020242e-08	Tmem25	71687	transmembrane protein 25	protein-coding
ENSMUSG00000037470	194.363030491416	-1.49809573635959	0.246797032449467	-6.07015295723354	1.27788480077754e-09	9.12827517786185e-08	Uggt1	320011	UDP-glucose glycoprotein glucosyltransferase 1	protein-coding
ENSMUSG00000064224	41.5137935901406	-2.79203594907271	0.463625702913297	-6.02217679375479	1.72086771649396e-09	1.21755488246035e-07	Gsdma3	450219	gasdermin A3	protein-coding
ENSMUSG00000062154	162.699839989153	-2.43012945048132	0.4038729525139	-6.01706411720574	1.77608746766944e-09	1.24476922616191e-07	Cimip4	73376	ciliary microtubule inner protein 4	protein-coding
ENSMUSG00000001901	537.867912866707	-1.249741569886	0.212196133975008	-5.889558619542	3.87228437310313e-09	2.68852342128814e-07	Kcnh6	192775	potassium voltage-gated channel, subfamily H (eag-related), member 6	protein-coding
ENSMUSG00000036103	56.2075473191426	-2.54380337828175	0.434555444384735	-5.85380625453535	4.80448288593099e-09	3.30486142218345e-07	Colec12	140792	collectin sub-family member 12	protein-coding
ENSMUSG00000057000	78.3009126784949	-2.14573465357662	0.366958431816593	-5.84735072840367	4.99463690477772e-09	3.40414289592603e-07	Nxf3	245610	nuclear RNA export factor 3	protein-coding
ENSMUSG00000067795	884.833286422033	-1.7472467781382	0.299981110481185	-5.82452266856245	5.72760638575144e-09	3.83406891481004e-07	4930444P10Rik	75799	RIKEN cDNA 4930444P10 gene	protein-coding
ENSMUSG00000082361	149.361173560561	-1.513144584562	0.259789960574293	-5.8244921444117	5.72865324463473e-09	3.83406891481004e-07	Btc	12223	betacellulin, epidermal growth factor family member	protein-coding
ENSMUSG00000078652	345.921686583912	-1.40628583630346	0.244517110315502	-5.75127783282292	8.85714188500485e-09	5.82298292599124e-07	Psme3	19192	proteaseome (prosome, macropain) activator subunit 3 (PA28 gamma, Ki)	protein-coding
ENSMUSG00000035642	42.0434731491642	-2.53516019824661	0.441584776675071	-5.74104981003918	9.40914075368305e-09	6.13162339115012e-07	Aamdc	66273	adipogenesis associated Mth938 domain containing	protein-coding
ENSMUSG00000025545	32.9993936140693	3.18881434226254	0.558569460050025	5.70889490087223	1.13712078581721e-08	7.34580027637918e-07	Clybl	69634	citrate lyase beta like	protein-coding
ENSMUSG00000051355	338.003642169078	-1.46918870831568	0.258074442831055	-5.6928872622907	1.24908867702421e-08	7.99955153587312e-07	Commd1	17846	COMM domain containing 1	protein-coding
ENSMUSG00000026065	52.591996526575	-2.38297743867119	0.41901490482745	-5.68709468617233	1.29218819148756e-08	8.20484279877015e-07	Slc9a4	110895	solute carrier family 9 (sodium/hydrogen exchanger), member 4	protein-coding
ENSMUSG00000024835	200.338149146455	-1.80234897460945	0.317017011188519	-5.68533836040003	1.30553915080408e-08	8.21936470451148e-07	Coro1b	23789	coronin, actin binding protein 1B	protein-coding
ENSMUSG00000006740	797.899757991898	-1.4577198505872	0.258320977869277	-5.64305641226272	1.6705757856305e-08	1.03422562595408e-06	Kif5b	16573	kinesin family member 5B	protein-coding
ENSMUSG00000023980	135.130033108519	1.61648072721804	0.287634452580148	5.61991344471371	1.91053150588973e-08	1.16338840633236e-06	Taf8	63856	TATA-box binding protein associated factor 8	protein-coding
ENSMUSG00000021218	1090.02436628789	-1.21744383839754	0.217403310217343	-5.59993238916385	2.14435423423281e-08	1.29515508992809e-06	Gdi2	14569	GDP dissociation inhibitor 2	protein-coding
ENSMUSG00000037266	61.4384912146906	-2.23199592342962	0.39991501980298	-5.58117553206485	2.38898388824474e-08	1.41982090446161e-06	Rsrp1	27981	arginine/serine rich protein 1	protein-coding
ENSMUSG00000069456	142.490403276446	-1.78159292477118	0.319870925307741	-5.56972448514082	2.55142467104858e-08	1.5043280858111e-06	Rdh16	19683	retinol dehydrogenase 16	protein-coding
ENSMUSG00000110344	29.2727305466581	-3.29118207002111	0.591708471662038	-5.56216824271008	2.66443229483126e-08	1.55858799356704e-06	Smim36	121811722	small integral membrane protein 36	protein-coding
ENSMUSG00000031987	1360.10583129556	-1.47882404330036	0.267500677505718	-5.52830017886124	3.23348440950799e-08	1.8766840373621e-06	Egln1	112405	egl-9 family hypoxia-inducible factor 1	protein-coding
ENSMUSG00000029389	291.652558909832	-1.32981086178004	0.241185598983306	-5.51364122644853	3.51484745716798e-08	2.00860013533084e-06	Ddx55	67848	DEAD box helicase 55	protein-coding
ENSMUSG00000057219	351.320119557645	-1.36691369148399	0.248232242957201	-5.50659203333092	3.65846742568461e-08	2.07471408438252e-06	Armc7	276905	armadillo repeat containing 7	protein-coding
ENSMUSG00000048249	117.501249296606	-1.99786976277873	0.363056395705968	-5.50291851736655	3.7355509664324e-08	2.10237940375957e-06	Crebrf	77128	CREB3 regulatory factor	protein-coding
ENSMUSG00000033323	365.736238096132	-1.45533136407111	0.265171912276183	-5.48825609612586	4.05921267937806e-08	2.21734492611026e-06	Ctdp1	67655	CTD phosphatase subunit 1	protein-coding
ENSMUSG00000032000	306.684117256434	-1.57985147049067	0.288138047981844	-5.48296721504207	4.18250552547751e-08	2.26801704735565e-06	Birc3	11796	baculoviral IAP repeat-containing 3	protein-coding
ENSMUSG00000030166	105.658423449037	-1.62817538466049	0.29841801415224	-5.45602244987082	4.86918394978379e-08	2.60238615560747e-06	Rad52	19365	RAD52 homolog, DNA repair protein	protein-coding
ENSMUSG00000024790	143.588183750261	-1.64288761268487	0.301757774912569	-5.44439199010159	5.19826342831424e-08	2.75842135778189e-06	Sac3d1	66406	SAC3 domain containing 1	protein-coding
ENSMUSG00000039081	63.5064176258876	1.98984920453325	0.366201975042214	5.43374787725783	5.51825363918423e-08	2.88697931588026e-06	Zfp503	218820	zinc finger protein 503	protein-coding
ENSMUSG00000029376	199.351573474674	-1.53041391760248	0.281875029655377	-5.42940578835088	5.65419911381947e-08	2.93741574941013e-06	Mthfd2l	665563	methylenetetrahydrofolate dehydrogenase (NADP+ dependent) 2-like	protein-coding
ENSMUSG00000002799	141.326078791908	-1.66139965303495	0.306517743516937	-5.42023973546298	5.95191649939348e-08	3.00794473972749e-06	Jag2	16450	jagged 2	protein-coding
ENSMUSG00000024446	113.279644343731	-2.1318802511108	0.39327885267998	-5.42078537043932	5.93377673408669e-08	3.00794473972749e-06	Rpp21	67676	ribonuclease P 21 subunit	protein-coding
ENSMUSG00000042807	951.469829722212	-1.4262424477306	0.263841566940354	-5.40567759762066	6.4563840538023e-08	3.24084304970928e-06	Hecw2	329152	HECT, C2 and WW domain containing E3 ubiquitin protein ligase 2	protein-coding
ENSMUSG00000021213	463.751228732239	-1.83987438078145	0.342139075310706	-5.37756284958276	7.55008612435393e-08	3.73930598785502e-06	Akr1c13	27384	aldo-keto reductase family 1, member C13	protein-coding
ENSMUSG00000018395	77.6576891451495	-1.75374821230415	0.326501138574715	-5.37133873394697	7.81542429023309e-08	3.84508523524117e-06	Kif3a	16568	kinesin family member 3A	protein-coding
ENSMUSG00000049577	45.057720877263	-2.06193588046206	0.389460672213408	-5.29433657253128	1.19449257040076e-07	5.76226318539431e-06	Zfpm1	22761	zinc finger protein, multitype 1	protein-coding
ENSMUSG00000043633	34.219429994012	-2.9110098214685	0.552402461581558	-5.26972637510362	1.36627275603676e-07	6.46908889413378e-06	Fam221b	242408	family with sequence similarity 221, member B	protein-coding
ENSMUSG00000046562	60.9978105964038	-2.40652142788512	0.456679216158933	-5.26961013931407	1.36713818330731e-07	6.46908889413378e-06	Unc119b	106840	unc-119 lipid binding chaperone B	protein-coding
ENSMUSG00000074217	42.9328305065084	-2.38349852312797	0.452414878225366	-5.26839111144496	1.37624639028501e-07	6.47097116039706e-06	Misp3	70134	MISP family member 3	protein-coding
ENSMUSG00000003581	485.862392742291	-1.23802180829934	0.235618299290496	-5.25435338438198	1.48545423465822e-07	6.9405279932553e-06	Rnf215	71673	ring finger protein 215	protein-coding
ENSMUSG00000021211	93.7575467711892	-2.4112772448645	0.459432714547575	-5.24837950914966	1.53442947504394e-07	7.12454785631339e-06	Akr1c12	622402	aldo-keto reductase family 1, member C12	protein-coding
ENSMUSG00000027719	25.9366757112034	3.16704541401393	0.605448968444333	5.23090397222325	1.6868312236681e-07	7.7835212177828e-06	Adad1	21744	adenosine deaminase domain containing 1	protein-coding
ENSMUSG00000030218	5354.44351411854	-1.54973126275915	0.296342285830799	-5.22953131178852	1.69940318264578e-07	7.79312731103425e-06	Mgp	17313	matrix Gla protein	protein-coding
ENSMUSG00000021589	76.5063199774613	-1.76493164564862	0.337659717358772	-5.22695351241242	1.72325805074886e-07	7.85403930000815e-06	Rhobtb3	73296	Rho-related BTB domain containing 3	protein-coding
ENSMUSG00000074656	185.721812716055	-1.31271271572018	0.25149532210315	-5.21963074598174	1.79280213599473e-07	8.1211750416493e-06	Eif2s2	67204	eukaryotic translation initiation factor 2 subunit 2 beta	protein-coding
ENSMUSG00000019146	124.053418007543	-1.92693620949424	0.370353401086501	-5.20296615028027	1.96132604690275e-07	8.83072194087307e-06	Cacng2	12300	calcium channel, voltage-dependent, gamma subunit 2	protein-coding
ENSMUSG00000061689	147.118645436607	1.56073714704375	0.300334999224219	5.19665423968309	2.02907255441459e-07	9.08071084743734e-06	Dlgap4	228836	DLG associated protein 4	protein-coding
ENSMUSG00000024856	1899.21731219777	-1.37444077386909	0.264581910658815	-5.19476471557219	2.04978914137191e-07	9.11849313248618e-06	Cdk2ap2	52004	cyclin dependent kinase 2 associated protein 2	protein-coding
ENSMUSG00000095098	138.113359103285	-1.52660350318332	0.294384139071553	-5.18575324063999	2.15143519243839e-07	9.51369764560999e-06	Ccdc85b	240514	coiled-coil domain containing 85B	protein-coding
ENSMUSG00000022533	986.892839654013	-1.33718056045855	0.258614001207739	-5.17056522158066	2.33386997872564e-07	1.01829156190168e-05	Atp13a3	224088	ATPase type 13A3	protein-coding
ENSMUSG00000033335	289.146014911313	-1.39369140798745	0.269585093871334	-5.16976435148386	2.34389362074554e-07	1.01829156190168e-05	Dnm2	13430	dynamin 2	protein-coding
ENSMUSG00000038528	543.399752556264	-1.35727751507699	0.263279311814015	-5.15527599082981	2.53257636424859e-07	1.09386684941877e-05	Mfsd4b5	215928	major facilitator superfamily domain containing 4B5	protein-coding
ENSMUSG00000030759	62.7561550720739	-2.0403291931425	0.396801185747755	-5.1419432865292	2.71911205689455e-07	1.16764644339131e-05	Far1	67420	fatty acyl CoA reductase 1	protein-coding
ENSMUSG00000027778	138.28927648602	-1.98787164809881	0.387896731156785	-5.12474452200353	2.97941456745435e-07	1.27207303572519e-05	Ift80	68259	intraflagellar transport 80	protein-coding
ENSMUSG00000038143	407.494071444156	-1.62094402289126	0.316518568748226	-5.12116565325631	3.03652747335871e-07	1.28172514770351e-05	Stox2	71069	storkhead box 2	protein-coding
ENSMUSG00000054568	142.935392832749	-1.91332045981668	0.374603975735873	-5.10758182973938	3.26307799121272e-07	1.3695709828655e-05	Usp17la	13531	ubiquitin specific peptidase 17-like A	protein-coding
ENSMUSG00000090485	20.2809280394468	-3.64539487668088	0.715514890534273	-5.09478548232431	3.49136358208721e-07	1.45715393546774e-05	Gm17416	100579149	predicted gene, 17416	protein-coding
ENSMUSG00000025243	223.152280915814	-1.61495405247459	0.317591037435558	-5.08501142070885	3.67603948603437e-07	1.52565906937147e-05	Slc6a20b	22599	solute carrier family 6 (neurotransmitter transporter), member 20B	protein-coding
ENSMUSG00000024294	215.566313500394	-1.51822333875757	0.299811258539825	-5.06393037456897	4.10699697556477e-07	1.68568400726357e-05	Mib1	225164	MIB E3 ubiquitin protein ligase 1	protein-coding
ENSMUSG00000022557	865.287769176664	-1.57266288752649	0.310770639078081	-5.06052596278685	4.18101520068326e-07	1.70663527065253e-05	Bop1	12181	block of proliferation 1	protein-coding
ENSMUSG00000060636	572.308981087589	-1.32304741914681	0.261941819382689	-5.05092093452202	4.39685050803878e-07	1.77522839262066e-05	Rpl35a	57808	ribosomal protein L35A	protein-coding
ENSMUSG00000030365	82.2146243402704	-1.96804627703614	0.390050242454891	-5.04562249378357	4.52047168512284e-07	1.81527481885284e-05	Clec2i	93675	C-type lectin domain family 2, member i	protein-coding
ENSMUSG00000030329	216.978294956386	-1.59709669207437	0.317170586915564	-5.03545018977295	4.76727086125931e-07	1.89390669670029e-05	Pianp	319352	PILR alpha associated neural protein	protein-coding
ENSMUSG00000024664	10878.2050022108	-1.30318157783344	0.259504594367554	-5.02180541739331	5.11880273113028e-07	2.01204156029454e-05	Fads3	60527	fatty acid desaturase 3	protein-coding
ENSMUSG00000056201	4737.16013650002	-1.31451828258059	0.261712210963302	-5.02276251361048	5.09335094924643e-07	2.01204156029454e-05	Cfl1	12631	cofilin 1, non-muscle	protein-coding
ENSMUSG00000034108	182.433105565023	-1.59024691682417	0.317194528986248	-5.01347523838634	5.34556493656371e-07	2.07917287506449e-05	Ccs	12460	copper chaperone for superoxide dismutase	protein-coding
ENSMUSG00000020099	26.9662532790058	2.71048653196083	0.542559227683903	4.99574312565184	5.86096326116851e-07	2.26776542016775e-05	Unc5b	107449	unc-5 netrin receptor B	protein-coding
ENSMUSG00000010066	543.616883492149	-1.11772389154219	0.224004272704527	-4.98974362429472	6.04594800163512e-07	2.32722008829779e-05	Cacna2d2	56808	calcium channel, voltage-dependent, alpha 2/delta subunit 2	protein-coding
ENSMUSG00000030157	551.602982819084	1.04859756437945	0.210226961007156	4.9879309454688	6.10293736294887e-07	2.33704750872923e-05	Clec2d	93694	C-type lectin domain family 2, member d	protein-coding
ENSMUSG00000016496	705.915710461204	-1.33641211931634	0.268114449572785	-4.98448375850606	6.21274639227559e-07	2.36689707426745e-05	Cd274	60533	CD274 antigen	protein-coding
ENSMUSG00000025613	671.961404555498	-1.27202166346253	0.255358756601613	-4.9813120975014	6.31545889323577e-07	2.39375225091064e-05	Cct8	12469	chaperonin containing TCP1 subunit 8	protein-coding
ENSMUSG00000046111	58.5855071203359	1.69057248024995	0.340674250459752	4.9624310553805	6.96162814194763e-07	2.62527591200655e-05	Cep295	319675	centrosomal protein 295	protein-coding
ENSMUSG00000034422	250.084163945341	-1.55166310678931	0.313102313090914	-4.95577018090813	7.2044332797863e-07	2.68953441384585e-05	Parp14	547253	poly (ADP-ribose) polymerase family, member 14	protein-coding
ENSMUSG00000068744	161.109446038326	-1.75819069126727	0.355502445368998	-4.94565006280713	7.58901819026999e-07	2.80491622564755e-05	Psrc1	56742	proline/serine-rich coiled-coil 1	protein-coding
ENSMUSG00000046822	1392.55144695359	-1.05171324738268	0.212959684495859	-4.93855562320355	7.8703330358501e-07	2.89449030313517e-05	Slc39a3	106947	solute carrier family 39 (zinc transporter), member 3	protein-coding
ENSMUSG00000003345	51.301219864843	-2.1071125743852	0.428164226178383	-4.92127189885156	8.59835758276605e-07	3.14022882626288e-05	Csnk1g2	103236	casein kinase 1, gamma 2	protein-coding
ENSMUSG00000051648	365.008585145587	-1.33011192900275	0.27030891000445	-4.92071063799136	8.62305398516123e-07	3.14022882626288e-05	Kctd19	279499	potassium channel tetramerisation domain containing 19	protein-coding
ENSMUSG00000024966	265.827965587478	-1.15383236187585	0.235229498320625	-4.90513464558402	9.33632717942938e-07	3.37224900926498e-05	Stip1	20867	stress-induced phosphoprotein 1	protein-coding
ENSMUSG00000048490	552.775669173545	-1.40566443674152	0.286587968116175	-4.90482711462508	9.35096642762938e-07	3.37224900926498e-05	Nrip1	268903	nuclear receptor interacting protein 1	protein-coding
ENSMUSG00000021408	579.158798810635	-1.06243479551869	0.216717366782061	-4.90239804633246	9.46737539358403e-07	3.39773583569738e-05	Ripk1	19766	receptor (TNFRSF)-interacting serine-threonine kinase 1	protein-coding
ENSMUSG00000026790	361.290347916005	-1.13485837293364	0.2320786516857	-4.88997313923797	1.00849738366626e-06	3.60198416502725e-05	Odf2	18286	outer dense fiber of sperm tails 2	protein-coding
ENSMUSG00000025804	23.7337040570333	-2.80306285632294	0.573863852656809	-4.88454333435647	1.03668841760187e-06	3.68495610256666e-05	Ccr1	12768	C-C motif chemokine receptor 1	protein-coding
ENSMUSG00000026116	245.31793933028	1.18646772651065	0.243071070634056	4.88115563656225	1.0546596297636e-06	3.73098399500656e-05	Tmem131	56030	transmembrane protein 131	protein-coding
ENSMUSG00000003458	160.907548535327	1.48323195367551	0.304391775665704	4.87277276277156	1.10042770525073e-06	3.87444427597521e-05	Ncstn	59287	nicastrin	protein-coding
ENSMUSG00000040370	1656.96092253706	-1.15745502946839	0.239024244255669	-4.84241685638523	1.28269313644627e-06	4.49487137295252e-05	Etfrf1	67636	electron transfer flavoprotein regulatory factor 1	protein-coding
ENSMUSG00000038750	3303.45829160338	-1.30742649783325	0.270166076681204	-4.83934368775698	1.30268601794223e-06	4.54349973112339e-05	Omt2b	382088	oocyte maturation, beta	protein-coding
ENSMUSG00000025404	674.326001950914	-1.15009519453506	0.237741221719588	-4.83759268256632	1.31421109063882e-06	4.56227765997935e-05	R3hdm2	71750	R3H domain containing 2	protein-coding
ENSMUSG00000092417	196.52546726244	-1.71219222481037	0.354054064019905	-4.83596263624335	1.32502811318281e-06	4.57843435015586e-05	Gpank1	81845	G patch domain and ankyrin repeats 1	protein-coding
ENSMUSG00000050390	43.8977848455348	1.97992704757478	0.410059064896221	4.82839477789832	1.37638027960889e-06	4.7338560635252e-05	Nhsl3	97130	NHS like 3	protein-coding
ENSMUSG00000025894	280.456389283201	-1.63441049598601	0.338586658985489	-4.82715562651881	1.38496892222956e-06	4.74144429642553e-05	Aasdhppt	67618	aminoadipate-semialdehyde dehydrogenase-phosphopantetheinyl transferase	protein-coding
ENSMUSG00000024841	375.113042255415	-1.35649814830789	0.281297128115575	-4.82229647133318	1.4191480442884e-06	4.83617010138466e-05	Eif1ad	69860	eukaryotic translation initiation factor 1A domain containing	protein-coding
ENSMUSG00000045232	84.4349942313393	-1.57934005779345	0.327778690511471	-4.81831218292142	1.44777720315246e-06	4.9112040375432e-05	Rln3	212108	relaxin 3	protein-coding
ENSMUSG00000027827	192.658231764767	-1.43973527145795	0.299162144400227	-4.812558334693	1.49010357480247e-06	5.02576552446893e-05	Kcnab1	16497	potassium voltage-gated channel, shaker-related subfamily, beta member 1	protein-coding
ENSMUSG00000049502	321.918900504111	-1.06626370341427	0.221826818349979	-4.80673938050183	1.53411766953829e-06	5.13376584099097e-05	Dtx3l	209200	deltex 3-like, E3 ubiquitin ligase	protein-coding
ENSMUSG00000021288	162.269347236148	-1.56391103117646	0.325845157608024	-4.79955277732797	1.59020327508548e-06	5.29758750251572e-05	Klc1	16593	kinesin light chain 1	protein-coding
ENSMUSG00000025153	393.754979743754	1.11450888802687	0.232449465762865	4.79462873519287	1.62976378303088e-06	5.3889886952465e-05	Fasn	14104	fatty acid synthase	protein-coding
ENSMUSG00000109032	53.5775967400394	-2.71894313588837	0.569202770381296	-4.77675668034261	1.78145115634214e-06	5.80456168441479e-05	Gm7972	666190	predicted gene 7972	protein-coding
ENSMUSG00000034595	31.0534486917376	2.28686498266349	0.479210931934142	4.7721469404579	1.82272441868089e-06	5.91310904208749e-05	Ppp1r18	76448	protein phosphatase 1, regulatory subunit 18	protein-coding
ENSMUSG00000037003	289.649199862354	-1.24909988919594	0.262174035131319	-4.76439205190659	1.89423890978902e-06	6.0920402770227e-05	Tns2	209039	tensin 2	protein-coding
ENSMUSG00000062901	112.785754971125	-1.32373591389885	0.277839678681718	-4.76438757840368	1.89428093147428e-06	6.0920402770227e-05	Klhl24	75785	kelch-like 24	protein-coding
ENSMUSG00000022387	69.1206285597814	1.52774458884689	0.321037459367008	4.75877360809906	1.94772742224581e-06	6.23299478848603e-05	Brd1	223770	bromodomain containing 1	protein-coding
ENSMUSG00000068299	149.911323092391	-1.72057145147856	0.36161405805915	-4.75803252980038	1.95489000634977e-06	6.23299478848603e-05	Nat8f4	75541	N-acetyltransferase 8 (GCN5-related) family member 4	protein-coding
ENSMUSG00000022711	300.827494826322	-1.61239070194511	0.33952141034134	-4.74901038000544	2.04414451893516e-06	6.48972206460225e-05	Pmm2	54128	phosphomannomutase 2	protein-coding
ENSMUSG00000031502	48.0111444996717	1.83693115292198	0.38780336698849	4.73675916531304	2.17162977689339e-06	6.83603288666991e-05	Col4a1	12826	collagen, type IV, alpha 1	protein-coding
ENSMUSG00000055320	798.028402998476	-1.05124977894464	0.222371941883516	-4.72743894773968	2.27369396048802e-06	7.12711916981666e-05	Tead1	21676	TEA domain family member 1	protein-coding
ENSMUSG00000024903	63.8147869627803	-1.8175347417634	0.384930554903257	-4.72172114842947	2.33857165858923e-06	7.29968439145354e-05	Lao1	100470	L-amino acid oxidase 1	protein-coding
ENSMUSG00000040242	893.587256489849	-1.26106614908571	0.267160366954793	-4.7202590843091	2.35544435098173e-06	7.32158831943234e-05	Fgfr1op2	67529	FGFR1 oncogene partner 2	protein-coding
ENSMUSG00000024845	1105.0309903158	-1.17559185567007	0.249337549987644	-4.71486086122339	2.41875976496325e-06	7.45600261158174e-05	Tmem134	66990	transmembrane protein 134	protein-coding
ENSMUSG00000027656	82.4616965352443	-1.63545523246034	0.346860607999121	-4.71502152376	2.41685199530004e-06	7.45600261158174e-05	Ccn5	22403	cellular communication network factor 5	protein-coding
ENSMUSG00000039851	1168.79742070358	1.36814780478202	0.290282725634427	4.71315611975141	2.43909178979234e-06	7.48760863899475e-05	Epcip	74387	exosomal polycystin 1 interacting protein	protein-coding
ENSMUSG00000021940	60.7119006946811	1.69852061476105	0.36144420904737	4.69926083264055	2.61104801692287e-06	7.91733702764083e-05	Ptpn20	19256	protein tyrosine phosphatase, non-receptor type 20	protein-coding
ENSMUSG00000022748	222.466981234273	1.3675880311528	0.291633647684778	4.68940412743802	2.74001773081777e-06	8.19149912392397e-05	Cmss1	66497	cms small ribosomal subunit 1	protein-coding
ENSMUSG00000048763	47.1546330204666	-2.10389974126626	0.448638772415976	-4.68951831768017	2.73848920079043e-06	8.19149912392397e-05	Hoxb3	15410	homeobox B3	protein-coding
ENSMUSG00000095257	38.2418469928644	2.1210832452013	0.452353978339922	4.68898992109097	2.74556909659048e-06	8.19149912392397e-05	Scgb1b3	384585	secretoglobin, family 1B, member 3	protein-coding
ENSMUSG00000025133	36.8700380990248	-2.01938336142179	0.430909114355844	-4.68633244028853	2.78144336610667e-06	8.26533710672258e-05	Ints4	101861	integrator complex subunit 4	protein-coding
ENSMUSG00000005846	612.733673875441	-1.45276451359158	0.310155893935591	-4.68398164277113	2.81355217514067e-06	8.32744187614345e-05	Rsl1d1	66409	ribosomal L1 domain containing 1	protein-coding
ENSMUSG00000024399	1013.60827443874	-1.32488767977538	0.283292837616747	-4.67674259229861	2.91467745313652e-06	8.56921079627141e-05	Ltb	16994	lymphotoxin B	protein-coding
ENSMUSG00000027508	98.8096483770787	-1.39781067149082	0.298901844707477	-4.67648726911939	2.91830708232153e-06	8.56921079627141e-05	Pag1	94212	phosphoprotein associated with glycosphingolipid microdomains 1	protein-coding
ENSMUSG00000038987	39.112379901207	-2.00871260363758	0.431020035488131	-4.66036944515284	3.15642317794085e-06	9.23191645233172e-05	Cfap157	227736	cilia and flagella associated protein 157	protein-coding
ENSMUSG00000025982	71.2343497392332	1.44024647342734	0.30928357454353	4.65671827400792	3.21289621117826e-06	9.25450661367725e-05	Sf3b1	81898	splicing factor 3b, subunit 1	protein-coding
ENSMUSG00000031731	100.700383280391	-1.55816640685215	0.334497499732766	-4.6582303547769	3.1893921228618e-06	9.25450661367725e-05	Ap1g1	11765	adaptor protein complex AP-1, gamma 1 subunit	protein-coding
ENSMUSG00000032932	687.831264710722	-1.26529262008621	0.27176391397737	-4.65585221219462	3.22643318473874e-06	9.25450661367725e-05	Hspa13	110920	heat shock protein 70 family, member 13	protein-coding
ENSMUSG00000039841	32.0693358682816	2.14490049465157	0.460533203641137	4.6574285582304	3.20183479356188e-06	9.25450661367725e-05	Zfp800	627049	zinc finger protein 800	protein-coding
ENSMUSG00000006301	1408.19632654571	-1.16751803730436	0.251188884036432	-4.64796856669433	3.3521998018157e-06	9.57826627988032e-05	Tmbim1	69660	transmembrane BAX inhibitor motif containing 1	protein-coding
ENSMUSG00000091381	160.898524733633	-1.23547724820216	0.265971677015416	-4.64514591202337	3.39836179339118e-06	9.67296159505864e-05	Vmn2r83	625029	vomeronasal 2, receptor 83	protein-coding
ENSMUSG00000052384	545.945327760738	-1.09208610444809	0.235149161031409	-4.64422709253138	3.4135193316495e-06	9.67902103619242e-05	Nrros	224109	negative regulator of reactive oxygen species	protein-coding
ENSMUSG00000092518	76.6078368595801	-1.79596963206783	0.38721855103648	-4.63812910631607	3.51577155543209e-06	9.89343442625189e-05	Garin5b	243822	golgi associated RAB2 interactor family member 5B	protein-coding
ENSMUSG00000022789	315.633822078041	-1.20596149209395	0.260237059698162	-4.63408821746101	3.58514097064101e-06	0.000100232521831555	Dnm1l	74006	dynamin 1-like	protein-coding
ENSMUSG00000030271	101.218690154498	-1.71734956452615	0.370607892897201	-4.63387207191108	3.58888824972321e-06	0.000100232521831555	Ogg1	18294	8-oxoguanine DNA-glycosylase 1	protein-coding
ENSMUSG00000037578	231.170762012152	-1.377744358169	0.297533664197779	-4.6305494938992	3.64696591886504e-06	0.000101473070454114	Pkd2l1	329064	polycystic kidney disease 2-like 1	protein-coding
ENSMUSG00000005982	187.34068734564	-1.41685947231314	0.306213503145104	-4.6270313286666	3.70944420137995e-06	0.000102064670266858	Naa60	74763	N(alpha)-acetyltransferase 60, NatF catalytic subunit	protein-coding
ENSMUSG00000022503	488.721405822892	-1.24385341056453	0.268807071186785	-4.6273091145739	3.70447398905063e-06	0.000102064670266858	Nubp1	26425	nucleotide binding protein 1	protein-coding
ENSMUSG00000061286	465.108068292906	-1.47190377987339	0.318021192227445	-4.62831979706782	3.68644442974307e-06	0.000102064670266858	Exosc5	27998	exosome component 5	protein-coding
ENSMUSG00000037965	666.39424279423	-1.22484740400279	0.265179881002868	-4.61893036293179	3.85723270769879e-06	0.000105603926319758	Zc3h7a	106205	zinc finger CCCH type containing 7 A	protein-coding
ENSMUSG00000048087	156.449030589345	-1.3319916936992	0.288407770513781	-4.61843206001814	3.86650531147854e-06	0.000105603926319758	Ahcyl	11615	adenosylhomocysteinase like	protein-coding
ENSMUSG00000038500	234.690006263859	-1.61379740335179	0.349513943601964	-4.61726186578018	3.88836479441285e-06	0.000105811948929279	Prr3	75210	proline-rich polypeptide 3	protein-coding
ENSMUSG00000028800	1124.64126867581	-1.03793203264108	0.224987663244344	-4.6132842026714	3.96355751957423e-06	0.000107464484718675	Hdac1	433759	histone deacetylase 1	protein-coding
ENSMUSG00000022680	377.648362753321	-1.26655906478801	0.274727218168074	-4.61024238236616	4.02199764932091e-06	0.000108652438315655	Pdxdc1	94184	pyridoxal-dependent decarboxylase domain containing 1	protein-coding
ENSMUSG00000056185	1965.18873887754	-1.23424415923725	0.268307348258289	-4.6001131435621	4.22261525781801e-06	0.000113658727356268	Snx32	225861	sorting nexin 32	protein-coding
ENSMUSG00000041975	42.3970579419372	-1.83147676836199	0.399533323598444	-4.58404007922687	4.56076758408162e-06	0.000121440653699435	Mettl8	228019	methyltransferase 8, methylcytidine	protein-coding
ENSMUSG00000033697	7691.6230359569	-1.01698421618749	0.221967283610785	-4.58168519091649	4.61243886647743e-06	0.000121787492836484	Arhgap39	223666	Rho GTPase activating protein 39	protein-coding
ENSMUSG00000030757	736.766402569144	-1.08060250525295	0.236022699244708	-4.57838381101043	4.68582322375001e-06	0.000123006999043247	Zkscan2	210162	zinc finger with KRAB and SCAN domains 2	protein-coding
ENSMUSG00000026811	77.3678532040996	-1.97332525200667	0.431410394067454	-4.57412542475304	4.78213314952794e-06	0.000125093194252969	St6galnac6	50935	ST6 (alpha-N-acetyl-neuraminyl-2,3-beta-galactosyl-1,3)-N-acetylgalactosaminide alpha-2,6-sialyltransferase 6	protein-coding
ENSMUSG00000020738	88.9802780929723	-1.5159560062427	0.332689949932892	-4.55666306285622	5.1972694157639e-06	0.00013500179891507	Sumo2	170930	small ubiquitin-like modifier 2	protein-coding
ENSMUSG00000075054	283.375567722838	-1.39648768726098	0.30672627570253	-4.55287922126151	5.29166560415461e-06	0.000136974856352838	Yae1d1	67008	Yae1 domain containing 1	protein-coding
ENSMUSG00000075588	120.845448808981	-1.7540584806904	0.385734020580021	-4.54732636248381	5.43317126202852e-06	0.000140149407311145	Hoxb2	103889	homeobox B2	protein-coding
ENSMUSG00000040250	132.07963770933	-1.53071199860752	0.337181680633276	-4.53972468413058	5.63277287994941e-06	0.000144795396972817	Ints13	71177	integrator complex subunit 13	protein-coding
ENSMUSG00000082229	44.6301566600415	-1.97485252276944	0.436779178315696	-4.52139804462487	6.14325469445607e-06	0.000156948525281265	Nap1l2	17954	nucleosome assembly protein 1-like 2	protein-coding
ENSMUSG00000025017	89.162553355887	-1.7435060273446	0.386258371911827	-4.51383362570221	6.36661687790487e-06	0.000161978071184778	Pik3ap1	83490	phosphoinositide-3-kinase adaptor protein 1	protein-coding
ENSMUSG00000030769	133.611228384932	-1.47074659261925	0.325898466267142	-4.51289817183018	6.39477288142231e-06	0.000162139139031012	Slc5a11	233836	solute carrier family 5 (sodium/glucose cotransporter), member 11	protein-coding
ENSMUSG00000109336	75.614536148998	-1.41223000028175	0.313227447141277	-4.50864064809998	6.5244310078646e-06	0.000164863938630701	Samd4b	233033	sterile alpha motif domain containing 4B	protein-coding
ENSMUSG00000018326	14.3229585981713	4.23368632093636	0.939359976589577	4.50699031941631	6.57536322384888e-06	0.000165587706406689	Ywhab	54401	tyrosine 3-monooxygenase/tryptophan 5-monooxygenase activation protein, beta polypeptide	protein-coding
ENSMUSG00000034039	176.653386570552	-1.3436715858641	0.298344511428702	-4.50375835449285	6.67621167781711e-06	0.0001675593802517	Prss29	114662	serine protease 29	protein-coding
ENSMUSG00000029781	128.937540705552	-1.27823454804762	0.284364190915242	-4.49506157555756	6.95498181340421e-06	0.000172804548133043	Fkbp9	27055	FK506 binding protein 9	protein-coding
ENSMUSG00000022391	698.443496639794	0.968822648247896	0.21560131034782	4.49358423047122	7.00343016860017e-06	0.000173217626977973	Rangap1	19387	RAN GTPase activating protein 1	protein-coding
ENSMUSG00000062082	333.45417073388	-2.59936656984044	0.57851963352302	-4.49313457870227	7.01824010235158e-06	0.000173217626977973	Cd200r4	239849	CD200 receptor 4	protein-coding
ENSMUSG00000011267	149.949810512471	-1.13070703833839	0.251694489424731	-4.49237899853396	7.04319371209571e-06	0.000173257900950858	Zfp296	63872	zinc finger protein 296	protein-coding
ENSMUSG00000030956	62.6993651574599	1.48809355109163	0.331495743538146	4.48902762734989	7.15490185724349e-06	0.00017542496995862	Fam53b	77938	family with sequence similarity 53, member B	protein-coding
ENSMUSG00000005125	128.000696597725	1.21543023505747	0.272185352692334	4.46545055799289	7.99004232674884e-06	0.000193980472043847	Ndrg1	17988	N-myc downstream regulated gene 1	protein-coding
ENSMUSG00000036501	2271.76179088161	-1.02454085656624	0.229992382419411	-4.45467300172534	8.40211550311805e-06	0.000203320247793694	Fam13b	225358	family with sequence similarity 13, member B	protein-coding
ENSMUSG00000098176	694.76271769024	1.13919930897723	0.256176664126042	4.44692850093768	8.71068144258164e-06	0.000209422823420515	Ccdc166	223648	coiled-coil domain containing 166	protein-coding
ENSMUSG00000032332	3150.19627556435	-1.00484390240879	0.226174725570107	-4.44277714884335	8.88051322696052e-06	0.000212524905775188	Col12a1	12816	collagen, type XII, alpha 1	protein-coding
ENSMUSG00000056656	87.1346989252421	-1.80862062749915	0.407128748597627	-4.44238004250257	8.89692363657065e-06	0.000212524905775188	Apol8	239552	apolipoprotein L 8	protein-coding
ENSMUSG00000024128	443.655416001502	-1.26567871531781	0.28535728037684	-4.43541764081284	9.18939594926812e-06	0.000218807764445875	Sbp	20234	spermine binding protein	protein-coding
ENSMUSG00000028444	195.664470810099	-1.16609943067746	0.263161467253193	-4.43111768166095	9.37459070800354e-06	0.000222504263162167	Cntfr	12804	ciliary neurotrophic factor receptor	protein-coding
ENSMUSG00000052504	30.2684062701411	2.23507348396193	0.504880297528792	4.42693742437923	9.55804453695519e-06	0.000226136028232612	Epha3	13837	Eph receptor A3	protein-coding
ENSMUSG00000034158	192.443794847859	-1.3319582072153	0.301115000576381	-4.42342030342469	9.71504794910004e-06	0.000229120924488458	Lrrc58	320184	leucine rich repeat containing 58	protein-coding
ENSMUSG00000034586	933.255752660652	-1.23006737748258	0.278148018483214	-4.42234815904975	9.76339611873343e-06	0.000229532499259717	Hid1	217310	HID1 domain containing	protein-coding
ENSMUSG00000051579	88.7818571113363	-1.35515402101021	0.307386107385285	-4.40863782861738	1.04022811219078e-05	0.000242252496723051	Tceal8	66684	transcription elongation factor A (SII)-like 8	protein-coding
ENSMUSG00000027366	229.49332900336	-1.17623148791692	0.266960759229214	-4.40600892548033	1.05292626384721e-05	0.000244443412941279	Sppl2a	66552	signal peptide peptidase like 2A	protein-coding
ENSMUSG00000004267	1703.90840088094	1.10774903152368	0.251865056915462	4.39818466717871	1.09160081672722e-05	0.00025263247562201	Eno2	13807	enolase 2, gamma neuronal	protein-coding
ENSMUSG00000022248	35.053024682257	2.17700935331717	0.496146635962941	4.38783455437915	1.14484808401029e-05	0.000264132807953803	Rad1	19355	RAD1 checkpoint DNA exonuclease	protein-coding
ENSMUSG00000061878	151.902959915949	-1.27304726008932	0.290268953950987	-4.38575067282009	1.15586459321908e-05	0.000265848856440389	Sphk1	20698	sphingosine kinase 1	protein-coding
ENSMUSG00000037544	600.1928873295	-1.1401938905801	0.260386305517239	-4.37885505658675	1.19304444001344e-05	0.000271875065793246	Dlgap5	218977	DLG associated protein 5	protein-coding
ENSMUSG00000028452	466.441555383906	-0.972568683464298	0.222401223618715	-4.37303656715339	1.22530190599065e-05	0.000278372105798303	Vcp	269523	valosin containing protein	protein-coding
ENSMUSG00000053040	49.0213524575631	-1.95612211947711	0.447823106944814	-4.36806875112446	1.2535003772501e-05	0.000283681803169773	Aph1c	68318	aph1 homolog C, gamma secretase subunit	protein-coding
ENSMUSG00000056116	29.6601617847556	-2.32069009382424	0.531560914296262	-4.36580273569705	1.26656746986536e-05	0.000285131204049386	H2-T22	15039	histocompatibility 2, T region locus 22	protein-coding
ENSMUSG00000046245	21.8304734250252	2.47791442434115	0.568452749565987	4.35905082037695	1.30627778101326e-05	0.000293182405895696	Pilra	231805	paired immunoglobin-like type 2 receptor alpha	protein-coding
ENSMUSG00000040964	91.3985425663908	-1.32975143687358	0.30546787545777	-4.3531629467774	1.34187335843597e-05	0.000300264372886169	Arhgef10l	72754	Rho guanine nucleotide exchange factor 10-like	protein-coding
ENSMUSG00000038507	78.8161854218107	-1.54650778249391	0.35599314456127	-4.34420664027067	1.39779895534596e-05	0.000311839292470424	Parp12	243771	poly (ADP-ribose) polymerase family, member 12	protein-coding
ENSMUSG00000003955	1680.73491854093	1.05390049380135	0.243364411837068	4.33054482307355	1.48740863916371e-05	0.000327891951939085	Fam162a	70186	family with sequence similarity 162, member A	protein-coding
ENSMUSG00000079003	30.6032921095573	-2.10284799920257	0.485840579295793	-4.32826751987363	1.50286856094288e-05	0.00033031983843919	Samd1	666704	sterile alpha motif domain containing 1	protein-coding
ENSMUSG00000059668	23.9759972214666	-2.4070417104408	0.556602956095669	-4.32452196683461	1.52862972301011e-05	0.000334990861718056	Krt4	16682	keratin 4	protein-coding
ENSMUSG00000024712	252.655290878342	-1.07199941575646	0.248300727714758	-4.31734302844228	1.5791863860917e-05	0.000341551479965484	Rfk	54391	riboflavin kinase	protein-coding
ENSMUSG00000024787	74.8741649501646	-1.48402377030994	0.343755575090108	-4.31709004260059	1.58099675944866e-05	0.000341551479965484	Snx15	69024	sorting nexin 15	protein-coding
ENSMUSG00000064289	136.352189435085	-1.72131978774163	0.398729432208863	-4.3170121107086	1.58155484059936e-05	0.000341551479965484	Tank	21353	TRAF family member-associated Nf-kappa B activator	protein-coding
ENSMUSG00000038055	125.846764640466	-1.5072745886547	0.349250926187249	-4.31573540866311	1.59072426320867e-05	0.000342535958010934	Dexi	58239	dexamethasone-induced transcript	protein-coding
ENSMUSG00000025236	260.854377427565	-1.03779587252151	0.241049331131713	-4.30532566777564	1.6674025611073e-05	0.000356977914307382	Adpgk	72141	ADP-dependent glucokinase	protein-coding
ENSMUSG00000043909	313.584535338724	-1.17541950248123	0.273127670443865	-4.30355335499708	1.68080346287797e-05	0.000358812900164381	Trp53bp1	27223	transformation related protein 53 binding protein 1	protein-coding
ENSMUSG00000047986	46.1796299783718	-2.14888277694166	0.499758418166611	-4.29984308183331	1.70919087678193e-05	0.000363827479186617	Palm3	74337	paralemmin 3	protein-coding
ENSMUSG00000057058	74.0010321194702	-1.96755594791661	0.458074250709445	-4.29527733739529	1.74475079048502e-05	0.000370335817786093	Skap1	78473	src family associated phosphoprotein 1	protein-coding
ENSMUSG00000036403	159.137433088688	-1.23982154835572	0.289062670013176	-4.28910986084507	1.79390628086327e-05	0.000378064808506087	Cep135	381644	centrosomal protein 135	protein-coding
ENSMUSG00000071646	367.497834408314	-1.26645420441591	0.295293547348188	-4.28879742137611	1.79643124784828e-05	0.000378064808506087	Mta2	23942	metastasis-associated gene family, member 2	protein-coding
ENSMUSG00000024830	12053.7318426708	0.891047006158942	0.207794900261656	4.28810815393897	1.80201351431027e-05	0.000378168316322344	Rps6kb2	58988	ribosomal protein S6 kinase, polypeptide 2	protein-coding
ENSMUSG00000079260	54.3457168352793	1.67747758667198	0.391847825703714	4.28094141816258	1.86104348107757e-05	0.000389456113265501	Tmppe	100504715	transmembrane protein with metallophosphoesterase domain	protein-coding
ENSMUSG00000027102	123.976529747372	-1.67525827183197	0.391579814203825	-4.27820385797507	1.88407435402637e-05	0.000393168212810728	Hoxd8	15437	homeobox D8	protein-coding
ENSMUSG00000022757	465.397112060333	-1.10795018644983	0.259451710379297	-4.27035221633383	1.95164507301872e-05	0.00040612804614723	Tfg	21787	Trk-fused gene	protein-coding
ENSMUSG00000022905	239.95189492984	-1.1472380197067	0.269093323275984	-4.26334628351252	2.0138805605221e-05	0.000416744253039517	Kpna1	16646	karyopherin subunit alpha 1	protein-coding
ENSMUSG00000027171	122.181124468958	-1.5124952533402	0.355208160669496	-4.25805322290301	2.06214859775993e-05	0.000424368474591649	Prrg4	228413	proline rich Gla (G-carboxyglutamic acid) 4 (transmembrane)	protein-coding
ENSMUSG00000029015	24.3886049995469	2.09702666461013	0.492669526275188	4.25645702194052	2.0769193902279e-05	0.000426227462707267	Slc26a5	80979	solute carrier family 26, member 5	protein-coding
ENSMUSG00000052726	247.580138853764	-1.16008405634694	0.272655129760893	-4.25476702882606	2.09266786857703e-05	0.000428084260294682	Kcnt2	240776	potassium channel, subfamily T, member 2	protein-coding
ENSMUSG00000062825	576.612459138087	-1.11171845880041	0.261319384977098	-4.25425178043275	2.09749186629781e-05	0.000428084260294682	Actg1	11465	actin, gamma, cytoplasmic 1	protein-coding
ENSMUSG00000008129	48.1388669802784	-1.86728334536294	0.439495741244771	-4.24869497045475	2.15019460111822e-05	0.000436729637576416	Brme1	74666	break repair meiotic recombinase recruitment factor 1	protein-coding
ENSMUSG00000022855	240.182030411476	-1.12414481067156	0.264808369475609	-4.24512568427376	2.18470929412857e-05	0.000438855356722396	Senp2	75826	SUMO/sentrin specific peptidase 2	protein-coding
ENSMUSG00000024513	44.156003522215	-1.75449113985458	0.413364398046495	-4.24441763283455	2.19161848625668e-05	0.000438855356722396	Mbd2	17191	methyl-CpG binding domain protein 2	protein-coding
ENSMUSG00000024727	95.1812696437529	1.21837978573589	0.28702890523397	4.2447982189903	2.18790213146532e-05	0.000438855356722396	Trpm6	225997	transient receptor potential cation channel, subfamily M, member 6	protein-coding
ENSMUSG00000037108	15.5761934255416	3.23968734384518	0.763010591980756	4.24592709183111	2.1769141440037e-05	0.000438855356722396	Zcwpw1	381678	zinc finger, CW type with PWWP domain 1	protein-coding
ENSMUSG00000039714	105.36382277377	-1.59141877037206	0.375296815274623	-4.2404270582673	2.23094924721849e-05	0.000445530160150166	Cplx3	235415	complexin 3	protein-coding
ENSMUSG00000040601	137.399644936549	-1.63195176591298	0.384952145847462	-4.23936269356359	2.24155247786976e-05	0.000446447543112452	Nlrp4a	243880	NLR family, pyrin domain containing 4A	protein-coding
ENSMUSG00000026934	43.6213933719698	-1.62198741404489	0.383149430620981	-4.23330242567786	2.30284496472912e-05	0.000457428749812103	Lhx3	16871	LIM homeobox protein 3	protein-coding
ENSMUSG00000024286	337.083680732228	-1.08056150360817	0.25535522706819	-4.23160127174375	2.32033477833005e-05	0.000459673788485706	Ccny	67974	cyclin Y	protein-coding
ENSMUSG00000024052	220.857799862155	1.07703861815341	0.254850248918518	4.22616270819404	2.37710139678594e-05	0.000468297524467777	Lpin2	64898	lipin 2	protein-coding
ENSMUSG00000061028	88.0460273208632	-1.22463201047656	0.289810802858631	-4.22562581655705	2.38277647393754e-05	0.000468297524467777	Clasrp	53609	CLK4-associating serine/arginine rich protein	protein-coding
ENSMUSG00000024112	177.706445024516	-1.10133933249861	0.261136321291686	-4.21748811904428	2.47038831753027e-05	0.000483917517278708	Cacna1h	58226	calcium channel, voltage-dependent, T type, alpha 1H subunit	protein-coding
ENSMUSG00000026150	279.404058381308	-1.2909233634931	0.306120601825533	-4.21704176652847	2.47528141830541e-05	0.000483917517278708	Mff	75734	mitochondrial fission factor	protein-coding
ENSMUSG00000042508	245.615788968127	-1.17791487414078	0.279574310312948	-4.21324431712719	2.51728514674897e-05	0.000489552653277437	Dmtf1	23857	cyclin D binding myb like transcription factor 1	protein-coding
ENSMUSG00000040651	227.910795380765	-1.41047698662029	0.33494275508109	-4.21109865857172	2.54131722487682e-05	0.000492935918109919	Tasor	218850	transcription activation suppressor	protein-coding
ENSMUSG00000022856	61.2379804940904	-1.62241427411148	0.385460532485296	-4.20902825939352	2.56471313821664e-05	0.000494889711787309	Tmem41a	66664	transmembrane protein 41a	protein-coding
ENSMUSG00000024392	197.06157157011	-1.49626925001497	0.357628071175993	-4.18386969762963	2.86588418734836e-05	0.000547317573979717	Bag6	224727	BCL2-associated athanogene 6	protein-coding
ENSMUSG00000040385	3574.09179088634	-1.11284588154565	0.265978245203243	-4.18397331967993	2.8645774553099e-05	0.000547317573979717	Ppp1ca	19045	protein phosphatase 1 catalytic subunit alpha	protein-coding
ENSMUSG00000037486	357.517276947157	-1.10024526139856	0.26304083727178	-4.18279257627879	2.87950089137009e-05	0.000548508003127907	Asxl2	75302	ASXL transcriptional regulator 2	protein-coding
ENSMUSG00000027438	966.839647474479	0.839639608124524	0.20091490798958	4.17908066915606	2.92689859807155e-05	0.000554692083802896	Napb	17957	N-ethylmaleimide sensitive fusion protein attachment protein beta	protein-coding
ENSMUSG00000033499	684.59027723592	-1.00265127381678	0.239901780026708	-4.17942406973868	2.92248274350308e-05	0.000554692083802896	Larp4b	217980	La ribonucleoprotein 4B	protein-coding
ENSMUSG00000045441	64.5378013065176	1.46836222429534	0.351422029068504	4.17834427792548	2.93638938734207e-05	0.000555074726681024	Gprin3	243385	GPRIN family member 3	protein-coding
ENSMUSG00000026819	652.108654733085	-0.923063231032446	0.221039511599176	-4.17601009138262	2.96666663975969e-05	0.00055676348170793	Slc25a25	227731	solute carrier family 25 (mitochondrial carrier, phosphate carrier), member 25	protein-coding
ENSMUSG00000040483	45.5364663637162	1.66979686773109	0.399835818636353	4.1762063074438	2.96411009813279e-05	0.00055676348170793	Xaf1	327959	XIAP associated factor 1	protein-coding
ENSMUSG00000056144	24.1903408158887	-2.99337712109949	0.716818140933917	-4.17592266456806	2.96780641750357e-05	0.00055676348170793	Trim34a	94094	tripartite motif-containing 34A	protein-coding
ENSMUSG00000022565	1309.5569376193	-0.937517701336861	0.224895938942202	-4.16867332396698	3.0637773421655e-05	0.000571879444094158	Plec	18810	plectin	protein-coding
ENSMUSG00000022800	208.276012121861	-1.24112956688482	0.297880898911612	-4.16652954727751	3.09271823191819e-05	0.000575834680323815	Fyttd1	69823	forty-two-three domain containing 1	protein-coding
ENSMUSG00000020454	112.75451102163	-1.15455042877441	0.277388532372717	-4.16221398519487	3.15176786143391e-05	0.000585061123275585	Eif4enif1	74203	eukaryotic translation initiation factor 4E nuclear import factor 1	protein-coding
ENSMUSG00000031004	98.292746238697	-1.32957009611249	0.3194729298141	-4.16176136390073	3.15802275452294e-05	0.000585061123275585	Mki67	17345	antigen identified by monoclonal antibody Ki 67	protein-coding
ENSMUSG00000021567	38.0601843156988	-1.81519688279958	0.436286241059511	-4.1605641250373	3.1746246247314e-05	0.000586673789480835	Nkd2	72293	naked cuticle 2	protein-coding
ENSMUSG00000004947	196.738116074548	1.11365527218013	0.268280769859728	4.15108124507923	3.30908264650418e-05	0.000606991974836531	Dtx2	74198	deltex 2, E3 ubiquitin ligase	protein-coding
ENSMUSG00000015619	38.7148187937232	-1.75512476230294	0.423504808091966	-4.14428532750402	3.40875108344517e-05	0.000622201764101085	Gata3	14462	GATA binding protein 3	protein-coding
ENSMUSG00000034928	81.9171122215687	-1.4216213530035	0.343143324507097	-4.14293751756812	3.42885387183243e-05	0.000624337142496156	Rnf44	105239	ring finger protein 44	protein-coding
ENSMUSG00000033595	204.805847987889	-1.14833301564115	0.277569024912918	-4.13710793558977	3.51710691456797e-05	0.000636317500780475	Lgi3	213469	leucine-rich repeat LGI family, member 3	protein-coding
ENSMUSG00000033282	103.955469285434	-1.17972367560781	0.285255175207213	-4.13567843160371	3.53907495568139e-05	0.000638150190430997	Rpgrip1l	244585	Rpgrip1-like	protein-coding
ENSMUSG00000020366	108.598444065131	-1.74184353131537	0.421311941398777	-4.1343322136381	3.55988217424501e-05	0.000640347812892644	Mapk9	26420	mitogen-activated protein kinase 9	protein-coding
ENSMUSG00000024870	223.146432055035	-1.01190313434004	0.245252699519287	-4.12596124863637	3.69189434977144e-05	0.000662489930542319	Rab1b	76308	RAB1B, member RAS oncogene family	protein-coding
ENSMUSG00000022808	235.51815884371	-1.09049794280655	0.264810589303107	-4.11802996880288	3.82125012290085e-05	0.000684049811157359	Snx4	69150	sorting nexin 4	protein-coding
ENSMUSG00000024666	139.142296039213	-1.49416626611632	0.363750812458067	-4.10766440910304	3.9968026163526e-05	0.000712780425773218	Tmem138	72982	transmembrane protein 138	protein-coding
ENSMUSG00000037447	449.353501102155	-0.992447096457327	0.241622655074222	-4.10742567228419	4.00093468229145e-05	0.000712780425773218	Arid5a	214855	AT-rich interaction domain 5A	protein-coding
ENSMUSG00000031453	91.128623244789	-1.23858562002376	0.301620314069415	-4.10643966022365	4.01804360459952e-05	0.000714115931544733	Rasa3	19414	RAS p21 protein activator 3	protein-coding
ENSMUSG00000044361	67.7126291880185	-1.59389451541619	0.388417894553439	-4.10355582934374	4.06848216347204e-05	0.000721354510559278	BC024139	271278	cDNA sequence BC024139	protein-coding
ENSMUSG00000060882	22.667185606035	-2.36788828190394	0.577357082307003	-4.10125441337332	4.10916467421829e-05	0.000726832961065896	Kcnd2	16508	potassium voltage-gated channel, Shal-related family, member 2	protein-coding
ENSMUSG00000025907	147.110447179734	-1.20678727055163	0.294395252510614	-4.09920764774601	4.14566971755925e-05	0.000729814699804447	Rb1cc1	12421	RB1-inducible coiled-coil 1	protein-coding
ENSMUSG00000027583	345.392916082016	-0.975870729553562	0.239401128393507	-4.07629962357366	4.57580507374144e-05	0.000801737167283613	Zbtb46	72147	zinc finger and BTB domain containing 46	protein-coding
ENSMUSG00000032528	118.350248276303	-1.3233053588561	0.324700024424208	-4.07547046293799	4.59214111430432e-05	0.000801956128292575	Vipr1	22354	vasoactive intestinal peptide receptor 1	protein-coding
ENSMUSG00000053552	44.8919409930464	-1.74893863524528	0.429172530029831	-4.07514114457351	4.59864464467138e-05	0.000801956128292575	Ebf4	228598	early B cell factor 4	protein-coding
ENSMUSG00000036687	151.499237296233	-1.28719962857445	0.316098363440421	-4.07214898098347	4.65813680921036e-05	0.000808535008308966	Tmem184a	231832	transmembrane protein 184a	protein-coding
ENSMUSG00000069581	74.9502827138835	-1.3242051004998	0.325164121831624	-4.07242069955521	4.65270433959991e-05	0.000808535008308966	Tspear	252974	thrombospondin type laminin G domain and EAR repeats	protein-coding
ENSMUSG00000068798	631.347866135101	-1.17676340050553	0.28935800612472	-4.06680781453241	4.76615173933191e-05	0.000825355274393865	Rap1a	109905	RAS-related protein 1a	protein-coding
ENSMUSG00000013033	97.2172461806637	-1.65489444776725	0.407206961397787	-4.06401315460478	4.82361055194881e-05	0.000833362855591342	Adgrl1	330814	adhesion G protein-coupled receptor L1	protein-coding
ENSMUSG00000030287	131.661839204577	-1.10904098063614	0.27317133817157	-4.05987314796395	4.90993833577667e-05	0.000844350275381595	Itpr2	16439	inositol 1,4,5-triphosphate receptor 2	protein-coding
ENSMUSG00000040455	99.3680629287087	-1.26266490134072	0.311006074147622	-4.05993646523246	4.90860707903743e-05	0.000844350275381595	Usp45	77593	ubiquitin specific petidase 45	protein-coding
ENSMUSG00000009733	142.874854501521	-1.12558705582642	0.277528840495658	-4.05574805780961	4.99741040281032e-05	0.000857407895669235	Tfcp2	21422	transcription factor CP2	protein-coding
ENSMUSG00000070305	211.095095441258	0.990481148766713	0.244283343353718	4.0546405463778	5.02114538574131e-05	0.00085949513987724	Mpzl3	319742	myelin protein zero-like 3	protein-coding
ENSMUSG00000040351	247.826076901442	-1.17112279912863	0.289062577943863	-4.05145075318627	5.0901040473194e-05	0.000867346517108275	Ankib1	70797	ankyrin repeat and IBR domain containing 1	protein-coding
ENSMUSG00000034918	45.0090473362544	-1.55418302324696	0.384038175375824	-4.04694929540799	5.18894756674123e-05	0.000882121086346009	Cdhr2	268663	cadherin-related family member 2	protein-coding
ENSMUSG00000026955	77.9544281608488	-1.2927867772339	0.32013257004219	-4.03828569227905	5.38432528386304e-05	0.000910778194045018	Sapcd2	72080	suppressor APC domain containing 2	protein-coding
ENSMUSG00000028599	146.885956666093	-1.13880692618858	0.282032889413856	-4.03785150219656	5.39429809368432e-05	0.000910778194045018	Tnfrsf1b	21938	tumor necrosis factor receptor superfamily, member 1b	protein-coding
ENSMUSG00000038028	116.067701940857	-1.4858671754104	0.368572767172653	-4.03140792741849	5.54437165029872e-05	0.000933994036055991	Tigar	319801	Trp53 induced glycolysis regulatory phosphatase	protein-coding
ENSMUSG00000022811	362.618985944209	-1.09897102064451	0.272912378282214	-4.02682731930938	5.6534520021037e-05	0.000950214817276661	Zfp148	22661	zinc finger protein 148	protein-coding
ENSMUSG00000022706	526.240697092281	-1.3166810009271	0.327048863484752	-4.02594580790674	5.67467579552031e-05	0.000951629040291656	Mrpl40	18100	mitochondrial ribosomal protein L40	protein-coding
ENSMUSG00000067212	97.1991479565453	-1.33623523896191	0.33229779182616	-4.02119806941408	5.79028911882713e-05	0.000968830132066819	H2-T23	15040	histocompatibility 2, T region locus 23	protein-coding
ENSMUSG00000046637	57.2318392081509	-1.4629609042986	0.36406668311708	-4.01838721349882	5.85978459751714e-05	0.000978254826403479	Ttc34	242800	tetratricopeptide repeat domain 34	protein-coding
ENSMUSG00000042333	262.740305990372	-1.18754849279543	0.295576778427423	-4.01773271605984	5.87607936162394e-05	0.000978775640751216	Tnfrsf14	230979	tumor necrosis factor receptor superfamily, member 14 (herpesvirus entry mediator)	protein-coding
ENSMUSG00000022724	78.8827853079327	-1.54553994897761	0.385229560328947	-4.01199728197876	6.0207193465404e-05	0.000998278567071369	Riox2	67014	ribosomal oxygenase 2	protein-coding
ENSMUSG00000064358	1032.29532312406	-1.03690735896752	0.258483850968556	-4.01149764320732	6.03347794609025e-05	0.000998278567071369	COX3	17710	cytochrome c oxidase subunit III	protein-coding
ENSMUSG00000057367	213.980530025266	-1.238758833498	0.3090776537799	-4.00792104621108	6.12555901960969e-05	0.0010090194668887	Birc2	11797	baculoviral IAP repeat-containing 2	protein-coding
ENSMUSG00000063047	145.207197223719	-1.46822679129252	0.366291147970428	-4.00836001477999	6.11418636777172e-05	0.0010090194668887	Zfp780b	338354	zinc finger protein 780B	protein-coding
ENSMUSG00000022698	498.927073042735	-0.931348857262448	0.232634106106072	-4.00349232041578	6.2414228126864e-05	0.00101906659506478	Naa50	72117	N(alpha)-acetyltransferase 50, NatE catalytic subunit	protein-coding
ENSMUSG00000038535	295.25686836639	-1.14311340280938	0.285786939938734	-3.99987978126094	6.337466920613e-05	0.00103247898581653	Zfp280d	235469	zinc finger protein 280D	protein-coding
ENSMUSG00000079144	938.480366025728	-0.812013947190034	0.203215798545919	-3.99582095978896	6.44704455170948e-05	0.00104803269091137	A130010J15Rik	319266	RIKEN cDNA A130010J15 gene	protein-coding
ENSMUSG00000047591	101.023245424577	-1.23732826903908	0.309766360671204	-3.99439198742572	6.48604811765008e-05	0.00105207099270791	Mafa	378435	MAF bZIP transcription factor A	protein-coding
ENSMUSG00000009350	759.910918708099	-0.903942544086726	0.226353428425971	-3.99350056401889	6.51049237757311e-05	0.00105373524777757	Mpo	17523	myeloperoxidase	protein-coding
ENSMUSG00000022906	244.760840745481	-0.997333753753408	0.249979391667413	-3.98966389629557	6.61669864585926e-05	0.0010662788338414	Parp9	80285	poly (ADP-ribose) polymerase family, member 9	protein-coding
ENSMUSG00000024098	220.888376365633	-1.16314256400931	0.29150547765238	-3.99012249573011	6.60391799668599e-05	0.0010662788338414	Twsg1	65960	twisted gastrulation BMP signaling modulator 1	protein-coding
ENSMUSG00000074785	321.392949501362	-1.04870901256141	0.263195814124183	-3.98452010360087	6.76166329488963e-05	0.00108728131207219	Plxnc1	54712	plexin C1	protein-coding
ENSMUSG00000026068	47.0297311060396	-1.81383956764839	0.455903322378123	-3.97856185426963	6.93333749588128e-05	0.00111247870965231	Il18rap	16174	interleukin 18 receptor accessory protein	protein-coding
ENSMUSG00000024283	281.277099956525	-1.19773525964695	0.301267917088504	-3.97564822441775	7.0187811192066e-05	0.00112376131324538	Wac	225131	WW domain containing adaptor with coiled-coil	protein-coding
ENSMUSG00000024526	63.0111878774468	-1.50558216041406	0.378888811180294	-3.97367807121026	7.07712031889677e-05	0.00113066509352869	Cidea	12683	cell death-inducing DNA fragmentation factor, alpha subunit-like effector A	protein-coding
ENSMUSG00000030041	145.715862945223	-1.53012700212642	0.385831507972336	-3.96579068974357	7.31530373729462e-05	0.00116621011726098	M1ap	110958	meiosis 1 associated protein	protein-coding
ENSMUSG00000036241	80.5956015119228	-1.51410561855738	0.382242838736778	-3.96110918274138	7.46024084565087e-05	0.00118676936279101	Ube2r2	67615	ubiquitin-conjugating enzyme E2R 2	protein-coding
ENSMUSG00000043323	163.45540778046	-1.0832535476769	0.273801517348906	-3.95634603549879	7.61048992937593e-05	0.00120808396763534	Fbrsl1	381668	fibrosin-like 1	protein-coding
ENSMUSG00000075227	131.48525450739	-1.19070860541524	0.301175810428154	-3.95353333231683	7.70055307068471e-05	0.00121717890983227	Znhit2	29805	zinc finger, HIT domain containing 2	protein-coding
ENSMUSG00000027534	63.2487741765708	-1.48039904716635	0.374687030536948	-3.9510282622936	7.7816133342245e-05	0.00122477977669394	Snx16	74718	sorting nexin 16	protein-coding
ENSMUSG00000001576	155.478931625606	-1.06453746686504	0.269501614199255	-3.950022600154	7.81438142849808e-05	0.00122733699011231	Ergic1	67458	endoplasmic reticulum-golgi intermediate compartment 1	protein-coding
ENSMUSG00000048764	124.949770893781	-1.25780538498703	0.318926983530108	-3.94386630778229	8.01783678065416e-05	0.00125663522032658	Tmprss11f	243083	transmembrane protease, serine 11f	protein-coding
ENSMUSG00000009734	463.090064923294	-1.32937980112604	0.337272766378137	-3.94155690482165	8.0954423327177e-05	0.00126612718083705	Pou6f2	218030	POU domain, class 6, transcription factor 2	protein-coding
ENSMUSG00000012296	296.847955523721	-1.26349049402109	0.321336576023648	-3.93198467991427	8.42474358526769e-05	0.00130662672432054	Tjap1	74094	tight junction associated protein 1	protein-coding
ENSMUSG00000024908	321.20009716022	-1.03847984269057	0.264232820199783	-3.93016977189051	8.48859040729738e-05	0.00131378621116276	Ppp6r3	52036	protein phosphatase 6, regulatory subunit 3	protein-coding
ENSMUSG00000020085	93.6342175099425	-1.38416098206925	0.352461581082585	-3.92712583827662	8.59670087220259e-05	0.00132775240706015	Aifm2	71361	apoptosis-inducing factor, mitochondrion-associated 2	protein-coding
ENSMUSG00000052373	139.130482228096	-1.21060918887923	0.308780822259734	-3.92061003018158	8.83250960829397e-05	0.00136134261161859	Mpp3	13384	membrane protein, palmitoylated 3 (MAGUK p55 subfamily member 3)	protein-coding
ENSMUSG00000000320	70.1330723442858	-1.22130313774654	0.312331378063624	-3.91027998953648	9.21891970573832e-05	0.00141362333564774	Alox12	11684	arachidonate 12-lipoxygenase	protein-coding
ENSMUSG00000032009	283.329804361566	-1.10485239712262	0.282569403523686	-3.91002133757205	9.22879684734358e-05	0.00141362333564774	Sesn3	75747	sestrin 3	protein-coding
ENSMUSG00000013419	3118.83639231129	1.00796057583423	0.257898331941611	3.90836407605162	9.29232025680259e-05	0.00141460342597923	Zbtb47	270210	zinc finger and BTB domain containing 47	protein-coding
ENSMUSG00000022681	614.212764210463	-1.12976375962005	0.289046055545029	-3.90859428090018	9.283471794622e-05	0.00141460342597923	Ntan1	18203	N-terminal Asn amidase	protein-coding
ENSMUSG00000022765	91.1832113791879	-1.28205348465046	0.328487583112486	-3.90289785842968	9.5047820408588e-05	0.00144104134248041	Snap29	67474	synaptosomal-associated protein 29	protein-coding
ENSMUSG00000060180	42.4983297683289	-1.70619316934518	0.437133233625493	-3.9031421957886	9.49518796229774e-05	0.00144104134248041	Myh13	544791	myosin, heavy polypeptide 13, skeletal muscle	protein-coding
ENSMUSG00000038416	239.417082728222	-1.14593759481006	0.294101469743191	-3.89640213566663	9.76322317938626e-05	0.00147420701218822	Cdc16	69957	CDC16 cell division cycle 16	protein-coding
ENSMUSG00000019796	73.1181740680485	1.27682412228173	0.32786170388729	3.89439848308927	9.8442707684754e-05	0.00148007849644461	Lrp11	237253	low density lipoprotein receptor-related protein 11	protein-coding
ENSMUSG00000037440	52.1750729097374	-1.99956865963718	0.514733307602384	-3.88466926484926	0.000102469283408443	0.0015347667468575	Vnn1	22361	vanin 1	protein-coding
ENSMUSG00000078261	15.2709366424157	-2.76538105429136	0.71204660989385	-3.88370791443501	0.000102875482310578	0.00153775041868267	Krtap4-23	670464	keratin associated protein 4-23	protein-coding
ENSMUSG00000015647	50.6055393760197	1.43354073656541	0.369659134862424	3.87800706480291	0.00010531565975965	0.00157106433002899	Lama5	16776	laminin, alpha 5	protein-coding
ENSMUSG00000026036	736.707544733008	-1.11966756780155	0.289113698895054	-3.87275861393195	0.000107610393687631	0.00160207938818719	Nif3l1	65102	Ngg1 interacting factor 3-like 1 (S. pombe)	protein-coding
ENSMUSG00000020608	245.909818915838	-1.23301126855548	0.318752619184245	-3.8682388609418	0.000109624252990396	0.00162554605881367	Smc6	67241	structural maintenance of chromosomes 6	protein-coding
ENSMUSG00000050908	374.787719638752	-1.02849708108758	0.265947410712628	-3.86729496005109	0.000110049289546494	0.00162859795227271	Tvp23a	383103	trans-golgi network vesicle protein 23A	protein-coding
ENSMUSG00000064299	167.768778035113	1.09007589914756	0.283240125294296	3.84859277270456	0.000118798306124048	0.00174762894296149	4921528I07Rik	77049	RIKEN cDNA 4921528I07 gene	protein-coding
ENSMUSG00000017686	369.980990099236	-1.02182619370274	0.265842894000216	-3.84372205074593	0.000121182250257324	0.00177566654272517	Rhot1	59040	ras homolog family member T1	protein-coding
ENSMUSG00000022964	94.8614733799995	-1.20743371972143	0.314118068700386	-3.84388495929889	0.000121101791858378	0.00177566654272517	Tmem50b	77975	transmembrane protein 50B	protein-coding
ENSMUSG00000027947	609.582622915196	-0.845456338151378	0.220821336391639	-3.82868952777242	0.000128827402055689	0.00186980289841971	Il6ra	16194	interleukin 6 receptor, alpha	protein-coding
ENSMUSG00000032586	158.410186154981	-0.960795468004773	0.250912951985174	-3.82919837498682	0.000128561346275798	0.00186980289841971	Traip	22036	TRAF-interacting protein	protein-coding
ENSMUSG00000064367	3714.60317598597	-1.04867673204273	0.273904809708746	-3.82861744252621	0.000128865134471785	0.00186980289841971	ND5	17721	NADH dehydrogenase subunit 5	protein-coding
ENSMUSG00000022969	96.0279432227548	-1.52473497695318	0.398971014572952	-3.82166854548373	0.000132551772128206	0.00191581150805534	Il10rb	16155	interleukin 10 receptor, beta	protein-coding
ENSMUSG00000024792	68.4089910961403	-1.37774900932625	0.360496101120259	-3.82181389769494	0.000132473650199415	0.00191581150805534	Zfpl1	81909	zinc finger like protein 1	protein-coding
ENSMUSG00000054555	636.262878758567	-0.974561068018607	0.255197969838569	-3.81884334203398	0.000134078873009629	0.00193037199145064	Adam12	11489	ADAM metallopeptidase domain 12	protein-coding
ENSMUSG00000021929	223.544249936572	-0.878330665571458	0.230103721835896	-3.81710760071	0.000135025293684177	0.00194006579542614	Kpna3	16648	karyopherin subunit alpha 3	protein-coding
ENSMUSG00000024900	311.806391396139	-1.12020310548913	0.293504086098687	-3.81665250518004	0.000135274475976678	0.00194006579542614	Cpt1a	12894	carnitine palmitoyltransferase 1a, liver	protein-coding
ENSMUSG00000061702	3319.63378919873	-0.976434364371567	0.256373788525074	-3.80863570331828	0.000139735651107518	0.00199633875399567	Tmem91	320208	transmembrane protein 91	protein-coding
ENSMUSG00000000673	70.0247226922681	-1.28464392719998	0.337905479520987	-3.80178483350162	0.00014365746124992	0.00204450436709896	Haao	107766	3-hydroxyanthranilate 3,4-dioxygenase	protein-coding
ENSMUSG00000050788	131.895554440807	-1.10022759451058	0.28948346540269	-3.80065781297767	0.000144312474581515	0.00204598735432457	Or10z1	258710	olfactory receptor family 10 subfamily Z member 1	protein-coding
ENSMUSG00000057110	210.759897447049	1.110256160035	0.292114068860183	3.8007623678215	0.000144251590174961	0.00204598735432457	Cntrl	26920	centriolin	protein-coding
ENSMUSG00000095620	143.898355284381	1.13919184458388	0.300116025965381	3.79583809601455	0.000147145508986377	0.00208217902144722	Csta2	76770	cystatin A family member 2	protein-coding
ENSMUSG00000005628	572.63837655948	-0.914351133278282	0.241163895023086	-3.79140970994334	0.000149794606204944	0.0021116207390826	Tmod4	50874	tropomodulin 4	protein-coding
ENSMUSG00000024053	103.263027226083	1.09744400530501	0.289501795347975	3.79080207079859	0.000150161584751431	0.00211278487333027	Emilin2	246707	elastin microfibril interfacer 2	protein-coding
ENSMUSG00000028108	67.5793652702764	1.37000163051413	0.361610708928593	3.78860912215036	0.000151493049169468	0.00212748934268427	Ecm1	13601	extracellular matrix protein 1	protein-coding
ENSMUSG00000026971	121.694811531975	-1.47190365130687	0.388836051859205	-3.78540941424802	0.000153455726535217	0.00214903318657954	Itgb6	16420	integrin beta 6	protein-coding
ENSMUSG00000037553	61.1642615821628	-1.70735369554813	0.451120119984606	-3.78469861997374	0.000153894959652755	0.00214903318657954	Zdhhc18	503610	zinc finger, DHHC domain containing 18	protein-coding
ENSMUSG00000024558	161.693959487265	-1.0554027577194	0.279085845213741	-3.781642013808	0.000155797301140933	0.00216744971943069	Mapk4	225724	mitogen-activated protein kinase 4	protein-coding
ENSMUSG00000014554	33.8112079471088	-1.79842326238365	0.476183180948497	-3.77674671079609	0.00015889016770355	0.00220634589882182	Dguok	27369	deoxyguanosine kinase	protein-coding
ENSMUSG00000098274	170.629600519556	-1.28665003379948	0.340791481293891	-3.77547592714003	0.000159702448032311	0.00221348784782097	Rpl24	68193	ribosomal protein L24	protein-coding
ENSMUSG00000032418	23.8872136457691	-2.03183409305028	0.539214294108388	-3.76813841036985	0.000164469506344819	0.00227531464177962	Me1	17436	malic enzyme 1, NADP(+)-dependent, cytosolic	protein-coding
ENSMUSG00000001247	648.986250551171	-0.837005975889037	0.222184550953655	-3.76716550406614	0.000165111546977611	0.00227807740620922	Lsr	54135	lipolysis stimulated lipoprotein receptor	protein-coding
ENSMUSG00000021597	31.9137096348322	-1.93688705257011	0.514248190336475	-3.76644408082952	0.000165589150538831	0.00227807740620922	Slf1	105377	SMC5-SMC6 complex localization factor 1	protein-coding
ENSMUSG00000032530	69.0627410794861	1.23502760879331	0.327893375996834	3.76655248078338	0.000165517303676171	0.00227807740620922	Lyzl4	69032	lysozyme-like 4	protein-coding
ENSMUSG00000013936	30.1211389965076	-1.91775267362007	0.509233771448356	-3.76595736799942	0.000165912102758671	0.0022783013149615	Myl2	17906	myosin, light polypeptide 2, regulatory, cardiac, slow	protein-coding
ENSMUSG00000017764	134.942910803253	-0.983603763236336	0.261380700113472	-3.76310784541218	0.000167814789527527	0.0022971641057621	Zswim1	71971	zinc finger SWIM-type containing 1	protein-coding
ENSMUSG00000042010	118.206833879485	-1.19371949551542	0.317227614184731	-3.76297472899154	0.000167904174105373	0.0022971641057621	Acacb	100705	acetyl-Coenzyme A carboxylase beta	protein-coding
ENSMUSG00000022841	267.499871246205	-0.954325452678872	0.253641141857856	-3.76250258806077	0.00016822156701392	0.00229727577453384	Ap2m1	11773	adaptor-related protein complex 2, mu 1 subunit	protein-coding
ENSMUSG00000006241	60.1680096171132	-1.23888834086504	0.329684709532037	-3.75779738958336	0.000171415586125783	0.00233659887950173	Ccdc159	67119	coiled-coil domain containing 159	protein-coding
ENSMUSG00000024911	275.449149870505	-1.06989727471543	0.284972029008835	-3.75439399591831	0.000173761361264384	0.00235914719095871	Fibp	58249	fibroblast growth factor (acidic) intracellular binding protein	protein-coding
ENSMUSG00000041696	520.010328577427	-0.790702792517113	0.210628402755993	-3.75401789203672	0.00017402243379262	0.00235914719095871	Rasl12	70784	RAS-like, family 12	protein-coding
ENSMUSG00000064363	9909.47647365397	-0.881703096575755	0.235447131363712	-3.7448028840654	0.000180535461636718	0.00243854171727124	ND4	17719	NADH dehydrogenase subunit 4	protein-coding
ENSMUSG00000027864	41.8414742830222	1.47058926115948	0.392967371945908	3.74226810199884	0.000182366798231881	0.00245880752098847	Ptgfrn	19221	prostaglandin F2 receptor negative regulator	protein-coding
ENSMUSG00000048368	50.0123817185184	-1.7737254463388	0.47416769692507	-3.74071337596642	0.000183498687443886	0.00246958650184896	Omd	27047	osteomodulin	protein-coding
ENSMUSG00000001249	152.382296593157	-0.97478758457399	0.260627063816853	-3.74016255372078	0.000183901285288708	0.0024705292014644	Hpn	15451	hepsin	protein-coding
ENSMUSG00000037318	104.114699741449	-1.23656854054165	0.331015397660113	-3.73568283917524	0.000187206498746698	0.00250586861115175	Traf3ip3	215243	TRAF3 interacting protein 3	protein-coding
ENSMUSG00000002320	708.197141826453	-0.888567482987667	0.238070262000887	-3.73237495317394	0.00018968286742281	0.0025344496800073	Tm9sf1	74140	transmembrane 9 superfamily member 1	protein-coding
ENSMUSG00000039478	1539.17019744424	0.881629724091235	0.236294716692415	3.73105982407068	0.000190675933932885	0.00254314454791275	Micu3	78506	mitochondrial calcium uptake family, member 3	protein-coding
ENSMUSG00000049916	140.158346808331	-1.48408141321456	0.398186206349393	-3.7271040270851	0.000193692528087902	0.00257874872968642	2610318N02Rik	70458	RIKEN cDNA 2610318N02 gene	protein-coding
ENSMUSG00000028294	109.34747496703	-1.33330112149991	0.35862130322472	-3.71785253556014	0.000200923491530234	0.00267023366471934	Cfap206	69329	cilia and flagella associated protein 206	protein-coding
ENSMUSG00000073402	258.351777154451	-1.27649918048205	0.343942899524018	-3.71136948094757	0.000206140951345755	0.00273419731166103	H2-T26	667977	histocompatibility 2, T region locus 26	protein-coding
ENSMUSG00000042308	47.1082668309707	-1.70678378358884	0.460071984577217	-3.70981898660334	0.00020740748559599	0.00274169076600109	Setd1a	233904	SET domain containing 1A	protein-coding
ENSMUSG00000074646	730.944538997638	-1.00922297126269	0.2733453575218	-3.69211674349435	0.000222395329970772	0.00292420337407587	6430550D23Rik	320095	RIKEN cDNA 6430550D23 gene	protein-coding
ENSMUSG00000027615	307.500905835195	-0.890784842433153	0.24154302718073	-3.68789301363951	0.000226118680310291	0.00296790755481476	Hps3	12807	HPS3, biogenesis of lysosomal organelles complex 2 subunit 1	protein-coding
ENSMUSG00000031530	153.039031631458	-0.999887530012255	0.271648696651752	-3.6808110708298	0.000232493230284015	0.00304619436998227	Dusp4	319520	dual specificity phosphatase 4	protein-coding
ENSMUSG00000022141	94.737734005128	-1.27707710402656	0.347282104071234	-3.67734786519436	0.000235671547785853	0.00308240128257236	Nipbl	71175	NIPBL cohesin loading factor	protein-coding
ENSMUSG00000037946	101.764735647264	-1.05282379828154	0.286696997035227	-3.6722526192075	0.000240421844052039	0.00313349803414491	Fgd3	30938	FYVE, RhoGEF and PH domain containing 3	protein-coding
ENSMUSG00000003623	164.31493263212	-1.22536841883949	0.333875527909703	-3.67013547387304	0.000242421953761839	0.00315403273992417	Crot	74114	carnitine O-octanoyltransferase	protein-coding
ENSMUSG00000046408	25.3635179297066	-1.93241184150918	0.527509188395052	-3.66327617418105	0.000249009809232801	0.00322843607816837	1700067K01Rik	73453	RIKEN cDNA 1700067K01 gene	protein-coding
ENSMUSG00000022498	172.877632279965	-1.03066768940221	0.281517328755601	-3.66111632970551	0.000251118699484329	0.00323320765765872	Txndc11	106200	thioredoxin domain containing 11	protein-coding
ENSMUSG00000056055	125.573062652664	-0.963446626802124	0.263102921861096	-3.66186213359794	0.000250388604089106	0.00323320765765872	Sag	20215	S-antigen, retina and pineal gland (arrestin)	protein-coding
ENSMUSG00000052459	337.16984546202	-1.06675231523414	0.291493932092066	-3.65960384690688	0.00025260546008268	0.00324672311929798	Atp6v1a	11964	ATPase, H+ transporting, lysosomal V1 subunit A	protein-coding
ENSMUSG00000063316	73.3377826016374	-1.52066582099123	0.415779029796881	-3.65738941123151	0.000254797133262693	0.00326923644733773	Rpl27	19942	ribosomal protein L27	protein-coding
ENSMUSG00000071454	223.687866361773	-0.993714268114275	0.271895692325483	-3.6547628232547	0.00025741983989536	0.00329719308721143	Dtnb	13528	dystrobrevin, beta	protein-coding
ENSMUSG00000071533	248.472081962476	-1.06561924272847	0.291815531822661	-3.65168788677106	0.000260522392794211	0.00333118908101238	Pcnp	76302	PEST proteolytic signal containing nuclear protein	protein-coding
ENSMUSG00000057133	103.189340905098	1.14162447363433	0.312765478461173	3.65009744442131	0.000262140842602816	0.00334329601341849	Chd6	71389	chromodomain helicase DNA binding protein 6	protein-coding
ENSMUSG00000024290	1010.12089364946	-1.00525273767203	0.275566028719661	-3.64795596301422	0.000264334929950638	0.00335682768308254	Rock1	19877	Rho-associated coiled-coil containing protein kinase 1	protein-coding
ENSMUSG00000040204	131.172323701599	-1.03801537269884	0.284889923153583	-3.64356647370517	0.000268886167811788	0.00340879750968221	Pclaf	68026	PCNA clamp associated factor	protein-coding
ENSMUSG00000016637	19.1707173143198	-2.50081810158103	0.68781800314938	-3.63587182965594	0.000277042062152253	0.00350024741450525	Ift27	67042	intraflagellar transport 27	protein-coding
ENSMUSG00000053297	293.60205507764	-1.23334104869938	0.339264413607174	-3.63533868933106	0.000277615664242183	0.00350153950705463	AI854703	243373	expressed sequence AI854703	protein-coding
ENSMUSG00000012076	162.115866114231	-1.14567434107299	0.315260599594935	-3.63405494548008	0.000279001405194156	0.00351305328675827	Brms1l	52592	breast cancer metastasis-suppressor 1-like	protein-coding
ENSMUSG00000004270	31.5736572115066	-2.12435223470408	0.584768978670204	-3.63280596644331	0.000280355837937749	0.00352413455167435	Lpcat3	14792	lysophosphatidylcholine acyltransferase 3	protein-coding
ENSMUSG00000002602	243.577566060861	-0.998959437226413	0.27506294407078	-3.63174850978602	0.000281507391750904	0.00352667523325037	Axl	26362	AXL receptor tyrosine kinase	protein-coding
ENSMUSG00000041740	705.631260792341	-0.811036766252409	0.223810170697777	-3.62377082204899	0.000290338890104088	0.00361561676541995	Rnf10	50849	ring finger protein 10	protein-coding
ENSMUSG00000024912	20.6561235619848	-1.96980332635245	0.543857849929189	-3.62190842075539	0.000292437654713954	0.00363297547971565	Fosl1	14283	fos-like antigen 1	protein-coding
ENSMUSG00000027634	348.296390696553	-0.964801966863209	0.266585847108507	-3.61910422975497	0.000295624558839022	0.00366643547181151	Ndrg3	29812	N-myc downstream regulated gene 3	protein-coding
ENSMUSG00000008200	296.432844135721	-0.848046630513058	0.234770393249038	-3.61223840356	0.000303565283079655	0.00374873985404223	Fnbp4	55935	formin binding protein 4	protein-coding
ENSMUSG00000091013	836.430086971553	0.697933123605085	0.193223030066694	3.6120597185759	0.000303774585022671	0.00374873985404223	Vmn1r1	625823	vomeronasal 1 receptor 1	protein-coding
ENSMUSG00000033102	73.4828930885967	-1.25267027230662	0.346990796055909	-3.61009654015373	0.000306083062104882	0.00376379213242141	Cdc14b	218294	CDC14 cell division cycle 14B	protein-coding
ENSMUSG00000037370	303.563742875015	-1.08506374132041	0.300592142205464	-3.6097541784001	0.000306487319330528	0.00376379213242141	Enpp1	18605	ectonucleotide pyrophosphatase/phosphodiesterase 1	protein-coding
ENSMUSG00000038692	24.8995748157574	-1.81090366105523	0.501672689828853	-3.60973140011472	0.000306514233425085	0.00376379213242141	Hoxb4	15412	homeobox B4	protein-coding
ENSMUSG00000023832	28.4106478178456	1.70323620829161	0.472722158510642	3.60303865098651	0.000314518738986325	0.00385570909559308	Acat2	110460	acetyl-Coenzyme A acetyltransferase 2	protein-coding
ENSMUSG00000063698	641.351359001275	-1.02481212263722	0.284997707377236	-3.595860935403	0.000323320495921502	0.00395708066589924	Sfxn4	94281	sideroflexin 4	protein-coding
ENSMUSG00000024937	392.440588772068	-0.832638197393005	0.231648904084688	-3.59439730864689	0.000325143354148756	0.00396632180290822	Ehbp1l1	114601	EH domain binding protein 1-like 1	protein-coding
ENSMUSG00000047502	335.522056246683	-0.800426438395769	0.22267784481209	-3.59454906289048	0.000324953907473078	0.00396632180290822	Mroh7	381538	maestro heat-like repeat family member 7	protein-coding
ENSMUSG00000061462	530.46116877235	-0.98548764744858	0.274320183579929	-3.59247225117665	0.000327555543619161	0.00398919694024057	Obscn	380698	obscurin, cytoskeletal calmodulin and titin-interacting RhoGEF	protein-coding
ENSMUSG00000003810	876.684322971802	-0.832944998654679	0.23198872393495	-3.59045467609984	0.000330101629859354	0.00401362521804442	Mast2	17776	microtubule associated serine/threonine kinase 2	protein-coding
ENSMUSG00000026587	177.420514343966	-0.921975884033286	0.256968106615597	-3.58790005567689	0.000333352015752398	0.0040465230801055	Astn1	11899	astrotactin 1	protein-coding
ENSMUSG00000038965	943.659289845186	-1.01836001582636	0.283895111953273	-3.58709950593997	0.000334376746905479	0.00405234070597194	Ube2l3	22195	ubiquitin-conjugating enzyme E2L 3	protein-coding
ENSMUSG00000079051	238.281471954943	-0.799515113140182	0.22324646403301	-3.58131142906685	0.00034187384583596	0.00413645081549731	Vinac1	668894	vinculin/alpha-catenin family member 1	protein-coding
ENSMUSG00000022365	67.5150224362426	-1.56433640080983	0.436926002326734	-3.58032342428551	0.000343169181606427	0.00414537211407178	Derl1	67819	Der1-like domain family, member 1	protein-coding
ENSMUSG00000022558	773.29199524314	-0.823452629360191	0.230362413037045	-3.57459630025568	0.000350768693400434	0.00423029321959712	Mroh1	223658	maestro heat-like repeat family member 1	protein-coding
ENSMUSG00000036002	66.2254182379448	-1.22281488075335	0.342369211832398	-3.57162629843003	0.000354771391425316	0.00427163155088926	Atosb	230088	atos homolog B	protein-coding
ENSMUSG00000005983	277.751809795476	-0.782566359394861	0.219305578637447	-3.56838327714677	0.000359190806586527	0.00431784547270439	1700037C18Rik	73261	RIKEN cDNA 1700037C18 gene	protein-coding
ENSMUSG00000020708	74.8616557871116	-1.22971870915677	0.344698323481628	-3.56752158448577	0.000360373702269822	0.00432506661415591	Psmc5	19184	protease (prosome, macropain) 26S subunit, ATPase 5	protein-coding
ENSMUSG00000023473	503.774560563157	-0.808490366049524	0.226890705539321	-3.56334722538649	0.000366155831648733	0.00437326635581742	Celsr3	107934	cadherin, EGF LAG seven-pass G-type receptor 3	protein-coding
ENSMUSG00000073639	335.722298723739	-0.977968437609473	0.274422930101118	-3.56372711729708	0.000365626056760391	0.00437326635581742	Rab18	19330	RAB18, member RAS oncogene family	protein-coding
ENSMUSG00000027408	315.675328197747	-0.832231250582515	0.23377342745222	-3.55999079815267	0.000370867789125137	0.00442243467963184	Cpxm1	56264	carboxypeptidase X, M14 family member 1	protein-coding
ENSMUSG00000033688	56.2975322544693	-1.51615048065789	0.42609851240468	-3.55821585037113	0.000373382425536686	0.00444528531941032	Inhca	71775	inhibitor of carbonic anhydrase	protein-coding
ENSMUSG00000024287	623.268197387374	-1.04753066599471	0.294563792398065	-3.55620987042124	0.000376243556268874	0.00446479907022548	Thoc1	225160	THO complex 1	protein-coding
ENSMUSG00000030276	116.093826369153	-1.14641367451377	0.322406288547112	-3.55580432280015	0.00037682447395765	0.00446479907022548	Ttll3	101100	tubulin tyrosine ligase-like family, member 3	protein-coding
ENSMUSG00000070330	15.2088007729567	-2.61421427566152	0.735548895031325	-3.5540999290743	0.000379275072965305	0.0044866791672918	Tmem235	546519	transmembrane protein 235	protein-coding
ENSMUSG00000050912	779.477113203832	-0.871316621333667	0.245247001942828	-3.55281252953619	0.000381135978962407	0.00450152494071815	Tmem123	71929	transmembrane protein 123	protein-coding
ENSMUSG00000024459	38.9902669616593	-1.4130073929471	0.398037719134167	-3.54993339832405	0.000385328622952567	0.00452944041125732	H2-M5	240095	histocompatibility 2, M region locus 5	protein-coding
ENSMUSG00000038290	289.446003065214	-0.840248325938	0.236691794300401	-3.54996812805258	0.000385277793052442	0.00452944041125732	Smg6	103677	SMG6 nonsense mediated mRNA decay factor	protein-coding
ENSMUSG00000034987	53.867694727267	-1.56852410565062	0.442136213595204	-3.54760378684266	0.000388752552197611	0.00456246873661304	Hrh2	15466	histamine receptor H2	protein-coding
ENSMUSG00000022867	382.598197819419	-1.01563514881693	0.286369386297115	-3.54659121196419	0.000390249623234739	0.0045728145914998	Usp25	30940	ubiquitin specific peptidase 25	protein-coding
ENSMUSG00000031488	123.632541816914	-1.03609432916426	0.292340127860385	-3.5441399603515	0.000393896083875131	0.00460827402694229	Rab11fip1	75767	RAB11 family interacting protein 1 (class I)	protein-coding
ENSMUSG00000067928	53.567405947963	-1.3802552304048	0.389571511529709	-3.54300863783654	0.000395589744864134	0.00462081165816927	Zfp760	240034	zinc finger protein 760	protein-coding
ENSMUSG00000024902	292.868181911893	-1.0192385425972	0.287738082911878	-3.54224415580523	0.000396738072387309	0.00462694998393299	Mrpl11	66419	mitochondrial ribosomal protein L11	protein-coding
ENSMUSG00000040852	509.586443627022	-0.702887383765712	0.198549642087211	-3.54010904465382	0.000399961737571425	0.00464994639815042	Plekhh2	213556	pleckstrin homology domain containing, family H (with MyTH4 domain) member 2	protein-coding
ENSMUSG00000020841	128.409472747117	-1.28403520597585	0.362862331813869	-3.53862909814099	0.000402210554376893	0.00466150110525107	Cpd	12874	carboxypeptidase D	protein-coding
ENSMUSG00000022781	804.687248756594	-0.865207520793141	0.244480917983781	-3.53895726475692	0.00040171087989893	0.00466150110525107	Pak2	224105	p21 (RAC1) activated kinase 2	protein-coding
ENSMUSG00000004460	555.997268967099	-0.958835886711039	0.271086173208667	-3.53701509509665	0.000404676536212342	0.00468277568149765	Dnajb11	67838	DnaJ heat shock protein family (Hsp40) member B11	protein-coding
ENSMUSG00000022443	519.759504570621	-0.775641177617047	0.219344160269054	-3.53618339629204	0.000405952768520825	0.00468492073162954	Myh9	17886	myosin, heavy polypeptide 9, non-muscle	protein-coding
ENSMUSG00000073418	523.269181151406	-0.738517857466917	0.208852575574243	-3.53607254033785	0.000406123159398227	0.00468492073162954	C4b	12268	complement C4B (Chido blood group)	protein-coding
ENSMUSG00000019066	110.634932544545	-1.2144166226588	0.343956360768224	-3.5307287818327	0.000414416449121438	0.00477317798530723	Rab3d	19340	RAB3D, member RAS oncogene family	protein-coding
ENSMUSG00000039795	153.799447028128	-1.09772579996882	0.311156075223696	-3.52789447925658	0.000418879101844441	0.00480966437032821	Zfand1	66361	zinc finger, AN1-type domain 1	protein-coding
ENSMUSG00000049871	323.495594448409	-0.920406071179262	0.261227038848724	-3.52339510961676	0.000426055698494179	0.00488451818535996	Nlrc3	268857	NLR family, CARD domain containing 3	protein-coding
ENSMUSG00000049744	71.0342910339938	-1.17336514546297	0.333213480898938	-3.52136156765772	0.000429336771128629	0.00491454988091616	Arhgap15	76117	Rho GTPase activating protein 15	protein-coding
ENSMUSG00000000600	399.79530676408	-0.985655454172979	0.280069765255164	-3.5193211708339	0.000432652603004238	0.00494488644264382	Krit1	79264	KRIT1, ankyrin repeat containing	protein-coding
ENSMUSG00000024251	209.615133482912	-0.869645308061743	0.247180776194817	-3.5182562392163	0.000434392695163894	0.00495714797599473	Thada	240174	thyroid adenoma associated	protein-coding
ENSMUSG00000025228	103.965416322557	-0.991177943143356	0.281910364228721	-3.51593296633531	0.000438211609500333	0.00498821903961915	Actr1a	54130	ARP1 actin-related protein 1A, centractin alpha	protein-coding
ENSMUSG00000056035	383.53930559299	-1.06633418768826	0.303299160306826	-3.51578351423568	0.000438458343366712	0.00498821903961915	Cyp3a11	13112	cytochrome P450, family 3, subfamily a, polypeptide 11	protein-coding
ENSMUSG00000035435	72.1185406925245	-1.2180609819049	0.34656569422607	-3.51466115140162	0.000440315425729866	0.00500168699961342	Abca17	381072	ATP-binding cassette, sub-family A member 17	protein-coding
ENSMUSG00000041774	355.558568231826	-0.932395972264587	0.265400400673591	-3.51316716138389	0.000442798802009861	0.00502221725210879	Ydjc	69101	YdjC homolog (bacterial)	protein-coding
ENSMUSG00000024889	125.832523167581	-1.16197134832784	0.330954903185794	-3.51096580574159	0.000446481825789821	0.00504857455676192	Rce1	19671	Ras converting CAAX endopeptidase 1	protein-coding
ENSMUSG00000045098	212.294996388107	-1.08858716590595	0.310029914919882	-3.51123266987724	0.00044603382513022	0.00504857455676192	Kmt5b	225888	lysine methyltransferase 5B	protein-coding
ENSMUSG00000017950	234.908357019561	-0.987102897091741	0.281241202534504	-3.5098089760537	0.000448428725035414	0.00506288297612172	Hnf4a	15378	hepatic nuclear factor 4, alpha	protein-coding
ENSMUSG00000033799	72.9630274296448	-1.4332303869973	0.408485414426563	-3.50864519608195	0.000450395313893543	0.00507736993462084	Tasor2	105203	transcription activation suppressor family member 2	protein-coding
ENSMUSG00000005682	194.140181164297	-1.01215091784015	0.288608518954557	-3.5070029169843	0.000453184180730642	0.0050785910933716	Pan2	103135	PAN2 poly(A) specific ribonuclease subunit	protein-coding
ENSMUSG00000017386	212.148433746869	-0.847034994556406	0.241528924263402	-3.5069712546422	0.000453238106731104	0.0050785910933716	Traf4	22032	TNF receptor associated factor 4	protein-coding
ENSMUSG00000028461	28.2144700017842	-1.65165343653655	0.470952381137568	-3.50704976275318	0.000453104405924214	0.0050785910933716	Ccdc107	622404	coiled-coil domain containing 107	protein-coding
ENSMUSG00000039427	85.4203245263314	-1.07619707725153	0.307305715790516	-3.50204054774285	0.000461709346873205	0.00516572099084494	Alg1	208211	ALG1 chitobiosyldiphosphodolichol beta-mannosyltransferase	protein-coding
ENSMUSG00000023845	153.792050602216	-1.14601174542445	0.327503618040241	-3.49923384749795	0.000466597168499217	0.00521255693951982	Lnpep	240028	leucyl/cystinyl aminopeptidase	protein-coding
ENSMUSG00000033444	139.053948417128	-1.04825400175445	0.299604313314794	-3.49879476085196	0.000467366183311553	0.0052133083721044	Specc1l	74392	sperm antigen with calponin homology and coiled-coil domains 1-like	protein-coding
ENSMUSG00000073768	109.437802774399	-1.05314688793704	0.301229010583055	-3.496166872834	0.000471993428109112	0.00525703025100839	Or10ak16	258331	olfactory receptor family 10 subfamily AK member 16	protein-coding
ENSMUSG00000020482	37.3609058996878	-1.96395931387727	0.561875083786972	-3.49536644451363	0.000473411309339125	0.00526492906748557	Ccdc117	104479	coiled-coil domain containing 117	protein-coding
ENSMUSG00000026389	46.6626533036086	-1.37605393796403	0.393962550587845	-3.49285467847331	0.000477886498727778	0.00530675455762132	Steap3	68428	STEAP family member 3	protein-coding
ENSMUSG00000015522	352.742533395181	-0.877098773502432	0.251170554828034	-3.49204457545967	0.00047933824647282	0.00530701018337791	Arnt	11863	aryl hydrocarbon receptor nuclear translocator	protein-coding
ENSMUSG00000022760	210.990096320112	-1.04587418331847	0.299473193299291	-3.49237997496902	0.000478736694415355	0.00530701018337791	Thap7	69009	THAP domain containing 7	protein-coding
ENSMUSG00000011256	394.079388163486	-0.850283852321209	0.243555624722251	-3.49112796426223	0.000480985822424434	0.0053173268970106	Adam19	11492	ADAM metallopeptidase domain 19	protein-coding
ENSMUSG00000064351	10387.5070206707	-0.926991873122939	0.266140582807568	-3.48309101657449	0.000495659819670218	0.00547140683555728	COX1	17708	cytochrome c oxidase subunit I	protein-coding
ENSMUSG00000020056	43.4679011871864	-1.56430020637307	0.449245946021054	-3.48205747926718	0.000497576874226803	0.00548441928580256	Washc3	67282	WASH complex subunit 3	protein-coding
ENSMUSG00000038178	236.394094969713	-1.16416003402249	0.334699773408396	-3.47822175727022	0.000504752159634291	0.00555526487988615	Slc43a2	215113	solute carrier family 43, member 2	protein-coding
ENSMUSG00000103442	51.0623540096091	-1.58544944358404	0.456092527180694	-3.47615746608346	0.000508653534475159	0.00558992175682834	Pcdha1	116731	protocadherin alpha 1	protein-coding
ENSMUSG00000022209	147.91977538112	-1.1206047900449	0.322560004599411	-3.47409714182199	0.00051257542719911	0.00562470140127355	Dhrs2	71412	dehydrogenase/reductase member 2	protein-coding
ENSMUSG00000022974	1220.62201463559	-0.868912486056819	0.250150926006049	-3.47355294633531	0.00051361601640652	0.00562780735381126	Paxbp1	67367	PAX3 and PAX7 binding protein 1	protein-coding
ENSMUSG00000059022	84.4294147401073	-1.08176148673646	0.311533044739762	-3.47238119680081	0.00051586327794197	0.00564410646808674	Kcp	333088	kielin/chordin-like protein	protein-coding
ENSMUSG00000066415	20.1131432210258	1.84143007980868	0.530821768155122	3.46901764448846	0.000522365146137662	0.00570683922155396	Msl2	77853	MSL complex subunit 2	protein-coding
ENSMUSG00000026686	64.3395405301109	-1.45829934054104	0.420983507079158	-3.46402962590843	0.000532147900174296	0.00579224571060222	Lmx1a	110648	LIM homeobox transcription factor 1 alpha	protein-coding
ENSMUSG00000027784	161.326640059836	-1.03929417005305	0.300040981215218	-3.46384072550265	0.000532521714947007	0.00579224571060222	Ppm1l	242083	protein phosphatase 1 (formerly 2C)-like	protein-coding
ENSMUSG00000001383	62.4858194963481	-1.20783020093029	0.348804967826847	-3.46276662415507	0.000534651908060113	0.00580691377920844	Zmat2	66492	zinc finger, matrin type 2	protein-coding
ENSMUSG00000030655	239.107628656179	-1.12720815285449	0.325735828265528	-3.46049790978359	0.000539177419611318	0.00584751686174085	Smg1	233789	SMG1 nonsense mediated mRNA decay associated PI3K related kinase	protein-coding
ENSMUSG00000091183	83.9559221242645	-1.33239186772099	0.385534892970662	-3.45595662549377	0.000548343550645352	0.00592961315537747	Gm5141	380850	predicted gene 5141	protein-coding
ENSMUSG00000021156	92.7939673751737	-1.24630482982342	0.361436444217139	-3.44819912259507	0.000564337827574585	0.00607603727688637	Zmynd11	66505	zinc finger, MYND domain containing 11	protein-coding
ENSMUSG00000022967	131.697829036383	-1.09883116790465	0.318915741217229	-3.44552189148978	0.000569957799054505	0.00611880995545653	Ifnar1	15975	interferon (alpha and beta) receptor 1	protein-coding
ENSMUSG00000020448	515.261951818036	0.82860250885518	0.241161747527395	3.43587868868405	0.000590635378037865	0.00633164534407403	Rnf185	193670	ring finger protein 185	protein-coding
ENSMUSG00000029119	1015.4947103859	-0.916210681880055	0.26676416171696	-3.43453436917124	0.000593572795373523	0.00634199547169839	Man2b2	17160	mannosidase 2, alpha B2	protein-coding
ENSMUSG00000038712	27.4896140532592	-1.70058330384798	0.49516273285637	-3.434392758191	0.000593883014116927	0.00634199547169839	Mindy1	75007	MINDY lysine 48 deubiquitinase 1	protein-coding
ENSMUSG00000055415	210.133679150266	-0.908130226514536	0.264556399048504	-3.43265265849055	0.000597707287958378	0.00637068499604418	Atp10b	319767	ATPase, class V, type 10B	protein-coding
ENSMUSG00000016664	1373.63375507875	-0.857153249207877	0.249773251157736	-3.43172555601868	0.000599754158578988	0.00638334332963224	Pacsin2	23970	protein kinase C and casein kinase substrate in neurons 2	protein-coding
ENSMUSG00000022708	134.492521062406	-0.905923594973564	0.264223200143543	-3.4286300161432	0.000606635893084026	0.00643814007103033	Zbtb20	56490	zinc finger and BTB domain containing 20	protein-coding
ENSMUSG00000036264	125.09093557122	-1.23979367967312	0.361683748777956	-3.42783905514719	0.000608406038269268	0.00644771534707902	Fstl4	320027	follistatin-like 4	protein-coding
ENSMUSG00000023106	107.448376702921	-1.02332883083345	0.298648403640903	-3.42653373785953	0.000611337811782558	0.00646035363262109	Denr	68184	density-regulated protein	protein-coding
ENSMUSG00000026219	406.459599537306	-0.892242192694802	0.260377899756434	-3.42672013841971	0.000610918348597558	0.00646035363262109	Trip12	14897	thyroid hormone receptor interactor 12	protein-coding
ENSMUSG00000044056	235.818314383931	-0.856545229138821	0.250048696852027	-3.42551366962615	0.00061363805462977	0.0064754504372792	Efcab9	69306	EF-hand calcium binding domain 9	protein-coding
ENSMUSG00000064341	15847.1690079318	-0.830358138922399	0.242470534667428	-3.42457338192171	0.000615765524380071	0.00648868380229723	ND1	17716	NADH dehydrogenase subunit 1	protein-coding
ENSMUSG00000025745	67.4200650118726	-1.38753567727476	0.405583855748756	-3.42108212052279	0.00062372495577531	0.00656324744540337	Hadha	97212	hydroxyacyl-CoA dehydrogenase trifunctional multienzyme complex subunit alpha	protein-coding
ENSMUSG00000047434	36.6695241514273	-1.46119325354113	0.427179241197231	-3.42056240711961	0.000624917958944245	0.00656650002404073	Xxylt1	268880	xyloside xylosyltransferase 1	protein-coding
ENSMUSG00000015357	75.9392941988692	-1.3490215475386	0.394495089891377	-3.41961555949924	0.000627096908471772	0.00658008888847005	Clpx	270166	caseinolytic mitochondrial matrix peptidase chaperone subunit	protein-coding
ENSMUSG00000022229	959.144569430987	-0.80063393960461	0.234321124227352	-3.41682356742104	0.000633563248416704	0.00663856328982749	Atp12a	192113	ATPase, H+/K+ transporting, nongastric, alpha polypeptide	protein-coding
ENSMUSG00000024245	18.3328640076137	-2.08023117477788	0.610717421824184	-3.40620899361988	0.000658717329317454	0.00688271594866296	Tmem178	68027	transmembrane protein 178	protein-coding
ENSMUSG00000026179	329.28562438546	-0.850736602678693	0.249927817482039	-3.40392922744517	0.000664239611864046	0.00693066864682303	Pnkd	56695	paroxysmal nonkinesiogenic dyskinesia	protein-coding
ENSMUSG00000020340	139.119683750759	-1.05492494227561	0.309954095868757	-3.40348766587132	0.000665314171153111	0.00693214442846628	Cyfip2	76884	cytoplasmic FMR1 interacting protein 2	protein-coding
ENSMUSG00000024603	42.3312769584576	-1.67902163053098	0.493392797200991	-3.40301204244578	0.000666473429425782	0.0069344973490254	Dctn4	67665	dynactin 4	protein-coding
ENSMUSG00000041202	16.3397178915704	-2.11785110816154	0.622478378516833	-3.40228862761098	0.000668240241886003	0.00694315630345611	Pla2g2d	18782	phospholipase A2, group IID	protein-coding
ENSMUSG00000030718	761.895893213574	-0.834628658405747	0.245721576369767	-3.39664375728153	0.000682177141503762	0.00707806422378694	Ppme1	72590	protein phosphatase methylesterase 1	protein-coding
ENSMUSG00000029592	28.3181552769186	1.53031775488961	0.450693559941567	3.39547286872264	0.000685101635309956	0.0070984937917959	Usp30	100756	ubiquitin specific peptidase 30	protein-coding
ENSMUSG00000040701	37.2745575535447	1.48632366037198	0.43805485228791	3.39300809615298	0.000691295950103382	0.00714275050531019	Ap1g2	11766	adaptor protein complex AP-1, gamma 2 subunit	protein-coding
ENSMUSG00000030264	137.491132452822	-1.05675737080059	0.312018213072314	-3.38684514725965	0.00070701282012644	0.00729499755655462	Thumpd3	14911	THUMP domain containing 3	protein-coding
ENSMUSG00000029642	39.2466181622498	-1.53104105947627	0.453131405478207	-3.37880147119908	0.000728025614534853	0.00749100040218757	Polr1d	20018	polymerase (RNA) I polypeptide D	protein-coding
ENSMUSG00000059429	97.8626665046974	-1.04429598283711	0.309505761994739	-3.37407606277412	0.000740638995420123	0.00761024494740815	Or1l4	258656	olfactory receptor family 1 subfamily L member 4	protein-coding
ENSMUSG00000020166	82.7087217654842	-1.33829795220862	0.396991664176182	-3.37109837050556	0.000748691185275293	0.00766620764947393	Cnot2	72068	CCR4-NOT transcription complex, subunit 2	protein-coding
ENSMUSG00000028771	33.227483708763	-1.49087478299166	0.442625367866624	-3.36825426472373	0.000756457974715404	0.00773002241287584	Ptpn12	19248	protein tyrosine phosphatase, non-receptor type 12	protein-coding
ENSMUSG00000024330	940.343044130522	-0.725764164279566	0.215546832014735	-3.36708341985723	0.000759677047611685	0.00775225382789451	Col11a2	12815	collagen, type XI, alpha 2	protein-coding
ENSMUSG00000026879	85.2083700011451	-1.02033853350594	0.303378785760619	-3.36324944721428	0.000770307249624748	0.00784994863849418	Gsn	227753	gelsolin	protein-coding
ENSMUSG00000022636	281.692134382763	0.861888573518353	0.256320198910961	3.36254644456543	0.000772271338030716	0.00785918324689067	Alcam	11658	activated leukocyte cell adhesion molecule	protein-coding
ENSMUSG00000039671	207.5034194739	-0.830930591524052	0.247355426886187	-3.35925757515876	0.000781521871913395	0.00792190105963997	Zmynd8	228880	zinc finger, MYND-type containing 8	protein-coding
ENSMUSG00000052374	75.4899599814486	-1.12062869881411	0.333765711814854	-3.35753092407449	0.000786419460595359	0.00795955064409118	Actn2	11472	actinin alpha 2	protein-coding
ENSMUSG00000036867	906.495548249291	-1.00998304707519	0.300993792601977	-3.35549460453743	0.000792232018666061	0.00798487427925064	Smad6	17130	SMAD family member 6	protein-coding
ENSMUSG00000053898	168.405397243069	-1.12618799258188	0.33565954737716	-3.3551495894632	0.000793220785850986	0.00798487427925064	Ech1	51798	enoyl coenzyme A hydratase 1, peroxisomal	protein-coding
ENSMUSG00000089715	22.9694883679611	-1.80959532834151	0.539230172892668	-3.35588663118394	0.000791109910996208	0.00798487427925064	Cbx6	494448	chromobox 6	protein-coding
ENSMUSG00000028822	96.5450452171124	-1.25177935471155	0.373294690139479	-3.35332751249109	0.000798461638790605	0.00802675441755805	Tmem50a	71817	transmembrane protein 50A	protein-coding
ENSMUSG00000117679	79.3917781411883	1.08335247095357	0.323354861330079	3.35035158122361	0.000807090482837436	0.00810253404999907	Apbb3	225372	amyloid beta precursor protein binding family B member 3	protein-coding
ENSMUSG00000006216	149.652619403265	-0.841356391215995	0.252492379748417	-3.33220508299823	0.000861607371594312	0.00861899831130527	Clcnkb	56365	chloride channel, voltage-sensitive Kb	protein-coding
ENSMUSG00000047787	465.750276198101	-0.843737624807612	0.253217014946491	-3.33207318230928	0.000862015849414433	0.00861899831130527	Flrt1	396184	fibronectin leucine rich transmembrane protein 1	protein-coding
ENSMUSG00000053716	52.9869526118576	-1.28612745804132	0.385898343839997	-3.33281414282146	0.000859723526147342	0.00861899831130527	Dusp7	235584	dual specificity phosphatase 7	protein-coding
ENSMUSG00000031504	181.053686733971	0.99999206688823	0.300415567663923	3.32869589503739	0.000872536193763577	0.00870076695767734	Rab20	19332	RAB20, member RAS oncogene family	protein-coding
ENSMUSG00000060503	68.6354869002024	-1.09300325793616	0.328662616838901	-3.32560870003634	0.000882256913199262	0.00878590698144412	Or2d2	258776	olfactory receptor family 2 subfamily D member 2	protein-coding
ENSMUSG00000037627	1473.68207498234	0.759342763825925	0.229232763055312	3.3125402918199	0.000924528078254302	0.0091822447772075	Rgs22	626596	regulator of G-protein signalling 22	protein-coding
ENSMUSG00000047712	32.5349668653972	-1.58677662083049	0.479203542302936	-3.31127898847498	0.000928705680439145	0.00921142122828092	Ust	338362	uronyl-2-sulfotransferase	protein-coding
ENSMUSG00000028382	433.373895247384	-0.928947369999443	0.280981060458354	-3.30608535850809	0.000946092616305297	0.0093713627287094	Ptbp3	230257	polypyrimidine tract binding protein 3	protein-coding
ENSMUSG00000037361	1018.65247560467	-0.896000519439523	0.271199940427344	-3.30383744932853	0.000953711132346648	0.00943424767270739	Sf3b6	66055	splicing factor 3B, subunit 6	protein-coding
ENSMUSG00000028343	75.3331226278791	-1.21175277703446	0.367736099095238	-3.29516949795193	0.000983623312631348	0.00967859283382555	Erp44	76299	endoplasmic reticulum protein 44	protein-coding
ENSMUSG00000002365	71.8901983806297	1.26615480925916	0.385024936760506	3.28850079143506	0.00100722501298261	0.00985280671860276	Snx9	66616	sorting nexin 9	protein-coding
ENSMUSG00000002588	70.4524429516858	-1.33562680313594	0.406176025428383	-3.28829551603223	0.00100795976660898	0.00985280671860276	Pon1	18979	paraoxonase 1	protein-coding
ENSMUSG00000017221	139.368353924495	-0.917011295535018	0.278851711106384	-3.28852669362022	0.0010071323350916	0.00985280671860276	Psmd3	22123	proteasome (prosome, macropain) 26S subunit, non-ATPase, 3	protein-coding
ENSMUSG00000062372	266.308237690752	-1.13944722696874	0.346653545498596	-3.28699141192934	0.00101263921923149	0.00988554107709694	Otof	83762	otoferlin	protein-coding
ENSMUSG00000034445	226.861707302419	-0.923399077485605	0.281053791137946	-3.28548878044625	0.00101805596788757	0.00992537767117683	Cyb561a3	225912	cytochrome b561 family, member A3	protein-coding
ENSMUSG00000024168	48.245525879425	-1.42684788749961	0.434835975893468	-3.281347373726	0.0010331242091188	0.0100590822405552	Tmem204	407831	transmembrane protein 204	protein-coding
ENSMUSG00000048148	143.171787495861	-0.874881082389435	0.266974601923329	-3.27701989659934	0.00104908976433228	0.0102011621194038	Nwd1	319555	NACHT and WD repeat domain containing 1	protein-coding
ENSMUSG00000021756	98.6679194321814	-1.06428427438989	0.324867874047093	-3.27605269530473	0.00105268917675166	0.0102094358930654	Il6st	16195	interleukin 6 signal transducer	protein-coding
ENSMUSG00000047879	597.209021902437	-0.812178549229939	0.248368240159608	-3.27005799416226	0.00107525437369679	0.0104146867564452	Usp14	59025	ubiquitin specific peptidase 14	protein-coding
ENSMUSG00000032952	16.1321521510945	-2.06385732550404	0.631525607810091	-3.26805009960051	0.0010829119464777	0.010475199023936	Ap4b1	67489	adaptor-related protein complex AP-4, beta 1	protein-coding
ENSMUSG00000025396	45.3720339480329	-1.53289242236338	0.469311625560349	-3.26625708564781	0.00108979262245549	0.0105280486244757	Hsd17b6	27400	hydroxysteroid (17-beta) dehydrogenase 6	protein-coding
ENSMUSG00000037533	1187.11203532814	-0.707547868354094	0.216867259438994	-3.26258500330767	0.00110401058126153	0.0106515514392103	Rapgef6	192786	Rap guanine nucleotide exchange factor (GEF) 6	protein-coding
ENSMUSG00000039670	101.194042845749	-1.18613738587291	0.363688142939599	-3.26141340843742	0.00110858285686896	0.0106817925339552	Oxld1	66431	oxidoreductase like domain containing 1	protein-coding
ENSMUSG00000022601	130.37781050343	-0.925041720693542	0.283693764002884	-3.260705161937	0.00111135535070088	0.0106946358812912	Zbtb11	271377	zinc finger and BTB domain containing 11	protein-coding
ENSMUSG00000012123	145.134537623063	-0.923800623593587	0.283536262094389	-3.25813924740976	0.0011214536292455	0.0107556220141203	Crybg2	230806	crystallin beta-gamma domain containing 2	protein-coding
ENSMUSG00000027086	837.945980381308	-0.85643858218695	0.262814300856887	-3.25872138386151	0.00111915519162732	0.0107556220141203	Fastkd1	320720	FAST kinase domains 1	protein-coding
ENSMUSG00000027236	292.87341353403	0.96419854023088	0.29602042815617	3.25720270805839	0.00112516050882747	0.0107578087774508	Eif3j1	78655	eukaryotic translation initiation factor 3, subunit J1	protein-coding
ENSMUSG00000050345	24.3371644122254	-1.99907296362087	0.613992002529957	-3.25586156722511	0.00113048855438772	0.0107948579312936	4930486L24Rik	214639	RIKEN cDNA 4930486L24 gene	protein-coding
ENSMUSG00000035764	176.235800151285	-0.956730586632481	0.293962382177013	-3.25460210094628	0.00113551335340599	0.010828920028823	Fbxo45	268882	F-box protein 45	protein-coding
ENSMUSG00000018669	122.153526348138	-0.917887747068327	0.282167884706033	-3.2529844706622	0.0011419973811907	0.0108767930062381	Cdk5rap3	80280	CDK5 regulatory subunit associated protein 3	protein-coding
ENSMUSG00000022561	2359.40279927297	0.769829354548769	0.236819199690434	3.25070499163529	0.00115119243620733	0.0109363281439696	Gpaa1	14731	GPI anchor attachment protein 1	protein-coding
ENSMUSG00000040170	40.4652590903948	-1.28031004861203	0.393851107396972	-3.25074634694775	0.00115102500775208	0.0109363281439696	Fmo2	55990	flavin containing monooxygenase 2	protein-coding
ENSMUSG00000022771	306.597367425754	-0.957897775793407	0.29485177678967	-3.24874344059563	0.00115915974864228	0.0109839257304381	Ppil2	66053	peptidylprolyl isomerase (cyclophilin)-like 2	protein-coding
ENSMUSG00000039747	26.6438860805952	-1.74413858968751	0.53683035077953	-3.24895674612072	0.0011582908938551	0.0109839257304381	Orai2	269717	ORAI calcium release-activated calcium modulator 2	protein-coding
ENSMUSG00000056880	100.918883895185	-1.05929955120348	0.326102806820832	-3.24836072872406	0.00116072015425374	0.0109847006700013	Gadl1	73748	glutamate decarboxylase-like 1	protein-coding
ENSMUSG00000037890	79.1531588341948	-1.1098268359681	0.342314504312546	-3.24212623767408	0.00118641456990123	0.0111851190860358	Wdr19	213081	WD repeat domain 19	protein-coding
ENSMUSG00000003233	96.8586941598746	-0.974553533950826	0.300701962012575	-3.24092841772037	0.00119141097156422	0.0112179874622948	Dvl3	13544	dishevelled segment polarity protein 3	protein-coding
ENSMUSG00000050627	292.688126234915	1.00007737365989	0.308656157244736	3.2401018096876	0.00119487028602477	0.0112363181707317	Gpd1l	333433	glycerol-3-phosphate dehydrogenase 1-like	protein-coding
ENSMUSG00000016495	80.2042199462439	-1.26103406446382	0.38929192860195	-3.23930184988044	0.00119822691239453	0.0112536380937787	Plgrkt	67759	plasminogen receptor, C-terminal lysine transmembrane protein	protein-coding
ENSMUSG00000038836	85.7360221044574	-1.17990745016637	0.364346082939058	-3.23842496301443	0.00120191633087225	0.0112600234418905	Agbl3	76223	ATP/GTP binding protein-like 3	protein-coding
ENSMUSG00000071147	91.0081099055769	-1.12840524891087	0.348443168212893	-3.23841978219368	0.00120193815983567	0.0112600234418905	Tas2r140	387616	taste receptor, type 2, member 140	protein-coding
ENSMUSG00000003680	688.101541661361	-0.823108396685705	0.254551123386237	-3.23356811683278	0.00122254178037404	0.0114098779979884	Taf6l	225895	TATA-box binding protein associated factor 6 like	protein-coding
ENSMUSG00000026650	35.2611293776595	-1.76056610645937	0.544458423459338	-3.23360982326845	0.00122236328359387	0.0114098779979884	Meig1	104362	meiosis expressed gene 1	protein-coding
ENSMUSG00000015697	143.485358306239	-0.93630937522547	0.290410192229923	-3.22409268089385	0.00126372492547172	0.0117499530304498	Setdb1	84505	SET domain, bifurcated 1	protein-coding
ENSMUSG00000027253	234.809376713078	-0.815546598819846	0.252945042156045	-3.22420471999892	0.00126323057512352	0.0117499530304498	Lrp4	228357	low density lipoprotein receptor-related protein 4	protein-coding
ENSMUSG00000043987	275.787143087608	-0.87917776913869	0.273456026291601	-3.21506086759695	0.00130416865492219	0.0121108361717712	Cep164	214552	centrosomal protein 164	protein-coding
ENSMUSG00000027012	350.918421073923	-1.03194403116333	0.321221987034762	-3.21255727445473	0.00131558914305544	0.0122016376326577	Dync1i2	13427	dynein cytoplasmic 1 intermediate chain 2	protein-coding
ENSMUSG00000021576	109.617696834939	-0.944567749250564	0.294416034858672	-3.20827549254912	0.00133533519587419	0.012369333129862	Pdcd6	18570	programmed cell death 6	protein-coding
ENSMUSG00000059851	184.482055302378	-0.987124547480698	0.307787068545354	-3.20716705918151	0.00134049126322672	0.0124016308773491	Kmt5c	232811	lysine methyltransferase 5C	protein-coding
ENSMUSG00000004070	382.903871304997	-0.882588830226994	0.27565526523413	-3.20178477083454	0.00136579003368541	0.0126042908822968	Hmox2	15369	heme oxygenase 2	protein-coding
ENSMUSG00000020781	36.131222716312	-1.40238824921892	0.437998396793667	-3.20181137530409	0.00136566390689096	0.0126042908822968	Tsen54	76265	tRNA splicing endonuclease subunit 54	protein-coding
ENSMUSG00000015755	35.668788480074	-1.39369610687032	0.435741272573423	-3.19844870016411	0.00138169113416726	0.0127352151808047	Tab2	68652	TGF-beta activated kinase 1/MAP3K7 binding protein 2	protein-coding
ENSMUSG00000028710	40.697015753841	1.31360575206589	0.41113747358731	3.19505235220776	0.00139805477936405	0.0128700730556327	Atpaf1	230649	ATP synthase mitochondrial F1 complex assembly factor 1	protein-coding
ENSMUSG00000048644	23.1709298199006	-1.86952290137721	0.58533180865017	-3.19395405093139	0.00140338452614353	0.0129031480751489	Ctxn1	330695	cortexin 1	protein-coding
ENSMUSG00000040407	311.136091247088	-0.923838636844023	0.289365577976389	-3.19263487835932	0.00140981086200246	0.0129462112408112	Akap9	100986	A kinase anchor protein 9	protein-coding
ENSMUSG00000074925	365.817630594771	-0.913483932413728	0.286287217894045	-3.19079538071382	0.00141881725810653	0.0130128313709548	Ptar1	72351	protein prenyltransferase alpha subunit repeat containing 1	protein-coding
ENSMUSG00000040481	250.999433308331	-0.757870646073409	0.237925506359279	-3.18532744836943	0.00144590301723784	0.013242024554353	Bptf	207165	bromodomain PHD finger transcription factor	protein-coding
ENSMUSG00000068349	21.7421902656492	-1.90851090790951	0.599942488475186	-3.18115643511128	0.00146688396781758	0.0133875687922811	Gml	625599	glycosylphosphatidylinositol anchored molecule like	protein-coding
ENSMUSG00000031723	133.441353599617	-0.89842608243805	0.2824937049226	-3.18034018734757	0.00147102252380479	0.013408866661774	Txnl4b	234723	thioredoxin-like 4B	protein-coding
ENSMUSG00000031916	39.8625708647763	-1.63320207299033	0.513746481940111	-3.17900390640674	0.00147782099511357	0.0134543286430131	Cog8	97484	component of oligomeric golgi complex 8	protein-coding
ENSMUSG00000032217	232.746273230375	-0.804031812699322	0.252960063967749	-3.17849307945238	0.0014804275220184	0.0134615618862603	Rnf111	93836	ring finger 111	protein-coding
ENSMUSG00000062203	497.462257544179	-0.859845669996386	0.270559765039822	-3.17802489911916	0.00148282016158589	0.0134668349393907	Gspt1	14852	G1 to S phase transition 1	protein-coding
ENSMUSG00000020155	26.225573783507	-1.71865491318707	0.541168160599299	-3.17582414915874	0.00149411492539557	0.0135528446651571	Kcnmb1	16533	potassium large conductance calcium-activated channel, subfamily M, beta member 1	protein-coding
ENSMUSG00000038095	328.051855187723	-0.811738498550853	0.255692227014388	-3.1746702198545	0.00150006878685352	0.0135902573384571	Sbno1	243272	strawberry notch 1	protein-coding
ENSMUSG00000085272	72.6386175792985	-1.00424038332398	0.316687025160079	-3.17108155225605	0.00151872499726829	0.0137425188851475	Sbk3	381835	SH3 domain binding kinase family, member 3	protein-coding
ENSMUSG00000053395	21.6877886511269	1.86293550485448	0.587921428110184	3.16868107842693	0.00153132325423913	0.0138119163930198	Cacng8	81905	calcium channel, voltage-dependent, gamma subunit 8	protein-coding
ENSMUSG00000036948	78.9494112296323	0.995926594741427	0.314406130298068	3.16764369001728	0.00153679744410774	0.0138386281360926	Trappc14	231807	trafficking protein particle complex 14	protein-coding
ENSMUSG00000004099	170.337949729277	-0.866394994895721	0.27369423388412	-3.16555808502179	0.00154785754314829	0.0139213482906158	Dnmt1	13433	DNA methyltransferase 1	protein-coding
ENSMUSG00000059182	58.3812228028459	-1.17488283939028	0.37158189132656	-3.16184094761966	0.00156775169187453	0.0140832252949648	Skap2	54353	src family associated phosphoprotein 2	protein-coding
ENSMUSG00000020516	177.879911543575	-1.10053187408921	0.348327093144822	-3.15947824831315	0.00158051897904285	0.0141334496200125	Rps6kb1	72508	ribosomal protein S6 kinase, polypeptide 1	protein-coding
ENSMUSG00000025403	153.570131103408	-1.06090900221066	0.335723391566419	-3.16006876155	0.00157731908874155	0.0141334496200125	Shmt2	108037	serine hydroxymethyltransferase 2 (mitochondrial)	protein-coding
ENSMUSG00000038482	447.44289587768	-0.890302808091546	0.281970988165301	-3.15742698879936	0.0015916808995388	0.014195194961193	Tfdp1	21781	transcription factor Dp 1	protein-coding
ENSMUSG00000021072	41.3088908222425	-1.59655226455751	0.507013239443302	-3.14893604417612	0.00163866053448502	0.0145312706626005	Tmx1	72736	thioredoxin-related transmembrane protein 1	protein-coding
ENSMUSG00000027533	575.4997243509	-0.74122596436754	0.235360396149802	-3.14932323573999	0.00163649076805447	0.0145312706626005	Fabp5	16592	fatty acid binding protein 5, epidermal	protein-coding
ENSMUSG00000037681	33.5190655096445	-1.39963339677289	0.444489427696872	-3.14885643967981	0.00163910695471809	0.0145312706626005	Esyt3	272636	extended synaptotagmin-like protein 3	protein-coding
ENSMUSG00000039033	63.5640483306821	-1.47469644919775	0.4683804646101	-3.14850118786518	0.00164110056345697	0.0145312706626005	Tasp1	75812	taspase, threonine aspartase 1	protein-coding
ENSMUSG00000039164	34.2627963244872	-1.37975627669926	0.438217316328843	-3.1485663055448	0.0016407349679173	0.0145312706626005	Naif1	71254	nuclear apoptosis inducing factor 1	protein-coding
ENSMUSG00000054013	63.6927789492132	-1.11989556598473	0.355500535584206	-3.15019375187261	0.00163162217041779	0.0145312706626005	Tmem179	104885	transmembrane protein 179	protein-coding
ENSMUSG00000037697	89.4511180576908	0.997449286285305	0.316917404103178	3.1473477738085	0.00164758870700013	0.0145713529813143	Ddhd1	114874	DDHD domain containing 1	protein-coding
ENSMUSG00000022538	138.571657830548	-0.884768609968028	0.281302716483168	-3.14525441143747	0.00165942454244786	0.0146585789843581	Lsg1	224092	large 60S subunit nuclear export GTPase 1	protein-coding
ENSMUSG00000026866	153.143010024385	-0.945709296827184	0.300935113796707	-3.1425687913111	0.00167472355333557	0.0147236938197988	Kynu	70789	kynureninase	protein-coding
ENSMUSG00000036323	214.360141826888	-0.939128123777741	0.298820476675013	-3.14278370153028	0.00167349452728705	0.0147236938197988	Srp72	66661	signal recognition particle 72	protein-coding
ENSMUSG00000039148	174.124394136971	-0.815475456992358	0.259445643338331	-3.14314569518106	0.00167142623802801	0.0147236938197988	Sart1	20227	squamous cell carcinoma antigen recognized by T cells 1	protein-coding
ENSMUSG00000074595	20.7324940891663	-1.72837151575221	0.549816870582506	-3.14354034629945	0.00166917403657378	0.0147236938197988	Wfdc6a	209351	WAP four-disulfide core domain 6A	protein-coding
ENSMUSG00000044763	130.607274795296	-1.13807654577369	0.362315298729498	-3.1411219723939	0.00168301924077832	0.0147791370446125	Trmt10c	52575	tRNA methyltransferase 10C, mitochondrial RNase P subunit	protein-coding
ENSMUSG00000030779	24.8479485294879	1.49222195367321	0.475246937912898	3.13988757134655	0.00169012684514527	0.0148240287279624	Rbbp6	19647	retinoblastoma binding protein 6, ubiquitin ligase	protein-coding
ENSMUSG00000053178	92.3467629169885	-1.12262156559673	0.357893608996373	-3.13674661233783	0.00170833698637803	0.014930865260944	Mterf1b	208595	mitochondrial transcription termination factor 1b	protein-coding
ENSMUSG00000022774	1640.65953217348	-0.765440943274746	0.244203002904746	-3.13444525321138	0.00172179378997082	0.0150307944367723	Ncbp2	68092	nuclear cap binding protein subunit 2	protein-coding
ENSMUSG00000024726	507.833991246173	0.746826512114057	0.238416852869459	3.13244010700438	0.00173359793647247	0.0150983576436741	Carnmt1	67383	carnosine N-methyltransferase 1	protein-coding
ENSMUSG00000028411	304.577845238784	-0.951813558580718	0.303841218799609	-3.13260183177603	0.00173264312293367	0.0150983576436741	Aptx	66408	aprataxin	protein-coding
ENSMUSG00000020876	129.214997782674	-0.827709956572729	0.264333034098606	-3.13131485587973	0.00174025475947666	0.0151385861922156	Snx11	74479	sorting nexin 11	protein-coding
ENSMUSG00000028068	227.532989694522	-0.904548981458471	0.289275306438241	-3.12694848584177	0.00176630873615926	0.0153472603519616	Iqgap3	404710	IQ motif containing GTPase activating protein 3	protein-coding
ENSMUSG00000017167	235.035222442296	-0.811364311584198	0.259773097197073	-3.12335773156937	0.00178800282768904	0.0154995017583453	Cntnap1	53321	contactin associated protein-like 1	protein-coding
ENSMUSG00000002496	538.666987633166	-0.739280812130403	0.236895205209986	-3.1207082113591	0.00180416704705298	0.0156213950962198	Tsc2	22084	TSC complex subunit 2	protein-coding
ENSMUSG00000022837	64.9065358096928	-1.24931112298724	0.400607166804766	-3.11854411630155	0.00181746931065071	0.0157182532116695	Iqcb1	320299	IQ calmodulin-binding motif containing 1	protein-coding
ENSMUSG00000005364	81.1232331392162	-1.17543428020996	0.377003160131371	-3.11783667755032	0.00182183730615231	0.0157377085434948	Il5ra	16192	interleukin 5 receptor, alpha	protein-coding
ENSMUSG00000037685	180.707366478725	-0.852959841693133	0.274096304265017	-3.11189836718275	0.00185888482992991	0.0160204819043495	Atp8a1	11980	ATPase phospholipid transporting 8A1	protein-coding
ENSMUSG00000030890	128.902070127182	-0.982996018249902	0.316065387604977	-3.11010334190235	0.00187021898838989	0.0160994865176692	Ilk	16202	integrin linked kinase	protein-coding
ENSMUSG00000021149	320.086884412259	-0.885427046255317	0.285041145904379	-3.1063131024331	0.00189436016935615	0.0162884278913737	Gtpbp4	69237	GTP binding protein 4	protein-coding
ENSMUSG00000018841	737.968314907239	-0.690092152947424	0.222276777282017	-3.10465250300016	0.00190502692378618	0.0163612081119162	Rad51d	19364	RAD51 paralog D	protein-coding
ENSMUSG00000022422	16.0606629292021	-1.97044216730187	0.637037422462522	-3.09313408886554	0.00198054625291601	0.0169410283897747	Dscc1	72107	DNA replication and sister chromatid cohesion 1	protein-coding
ENSMUSG00000038319	169.875127366766	-1.20133008341256	0.388442038598344	-3.09268813372373	0.00198352462691953	0.0169410283897747	Kcnh2	16511	potassium voltage-gated channel, subfamily H (eag-related), member 2	protein-coding
ENSMUSG00000004054	100.106469766965	-0.923492089914721	0.299215905207407	-3.08637366477756	0.00202614026139445	0.0172616926627286	Map3k11	26403	mitogen-activated protein kinase kinase kinase 11	protein-coding
ENSMUSG00000038344	18.8917463858638	1.70869748104304	0.55397031507208	3.08445675617242	0.00203924253151967	0.0173534166857498	Txlng	353170	taxilin gamma	protein-coding
ENSMUSG00000027506	589.650481821888	-0.771915913953926	0.250366216883646	-3.08314725349971	0.00204823776260805	0.0174100209821684	Tpd52	21985	tumor protein D52	protein-coding
ENSMUSG00000043051	121.207039185384	-0.92070417193457	0.29902576942564	-3.07901280114765	0.00207687757483205	0.0176332840039169	Disc1	244667	disrupted in schizophrenia 1	protein-coding
ENSMUSG00000022516	155.79899187969	-0.83132519933948	0.270041849448286	-3.07850505778247	0.00208041998239615	0.0176415281584025	Nudt16l1	66911	nudix hydrolase 16 like 1	protein-coding
ENSMUSG00000026754	103.463288904967	-1.10964497563428	0.360485803178309	-3.07819327654745	0.00208259795328025	0.0176415281584025	Golga1	76899	golgin A1	protein-coding
ENSMUSG00000022831	194.151105918698	-0.74629607286171	0.242517834782334	-3.07728325849325	0.00208896691815994	0.0176753248690321	Hcls1	15163	hematopoietic cell specific Lyn substrate 1	protein-coding
ENSMUSG00000024231	222.664205415893	-1.00000801488563	0.325077614677843	-3.07621309414571	0.00209647955783933	0.017698575721805	Cul2	71745	cullin 2	protein-coding
ENSMUSG00000034382	62.9132776876201	1.18795917758138	0.386172581099881	3.07623905922551	0.00209629698795276	0.017698575721805	AI661453	224833	expressed sequence AI661453	protein-coding
ENSMUSG00000022415	253.372573498656	-0.781722223804957	0.254202852152662	-3.07519060933075	0.00210368062414022	0.0177190967763466	Syngr1	20972	synaptogyrin 1	protein-coding
ENSMUSG00000023143	45.3031879680232	-1.18089973404676	0.384001610841692	-3.07524682372646	0.00210328413378108	0.0177190967763466	Nagpa	27426	N-acetylglucosamine-1-phosphodiester alpha-N-acetylglucosaminidase	protein-coding
ENSMUSG00000008932	25.7748849342564	-1.58299330873427	0.515247247556392	-3.07229842806878	0.00212417243153367	0.0178714348741378	Slc1a7	242607	solute carrier family 1 (glutamate transporter), member 7	protein-coding
ENSMUSG00000051989	347.567762403632	-0.92860356808888	0.302376212783958	-3.07102056586822	0.00213328456609432	0.0179277952958311	Smim11	68936	small integral membrane protein 11	protein-coding
ENSMUSG00000071369	37.3081118631107	-1.25596990389721	0.409063890929349	-3.07035143347359	0.00213807027655331	0.0179477108299599	Map3k5	26408	mitogen-activated protein kinase kinase kinase 5	protein-coding
ENSMUSG00000048281	50.977053527767	-3.44080278877372	1.12104306925295	-3.06928688392556	0.00214570434744537	0.0179914645566272	Dleu7	239133	deleted in lymphocytic leukemia, 7	protein-coding
ENSMUSG00000017195	46.5812193915227	-1.28270862449743	0.418039161004539	-3.06839345245816	0.0021521305807651	0.0180250034774565	Zpbp2	69376	zona pellucida binding protein 2	protein-coding
ENSMUSG00000022684	243.892947609764	-0.878217368676906	0.286251754496653	-3.06798947039179	0.00215504211383149	0.0180290629095204	Bfar	67118	bifunctional apoptosis regulator	protein-coding
ENSMUSG00000022562	21.8525812591122	-2.03830961809402	0.664861737301562	-3.0657646601334	0.00217114131780422	0.0181433170415833	Oplah	75475	5-oxoprolinase (ATP-hydrolysing)	protein-coding
ENSMUSG00000027900	9982.09602083401	0.829105792127488	0.270491935899834	3.06517748623202	0.00217540858383409	0.0181585509767455	Dram2	67171	DNA-damage regulated autophagy modulator 2	protein-coding
ENSMUSG00000058290	491.167986091712	-0.792493908585907	0.2588370716792	-3.06174808517428	0.00220048559515087	0.0183266900071477	Espl1	105988	extra spindle pole bodies 1, separase	protein-coding
ENSMUSG00000054604	560.726862570457	-0.842585481043429	0.275432392441816	-3.05913721176213	0.00221975457432873	0.0184664689055859	Cggbp1	106143	CGG triplet repeat binding protein 1	protein-coding
ENSMUSG00000030270	125.68191427862	-0.797451503579619	0.260774232312243	-3.05801495994733	0.00222808452674712	0.0184943463119601	Cpne9	211232	copine family member IX	protein-coding
ENSMUSG00000016626	14.174083721238	-2.20966937432914	0.722912057154366	-3.05662265895408	0.00223845873985848	0.0185486964450367	Nlrp14	76858	NLR family, pyrin domain containing 14	protein-coding
ENSMUSG00000075302	15.9592144133498	-1.86967966188026	0.611712816037559	-3.05646638890341	0.00223962588655242	0.0185486964450367	Erich2	66748	glutamate rich 2	protein-coding
ENSMUSG00000070336	410.561559233133	0.640490191544911	0.20965824909076	3.05492483278179	0.0022511693494476	0.0186235379699847	Fbxo47	72973	F-box protein 47	protein-coding
ENSMUSG00000028463	202.758922274479	-0.815970741110409	0.267820470517789	-3.04670789179355	0.00231362427193113	0.0190764869213944	Car9	230099	carbonic anhydrase 9	protein-coding
ENSMUSG00000093931	57.6655114937723	-1.41146500034437	0.463474250106729	-3.04540111995291	0.00232370172280509	0.0191383371382694	Amy2a1	100043207	amylase 2a1	protein-coding
ENSMUSG00000024234	219.087867282822	-0.864758036283455	0.284119313243081	-3.04364397623193	0.00233731568396619	0.0192291453113896	Mtpap	67440	mitochondrial poly(A) polymerase	protein-coding
ENSMUSG00000021490	68.4654945291866	-1.04077925402873	0.342177081617545	-3.04163928545052	0.00235293676089192	0.0193362468989669	Slc34a1	20505	solute carrier family 34 (sodium phosphate), member 1	protein-coding
ENSMUSG00000021357	47.797311571555	-1.26184266106422	0.415344327380693	-3.03806402996242	0.00238103356687253	0.0194809453395331	Exoc2	66482	exocyst complex component 2	protein-coding
ENSMUSG00000026048	259.680099585193	-0.769430861031545	0.253368363042448	-3.03680716799926	0.00239098359191371	0.0195408328980494	Ercc5	22592	excision repair cross-complementing rodent repair deficiency, complementation group 5	protein-coding
ENSMUSG00000078632	19.511739815629	1.6785073597297	0.553395146224535	3.0331082070038	0.00242048790600656	0.0197602248942008	Lrrc37a	237954	leucine rich repeat containing 37A	protein-coding
ENSMUSG00000113204	65.2148199361868	-1.22033049579178	0.402577056976837	-3.03129667884177	0.00243505856715887	0.0198355812449816	Gm46430	108168101	predicted gene, 46430	protein-coding
ENSMUSG00000022103	40.618773090754	-1.48812612479628	0.491175841474716	-3.02972173942494	0.0024477914588815	0.0199024151348307	Gfra2	14586	glial cell line derived neurotrophic factor family receptor alpha 2	protein-coding
ENSMUSG00000022911	44.5833826337147	-1.30045418679041	0.429246724556124	-3.02961935967056	0.00244862127247749	0.0199024151348307	Arl13b	68146	ADP-ribosylation factor-like 13B	protein-coding
ENSMUSG00000011008	110.093612901641	-0.870964711390888	0.287540493348958	-3.02901584833093	0.00245351811702914	0.0199204219578246	Mcoln2	68279	mucolipin 2	protein-coding
ENSMUSG00000064125	33.2654231145708	1.31558110896718	0.434472722944554	3.02799471518277	0.0024618239256245	0.0199660370561838	Prr36	73072	proline rich 36	protein-coding
ENSMUSG00000067194	63.7469705002889	-1.13464384179061	0.375405662450208	-3.02244732907059	0.0025073971385769	0.0203134714749049	Eif1ax	66235	eukaryotic translation initiation factor 1A, X-linked	protein-coding
ENSMUSG00000028465	408.163562396399	-0.683544355295678	0.226294680056203	-3.02059401098563	0.00252279377547191	0.0204159422200227	Tln1	21894	talin 1	protein-coding
ENSMUSG00000039891	107.680908024411	-0.937677660682704	0.310473286112457	-3.02015568689882	0.00252644782188295	0.0204232653631866	Txlnb	378431	taxilin beta	protein-coding
ENSMUSG00000038174	103.951223382658	-0.913414510109091	0.302588681857287	-3.01866713752332	0.00253889313517784	0.0204793019557396	Hycc2	213056	hyccin PI4KA lipid kinase complex subunit 2	protein-coding
ENSMUSG00000040236	259.999235323234	-0.788273854133052	0.261111875250149	-3.0189123086718	0.00253683948352329	0.0204793019557396	Trappc5	66682	trafficking protein particle complex 5	protein-coding
ENSMUSG00000031486	247.954736949701	-0.720504638913358	0.238915039285099	-3.0157358074624	0.00256356517793865	0.0206558847146488	Adgra2	78560	adhesion G protein-coupled receptor A2	protein-coding
ENSMUSG00000048038	191.833862017406	-0.83933923823497	0.278448329853349	-3.01434466738237	0.0025753504942301	0.0207071531370278	Ccdc187	329366	coiled-coil domain containing 187	protein-coding
ENSMUSG00000090176	26.4177446864294	-1.4832603091617	0.49207018252348	-3.01432674004978	0.00257550269196577	0.0207071531370278	Cd200r2	271375	Cd200 receptor 2	protein-coding
ENSMUSG00000021596	32.2514051611424	-1.51435166599595	0.502936776784955	-3.01101795672312	0.00260373454322551	0.0208663904224621	Mctp1	78771	multiple C2 domains, transmembrane 1	protein-coding
ENSMUSG00000022604	108.540571210097	-1.19410427646444	0.396666299017682	-3.01034970558768	0.00260947055574526	0.0208819276120908	Cep97	74201	centrosomal protein 97	protein-coding
ENSMUSG00000024293	279.466376601626	-0.997721616071653	0.331453841494237	-3.01013743444274	0.00261129502646821	0.0208819276120908	Esco1	77805	establishment of sister chromatid cohesion N-acetyltransferase 1	protein-coding
ENSMUSG00000064037	325.043896668182	-0.759453909188614	0.252654954508218	-3.00589359376253	0.00264801643704284	0.0211528108718186	Gpn1	74254	GPN-loop GTPase 1	protein-coding
ENSMUSG00000051786	152.785859023868	-0.799121243909295	0.265904313633356	-3.00529627740891	0.00265322266288609	0.0211716339018053	Tubgcp6	328580	tubulin, gamma complex component 6	protein-coding
ENSMUSG00000042331	170.417247778246	-0.774293873015599	0.257805173047007	-3.00340704518919	0.00266975091525056	0.0212806647525713	Specc1	432572	sperm antigen with calponin homology and coiled-coil domains 1	protein-coding
ENSMUSG00000038902	336.59215080547	-0.782718132536526	0.260712629593668	-3.00222560662453	0.0026801346879224	0.021340536545097	Pogz	229584	pogo transposable element with ZNF domain	protein-coding
ENSMUSG00000019235	54.2302776957316	-1.14127144380654	0.380363717007519	-3.00047400100461	0.00269559764800543	0.0214406797933965	Rps6kl1	238323	ribosomal protein S6 kinase-like 1	protein-coding
ENSMUSG00000022814	167.006551451653	-0.972724279682369	0.324411741224804	-2.99842501387246	0.00271378928969094	0.021539252813156	Umps	22247	uridine monophosphate synthetase	protein-coding
ENSMUSG00000022971	59.2055055866594	-1.08205087709111	0.361339641133869	-2.99455347244959	0.00274846875540041	0.0217679897482619	Ifnar2	15976	interferon (alpha and beta) receptor 2	protein-coding
ENSMUSG00000004568	101.727824503138	-0.842450653277514	0.281852574525116	-2.98897625716896	0.0027991388215919	0.0220986209411331	Arhgef18	102098	Rho/Rac guanine nucleotide exchange factor 18	protein-coding
ENSMUSG00000035356	330.659878051233	-0.782163514886963	0.261874866155886	-2.98678344496553	0.00281929351820191	0.0221870037571207	Nfkbiz	80859	nuclear factor of kappa light polypeptide gene enhancer in B cells inhibitor, zeta	protein-coding
ENSMUSG00000005237	226.14496187986	-0.837725837279638	0.280581013768354	-2.98568255217461	0.00282946199112779	0.0222434636318395	Dnah2	327954	dynein, axonemal, heavy chain 2	protein-coding
ENSMUSG00000065979	56.9743546417094	-1.07374353819279	0.359948632284362	-2.98304658467081	0.00285394551914101	0.0223885546586046	Cpped1	223978	calcineurin-like phosphoesterase domain containing 1	protein-coding
ENSMUSG00000028467	157.765102778728	-0.907024847016038	0.304848137025979	-2.97533340982412	0.0029267026423451	0.0229109314330682	Gba2	230101	glucosidase beta 2	protein-coding
ENSMUSG00000115219	38.9917512883651	-1.33089549902863	0.447273884196168	-2.97557167108134	0.00292443005826184	0.0229109314330682	Eef1akmt4	110599566	EEF1A lysine methyltransferase 4	protein-coding
ENSMUSG00000032911	60.2934659053066	-1.13022785171409	0.379976880522171	-2.9744647889127	0.00293500137958205	0.0229517107883316	Cspg4	121021	chondroitin sulfate proteoglycan 4	protein-coding
ENSMUSG00000074886	181.786059780301	-0.878312152681578	0.29544984084326	-2.97279616118505	0.00295100359703997	0.023052582252797	Grk6	26385	G protein-coupled receptor kinase 6	protein-coding
ENSMUSG00000024829	480.556040538657	-0.883149890078922	0.297196699342536	-2.9716005999819	0.00296251799774668	0.0231182208038446	Mrpl21	353242	mitochondrial ribosomal protein L21	protein-coding
ENSMUSG00000031447	763.387923054743	-0.790650883534144	0.266294238154137	-2.96908746135355	0.00298685569745124	0.0232743314308539	Lamp1	16783	lysosomal-associated membrane protein 1	protein-coding
ENSMUSG00000033021	53.5295738710062	-1.30805035936266	0.440633644808831	-2.96856668748061	0.00299192172788605	0.0232743314308539	Gmppa	69080	GDP-mannose pyrophosphorylase A	protein-coding
ENSMUSG00000028794	167.647483348589	0.772422574562083	0.260253503737416	2.96796225015062	0.00299781145567059	0.023295754502277	A3galt2	215493	alpha 1,3-galactosyltransferase 2	protein-coding
ENSMUSG00000016200	70.5122336603277	0.90196734732806	0.303943332963684	2.96755101858355	0.00300182460162617	0.0233025652721847	Syt14	329324	synaptotagmin XIV	protein-coding
ENSMUSG00000000869	16.0505120906603	-1.71331560101425	0.577742201892188	-2.9655365237348	0.00302155464938729	0.0234312416391422	Il4	16189	interleukin 4	protein-coding
ENSMUSG00000000326	322.744704654935	-0.68756541087308	0.232079550792338	-2.96262815282811	0.00305024806613571	0.0235790787729035	Comt	12846	catechol-O-methyltransferase	protein-coding
ENSMUSG00000064370	25092.3084022421	-0.755368246941333	0.254992218979966	-2.96231881099352	0.00305331454832861	0.0235790787729035	CYTB	17711	cytochrome b	protein-coding
ENSMUSG00000027954	158.468974122489	0.841391564511499	0.284720199584797	2.95515234162693	0.00312514694131207	0.0240587737067434	Efna1	13636	ephrin A1	protein-coding
ENSMUSG00000038342	23.789653993772	1.59670963834345	0.540462588794623	2.95433887830153	0.00313339723578877	0.0240973168371374	Mlxip	208104	MLX interacting protein	protein-coding
ENSMUSG00000060938	20.0256327235218	-1.90358444597177	0.644580680879664	-2.95321362001408	0.00314484254381899	0.0241603260165784	Rpl26	19941	ribosomal protein L26	protein-coding
ENSMUSG00000006642	991.270688621043	-0.835992152217215	0.283208624991833	-2.95185978972682	0.00315866322136719	0.024241434991257	Tcf23	69852	transcription factor 23	protein-coding
ENSMUSG00000028885	19.3514006374049	-1.61921377883324	0.54872233497435	-2.95088002734375	0.00316869970546294	0.0242933644085492	Smpdl3b	100340	sphingomyelin phosphodiesterase, acid-like 3B	protein-coding
ENSMUSG00000024968	114.651401247138	-0.905544783330617	0.307023983779532	-2.94942685644022	0.00318363922377382	0.0243325676886993	Rcor2	104383	REST corepressor 2	protein-coding
ENSMUSG00000029528	208.198075178701	-0.76236462121154	0.258468785706238	-2.94954231757023	0.00318244986665635	0.0243325676886993	Pxn	19303	paxillin	protein-coding
ENSMUSG00000041189	211.257013624265	-0.898793708730594	0.304996943595686	-2.94689414960848	0.00320983057973292	0.0245075348168919	Chrnb1	11443	cholinergic receptor nicotinic beta 1 subunit	protein-coding
ENSMUSG00000020359	198.336803947704	-0.907331423078192	0.308130829765856	-2.94463044729299	0.00323340611355233	0.0246368964282875	Phykpl	72947	5-phosphohydroxy-L-lysine phospholyase	protein-coding
ENSMUSG00000075701	16.3440899960765	-1.89220258387297	0.642988453441043	-2.94282513744466	0.00325232064616107	0.024755625082306	Selenos	109815	selenoprotein S	protein-coding
ENSMUSG00000041215	114.669825001434	-0.924423542108019	0.314191202475973	-2.94223242033237	0.00325855258934877	0.0247776736809335	Yeats2	208146	YEATS domain containing 2	protein-coding
ENSMUSG00000024853	807.408460087487	-0.728806892832172	0.247825915211216	-2.94080178100434	0.00327363945557633	0.0248669401998738	Sf3b2	319322	splicing factor 3b, subunit 2	protein-coding
ENSMUSG00000020668	57.629585316259	-0.998776775269067	0.34035108644636	-2.93454851488032	0.00334033329775184	0.0252444924404867	Kif3c	16570	kinesin family member 3C	protein-coding
ENSMUSG00000027523	144.66914491783	-0.853581989306973	0.291158217309582	-2.93167748172939	0.00337136665155215	0.0254531329820945	Gnas	14683	GNAS complex locus	protein-coding
ENSMUSG00000026867	111.0021133324	-1.08692902627859	0.37086316925857	-2.93080876284257	0.00338080834493277	0.0254985027355386	Gapvd1	66691	GTPase activating protein and VPS9 domains 1	protein-coding
ENSMUSG00000039097	63.9368951855244	-0.97764735047992	0.333727606175555	-2.92947701175682	0.00339532926683132	0.0255561308240019	Rln1	19773	relaxin 1	protein-coding
ENSMUSG00000000753	68.108040499475	-1.13817224047889	0.388778617792223	-2.92755874009298	0.00341634520727862	0.0256864042951433	Serpinf1	20317	serine (or cysteine) peptidase inhibitor, clade F, member 1	protein-coding
ENSMUSG00000051853	55.9579613154522	-1.06450670140779	0.363652074840445	-2.92726695392802	0.00341955227458565	0.0256864042951433	Arf3	11842	ADP-ribosylation factor 3	protein-coding
ENSMUSG00000095941	150.749254661701	-0.930671497467736	0.318079172271421	-2.92591146670107	0.00343448661473642	0.0257725263241181	Tle7	102638837	TLE family member 7	protein-coding
ENSMUSG00000033918	256.52736566208	-0.850752035888664	0.290915957418301	-2.92439109713527	0.00345130820311116	0.0258552581319951	Parl	381038	presenilin associated, rhomboid-like	protein-coding
ENSMUSG00000067336	164.792356107596	-0.83855222764077	0.286865191366415	-2.92315782073986	0.00346500840029046	0.0258969289796356	Bmpr2	12168	bone morphogenetic protein receptor type 2	protein-coding
ENSMUSG00000041684	362.938559597175	-0.758042072883227	0.25941779541633	-2.92208971889023	0.00347691368667776	0.0259077149230983	Bivm	246229	basic, immunoglobulin-like variable motif containing	protein-coding
ENSMUSG00000026657	81.6670145386047	-0.885659105273419	0.303167853931762	-2.92134899458293	0.00348519180197203	0.0259433766501505	Frmd4a	209630	FERM domain containing 4A	protein-coding
ENSMUSG00000027698	51.1188310734575	-1.25822397984312	0.430785980426089	-2.92076352763063	0.00349174749379263	0.0259661582896751	Nceh1	320024	neutral cholesterol ester hydrolase 1	protein-coding
ENSMUSG00000064345	3468.20405457806	-0.738303354436887	0.252937531645241	-2.91891578776216	0.00351251098850852	0.0260944441336298	ND2	17717	NADH dehydrogenase subunit 2	protein-coding
ENSMUSG00000022876	1792.67410628636	-0.756346752028779	0.259180861516652	-2.91821991640454	0.00352035973987616	0.0261266258816583	Samsn1	67742	SAM domain, SH3 domain and nuclear localization signals, 1	protein-coding
ENSMUSG00000032316	44.3041064576327	-1.22724792104577	0.420629885360195	-2.91764319122225	0.00352687672810394	0.0261488694741359	Clk3	102414	CDC-like kinase 3	protein-coding
ENSMUSG00000067274	23.7037544624811	-1.57445551381367	0.54026150798817	-2.91424706467918	0.00356547606384166	0.0263823921098404	Rplp0	11837	ribosomal protein lateral stalk subunit P0	protein-coding
ENSMUSG00000046844	153.984505947514	-0.972317717615614	0.333738396611971	-2.91341280322055	0.00357501663425448	0.0264266652496284	Vat1l	270097	vesicle amine transport protein 1 like	protein-coding
ENSMUSG00000023026	98.989723941425	0.802162237901956	0.275434379058113	2.91235335489006	0.00358716589944697	0.0264302879997635	Dip2b	239667	disco interacting protein 2 homolog B	protein-coding
ENSMUSG00000026787	21.7722214651631	-1.79235766163713	0.615377507707223	-2.91261484079115	0.00358416381391314	0.0264302879997635	Gad2	14417	glutamic acid decarboxylase 2	protein-coding
ENSMUSG00000047714	208.882471908951	-0.88052060611782	0.302363133793861	-2.91212951483074	0.00358973759479895	0.0264302879997635	Ppp1r2	66849	protein phosphatase 1, regulatory inhibitor subunit 2	protein-coding
ENSMUSG00000052137	155.408333301267	-0.883373545245877	0.303251599386788	-2.91300539562583	0.00357968416048478	0.0264302879997635	Rbm12b2	77604	RNA binding motif protein 12 B2	protein-coding
ENSMUSG00000033722	57.2350721392548	1.06765536528026	0.367084055597883	2.90847654372057	0.00363194421382884	0.0267145678856777	BC034090	207792	cDNA sequence BC034090	protein-coding
ENSMUSG00000041225	131.641685691408	-0.936733261914617	0.322392968069117	-2.90556356587094	0.00366592378972266	0.0269023762369572	Arhgap12	75415	Rho GTPase activating protein 12	protein-coding
ENSMUSG00000040459	594.558444874122	-0.645759397351722	0.222390477551022	-2.90371874040141	0.00368759272201842	0.0270163225744498	Arglu1	234023	arginine and glutamate rich 1	protein-coding
ENSMUSG00000021552	318.277732637534	-0.744811349583383	0.256557265057138	-2.90309981834857	0.00369488849680773	0.0270170537822684	Gkap1	56278	G kinase anchoring protein 1	protein-coding
ENSMUSG00000070332	106.962982689828	-0.826628767698899	0.28478505411842	-2.90264097692138	0.00370030572952127	0.0270300602405246	Trim80	432613	tripartite motif-containing 80	protein-coding
ENSMUSG00000046201	181.310212235203	-0.709481724479339	0.244456351900924	-2.9022838595206	0.0037045269707872	0.0270343132278764	Scaf8	106583	SR-related CTD-associated factor 8	protein-coding
ENSMUSG00000071866	30.3067074137132	-1.27293453659215	0.438725275728506	-2.90143879784095	0.00371453331087713	0.0270807340201238	Ppia	268373	peptidylprolyl isomerase A	protein-coding
ENSMUSG00000022965	74.4779806518922	-0.882141793218657	0.304338669339983	-2.89855309918963	0.00374888823239858	0.0273044026259697	Ifngr2	15980	interferon gamma receptor 2	protein-coding
ENSMUSG00000074766	18.7664481939714	-1.66731330857709	0.575351824244656	-2.89790218492137	0.00375667732979769	0.0273075889266801	Ism1	319909	isthmin 1, angiogenesis inhibitor	protein-coding
ENSMUSG00000001467	297.140415827664	0.814435023112006	0.281243340438417	2.89583753998378	0.00378148110848086	0.0274610197017638	Cyp51	13121	cytochrome P450, family 51	protein-coding
ENSMUSG00000022962	189.706367300134	-0.791279127853777	0.273478420371789	-2.8933878101901	0.00381110414241587	0.0276491139394604	Gart	14450	phosphoribosylglycinamide formyltransferase	protein-coding
ENSMUSG00000042606	35.8313899922787	-1.49660395124715	0.51812462004765	-2.88850190347934	0.00387081686113111	0.0280290082165869	Hirip3	233876	HIRA interacting protein 3	protein-coding
ENSMUSG00000074448	111.524721701145	-1.19083296344598	0.4122689213658	-2.88848589289944	0.00387101392249537	0.0280290082165869	Pate9	434396	prostate and testis expressed 9	protein-coding
ENSMUSG00000042849	350.620073864524	-0.727978376106033	0.252142591621845	-2.88716940451628	0.00388724873842997	0.0281191537271628	Or6b3	259041	olfactory receptor family 6 subfamily B member 3	protein-coding
ENSMUSG00000000182	351.065154930705	-0.680799514382906	0.235904257657579	-2.88591448557535	0.00390278183777607	0.0282040527945899	Fgf23	64654	fibroblast growth factor 23	protein-coding
ENSMUSG00000037916	249.527021955848	-0.778173520608282	0.269787900958354	-2.88438998874307	0.00392172754415152	0.02830641200978	Ndufv1	17995	NADH:ubiquinone oxidoreductase core subunit V1	protein-coding
ENSMUSG00000019877	145.392872398758	-0.877882597876607	0.30452361983299	-2.88280626099895	0.00394149776914868	0.0283459699196568	Serinc1	56442	serine incorporator 1	protein-coding
ENSMUSG00000020437	111.905473304473	-0.778348505809325	0.269994036534174	-2.88283591667702	0.0039411267369596	0.0283459699196568	Myo1g	246177	myosin IG	protein-coding
ENSMUSG00000028782	157.88156652998	-0.917742241794743	0.318335540350632	-2.88293993433435	0.00393982558769723	0.0283459699196568	Adgrb2	230775	adhesion G protein-coupled receptor B2	protein-coding
ENSMUSG00000024965	164.771119841902	-0.840873798348003	0.291771772029891	-2.88195733431629	0.00395213243765782	0.0283949631328432	Fermt3	108101	fermitin family member 3	protein-coding
ENSMUSG00000022544	175.752086247379	-0.778115888836378	0.270058755595422	-2.88128369369398	0.00396058979842995	0.0284007930622935	Eef2kmt	70511	eukaryotic elongation factor 2 lysine methyltransferase	protein-coding
ENSMUSG00000023092	16.9652888048746	-2.04079305620809	0.70827099576156	-2.88137318684602	0.00395946529227225	0.0284007930622935	Fhl1	14199	four and a half LIM domains 1	protein-coding
ENSMUSG00000022884	942.149363608075	-0.812117754389329	0.281974316032225	-2.88011250746865	0.00397533283203291	0.0284515872920737	Eif4a2	13682	eukaryotic translation initiation factor 4A2	protein-coding
ENSMUSG00000045095	19.4206529714878	1.8761811376039	0.651364664021089	2.88038519931617	0.00397189571057623	0.0284515872920737	Magi1	14924	membrane associated guanylate kinase, WW and PDZ domain containing 1	protein-coding
ENSMUSG00000018750	317.222007146721	-0.730843845109543	0.253836255697322	-2.87919408164061	0.00398692892818975	0.0284988955474686	Zbtb4	75580	zinc finger and BTB domain containing 4	protein-coding
ENSMUSG00000051285	40.1263686184098	-1.20784951399833	0.419540536218287	-2.87898167096275	0.00398961520653753	0.0284988955474686	Pcmtd1	319263	protein-L-isoaspartate (D-aspartate) O-methyltransferase domain containing 1	protein-coding
ENSMUSG00000026017	152.427308432494	-0.867354214104585	0.30135886444206	-2.87814402178087	0.00400022466812497	0.0285198359496165	Carf	241066	calcium response factor	protein-coding
ENSMUSG00000037787	17.9038119578092	-1.63247133212275	0.567170301103704	-2.87827364893047	0.00399858116855549	0.0285198359496165	Coa8	68020	cytochrome c oxidase assembly factor 8	protein-coding
ENSMUSG00000046230	100.15760619774	-0.886086685627825	0.308049770519016	-2.87644001206333	0.00402188633646936	0.0286193425226349	Vps13a	271564	vacuolar protein sorting 13A	protein-coding
ENSMUSG00000050463	66.6574889719378	-0.94598791610821	0.328872454804981	-2.87645834209245	0.00402165275646652	0.0286193425226349	Krt78	332131	keratin 78	protein-coding
ENSMUSG00000051329	155.59275363063	-0.977455698106419	0.340160956020387	-2.87350938079983	0.00405939022500573	0.0288585741450407	Nup160	59015	nucleoporin 160	protein-coding
ENSMUSG00000089789	367.650583508392	-0.816802722014816	0.284502025045769	-2.87099088972535	0.00409187317593161	0.0290616881682562	Rdh1	107605	retinol dehydrogenase 1 (all trans)	protein-coding
ENSMUSG00000022677	518.831063406122	-0.822501124203205	0.287063907262389	-2.86521956747215	0.00416720188826234	0.0295684267697239	Cep20	66086	centrosomal protein 20	protein-coding
ENSMUSG00000035198	387.911597920081	-0.774929720891071	0.270827928334622	-2.86133607289425	0.00421859601626126	0.0298972249506394	Tubg1	103733	tubulin, gamma 1	protein-coding
ENSMUSG00000079553	171.260078345401	-0.757258179892761	0.264672754100987	-2.86111119546451	0.00422158957776561	0.0298972249506394	Kifc1	100502766	kinesin family member C1	protein-coding
ENSMUSG00000013539	152.975976358536	-0.889213748401391	0.310865710161798	-2.86044333399968	0.00423049149137328	0.0299317345613448	Tango2	27883	transport and golgi organization 2	protein-coding
ENSMUSG00000032086	89.2699947778842	-0.866342410489872	0.303495977629453	-2.85454330319861	0.00430987557241764	0.0304354236002763	Bace1	23821	beta-site APP cleaving enzyme 1	protein-coding
ENSMUSG00000058756	113.790999990513	-0.756230164261116	0.264899440238089	-2.8547820394842	0.00430663736886847	0.0304354236002763	Thra	21833	thyroid hormone receptor alpha	protein-coding
ENSMUSG00000045620	35.5785780454892	-1.62931949582999	0.570981002689302	-2.8535441427227	0.00432345208875892	0.0305023034828015	Cimap1c	382075	ciliary microtubule associated protein 1C	protein-coding
ENSMUSG00000002227	30.0043057829342	1.33143038279947	0.466983510568172	2.85112932827016	0.0043564246483073	0.0307011063736024	Mov10	17454	Mov10 RISC complex RNA helicase	protein-coding
ENSMUSG00000020381	841.334862696331	-0.743083889510383	0.260651067631571	-2.8508760630159	0.00435989597848305	0.0307011063736024	Mrnip	68067	MRN complex interacting protein	protein-coding
ENSMUSG00000038560	748.927493971066	-0.596515834578664	0.209292555088529	-2.85015314723613	0.00436981827872536	0.0307418371142525	Sp6	83395	trans-acting transcription factor 6	protein-coding
ENSMUSG00000033943	45.9666539418047	1.08952846492317	0.382747252053911	2.84660035853035	0.00441887981979366	0.0309989217953231	Mga	29808	MAX gene associated	protein-coding
ENSMUSG00000028796	72.2549041485766	0.927782839019965	0.326046724167193	2.84555178828974	0.00443345495930909	0.031071827257271	Phc2	54383	polyhomeotic 2	protein-coding
ENSMUSG00000032085	15.0154723629848	-1.72914679147469	0.60782773755813	-2.84479743952014	0.00444396734702235	0.0311161483704326	Tagln	21345	transgelin	protein-coding
ENSMUSG00000053964	189.117325585963	-0.751084534669534	0.264125491836328	-2.84366544648012	0.00445978486226284	0.0311974969319686	Lgals4	16855	lectin, galactose binding, soluble 4	protein-coding
ENSMUSG00000035722	112.308362231779	-0.760674028322392	0.267668509932106	-2.84185102130742	0.00448524455228094	0.031346078813636	Abca7	27403	ATP-binding cassette, sub-family A member 7	protein-coding
ENSMUSG00000027397	40.1251928312807	-1.1554897492317	0.407015825105382	-2.83893076868088	0.0045264976558516	0.0314881170281836	Slc20a1	20515	solute carrier family 20, member 1	protein-coding
ENSMUSG00000028333	31.639487828856	-1.34478227297548	0.473746164303432	-2.83861353252912	0.00453099974466661	0.0314881170281836	Anp32b	67628	acidic nuclear phosphoprotein 32 family member B	protein-coding
ENSMUSG00000030921	29.5516154531077	-1.34341258510409	0.473167711362646	-2.83918905040092	0.0045228352179854	0.0314881170281836	Trim30a	20128	tripartite motif-containing 30A	protein-coding
ENSMUSG00000079299	72.9382159145725	0.925300118735772	0.325887932077437	2.83931998597574	0.0045209795755734	0.0314881170281836	Klrb1	100043861	killer cell lectin-like receptor subfamily B member 1	protein-coding
ENSMUSG00000021362	120.424732330276	-0.933339927448823	0.329176707572443	-2.83537658035364	0.00457716967506139	0.0317495737778068	Gcm2	107889	glial cells missing homolog 2	protein-coding
ENSMUSG00000024403	24.1835465027102	-1.6003250443688	0.564758878161337	-2.83364300456668	0.00460207117722845	0.0318925249772669	Atp6v1g2	66237	ATPase, H+ transporting, lysosomal V1 subunit G2	protein-coding
ENSMUSG00000038398	194.982664183559	-0.685063928283945	0.241799187404491	-2.83319367462531	0.00460854545083372	0.0319076273571703	Upf3a	67031	UPF3 regulator of nonsense transcripts homolog A (yeast)	protein-coding
ENSMUSG00000054855	16.6967995735694	-1.66779692120515	0.589617048402767	-2.82861041030462	0.00467505718305198	0.0323379886526007	Rnd1	223881	Rho family GTPase 1	protein-coding
ENSMUSG00000032564	47.1232999977998	-1.04693865248078	0.370358671236371	-2.82682365444766	0.00470122092754508	0.0324591667037089	Cpne4	74020	copine IV	protein-coding
ENSMUSG00000039637	343.547306168437	0.658751304251983	0.233049614561833	2.82665691376718	0.00470366928685933	0.0324591667037089	Coro7	78885	coronin 7	protein-coding
ENSMUSG00000078616	16.5868762463814	-1.65575201258955	0.585791761446297	-2.82651980031532	0.00470568347555452	0.0324591667037089	Trim30c	434219	tripartite motif-containing 30C	protein-coding
ENSMUSG00000034773	259.248290127932	-0.761510766673773	0.269604233412806	-2.82455047917508	0.00473469895688059	0.0326290153531224	Hrob	217216	homologous recombination factor with OB-fold	protein-coding
ENSMUSG00000025616	215.296427658072	-0.922618469617951	0.326892981563926	-2.82238690229428	0.00476676316441142	0.0327891514337152	Usp16	74112	ubiquitin specific peptidase 16	protein-coding
ENSMUSG00000022972	29.6397990254726	-1.53967781432469	0.545684789391977	-2.82155164346849	0.0047791941874865	0.0328442494161306	Cfap298	68001	cilia and flagella associate protien 298	protein-coding
ENSMUSG00000028854	18.8332451229881	-1.65082594826709	0.585185708258972	-2.82102916214168	0.00478698510164372	0.032867386617478	Slc9a1	20544	solute carrier family 9 (sodium/hydrogen exchanger), member 1	protein-coding
ENSMUSG00000024875	469.908367740349	-0.880364202567685	0.312195996456121	-2.81990868736659	0.00480373168592917	0.0329519138455843	Yif1a	68090	Yip1 interacting factor homolog A (S. cerevisiae)	protein-coding
ENSMUSG00000022556	82.744250966057	-0.877545252972521	0.311243951065396	-2.81947729415676	0.00481019339867878	0.0329657995929748	Hsf1	15499	heat shock factor 1	protein-coding
ENSMUSG00000034227	89.2517148645456	-0.959485497695585	0.3408097251623	-2.8153113800924	0.00487299931214117	0.0333347254971425	Foxj1	15223	forkhead box J1	protein-coding
ENSMUSG00000020150	673.403497149987	-0.776267999571739	0.27583136343873	-2.8142847495447	0.00488859044403706	0.0333492547371454	Gamt	14431	guanidinoacetate methyltransferase	protein-coding
ENSMUSG00000040451	29.0138565866137	-1.26792433664593	0.450519671993823	-2.81435953958369	0.00488745310791851	0.0333492547371454	Sgms1	208449	sphingomyelin synthase 1	protein-coding
ENSMUSG00000117286	997.432520319782	-0.595399042208318	0.211537767090301	-2.81462289404877	0.00488345016762961	0.0333492547371454	Gm1043	381634	predicted gene 1043	protein-coding
ENSMUSG00000036438	920.464892843663	-0.664251930597758	0.236507492205671	-2.80858726462717	0.00497593947026082	0.0338829095550574	Calm2	12314	calmodulin 2	protein-coding
ENSMUSG00000022861	22.4098312560042	1.41831769195942	0.50551935398772	2.80566447312298	0.00502129480060539	0.0341604387121772	Dgkg	110197	diacylglycerol kinase, gamma	protein-coding
ENSMUSG00000046707	17.6057730079896	1.97106138103563	0.702912888043726	2.80413322128903	0.00504520538968955	0.0342917025068652	Csnk2a2	13000	casein kinase 2, alpha prime polypeptide	protein-coding
ENSMUSG00000029920	53.0862314337	-1.08334427100317	0.386934787366625	-2.79981099237967	0.00511325361407061	0.0347224507302839	Smarcad1	13990	SWI/SNF-related, matrix-associated actin-dependent regulator of chromatin, subfamily a, containing DEAD/H box 1	protein-coding
ENSMUSG00000023235	156.688013668154	-0.826531245262386	0.295935990462528	-2.79293925679865	0.00522314990724522	0.0354039969533985	Ccl25	20300	C-C motif chemokine ligand 25	protein-coding
ENSMUSG00000066258	35.9963517881256	-1.2680088093918	0.45421826196954	-2.79162886118576	0.00524434709173512	0.0355152730578853	Trim12a	76681	tripartite motif-containing 12A	protein-coding
ENSMUSG00000006711	343.268470615203	-0.724296058511398	0.259562279830274	-2.7904519061283	0.00526345193257786	0.035612189806121	D130043K22Rik	210108	RIKEN cDNA D130043K22 gene	protein-coding
ENSMUSG00000028556	32.0373171996269	1.24144058905171	0.445270536007286	2.78805914306308	0.00530248624813736	0.0358436490786283	Dock7	67299	dedicator of cytokinesis 7	protein-coding
ENSMUSG00000033306	268.297909636129	-0.764072974395465	0.274137145474082	-2.78719242178621	0.00531668987795642	0.0359069900939439	Lpp	210126	LIM domain containing preferred translocation partner in lipoma	protein-coding
ENSMUSG00000061360	188.485513003496	-0.727129476447712	0.260963570295601	-2.78632559948529	0.00533092952279699	0.0359704590598173	Phf5a	68479	PHD finger protein 5A	protein-coding
ENSMUSG00000035936	167.37717337993	-0.86295498359778	0.30977801571216	-2.78572054770866	0.00534088935777286	0.0360049610153308	Aldh5a1	214579	aldhehyde dehydrogenase family 5, subfamily A1	protein-coding
ENSMUSG00000022483	576.495905787867	0.7793708112675	0.279837458059169	2.78508394363241	0.00535138671827024	0.0360430207887848	Col2a1	12824	collagen, type II, alpha 1	protein-coding
ENSMUSG00000024240	123.460654307733	-0.803261013955584	0.288556524178707	-2.78372154724914	0.00537391474845556	0.0361216646240302	Epc1	13831	enhancer of polycomb homolog 1	protein-coding
ENSMUSG00000034064	139.354176740334	-0.828727663889413	0.297760411921304	-2.78320297363251	0.00538251214683018	0.0361216646240302	Poglut1	224143	protein O-glucosyltransferase 1	protein-coding
ENSMUSG00000034271	436.574219659406	-0.728545982010613	0.261754905077049	-2.78331358029818	0.00538067736480285	0.0361216646240302	Jdp2	81703	Jun dimerization protein 2	protein-coding
ENSMUSG00000047298	14.4476945023438	1.92154287059035	0.690322904246196	2.78354210583321	0.00537688829203078	0.0361216646240302	Kcnv2	240595	potassium channel, subfamily V, member 2	protein-coding
ENSMUSG00000029475	78.9045815617285	-0.969760485387577	0.348550228694747	-2.78226896886323	0.00539802828561466	0.0361620869804893	Kdm2b	30841	lysine (K)-specific demethylase 2B	protein-coding
ENSMUSG00000056215	441.514863412045	0.629656910639679	0.226311768690331	2.78225438422187	0.00539827089263193	0.0361620869804893	Lrguk	74354	leucine-rich repeats and guanylate kinase domain containing	protein-coding
ENSMUSG00000035275	23.2673229628622	1.83049363171362	0.658050653294163	2.78169107887102	0.00540764868557957	0.0361922721488024	Raver2	242570	ribonucleoprotein, PTB-binding 2	protein-coding
ENSMUSG00000011837	54.7600096686969	-1.26021904794979	0.453089044989226	-2.78139377212213	0.00541260411570371	0.0361924049877491	Snapc2	102209	small nuclear RNA activating complex, polypeptide 2	protein-coding
ENSMUSG00000029206	95.4910900731896	-1.15954862263469	0.416982839593366	-2.78080657651395	0.00542240338334415	0.0361932028165891	Nsun7	70918	NOL1/NOP2/Sun domain family, member 7	protein-coding
ENSMUSG00000022912	127.094759935787	-0.823964912315297	0.296375330064431	-2.78014000738918	0.00543354666479325	0.0362350252897209	Pros1	19128	protein S (alpha)	protein-coding
ENSMUSG00000041498	119.971003002673	-0.84994685323643	0.306112772658604	-2.77658081972406	0.00549339756745786	0.0365685040579251	Kif14	381293	kinesin family member 14	protein-coding
ENSMUSG00000000823	45.4022893773393	-1.13783584563181	0.409894951234268	-2.77592061625931	0.0055045646770242	0.0366100366925808	Zfp512b	269401	zinc finger protein 512B	protein-coding
ENSMUSG00000064043	41.9246572716907	1.10900629903967	0.399595685038448	2.77532100711488	0.00551472460465975	0.0366448024043088	Trerf1	224829	transcriptional regulating factor 1	protein-coding
ENSMUSG00000028468	255.152623076334	-0.800889130305542	0.288746148716421	-2.77367900443271	0.00554263379904133	0.0367331377239581	Rgp1	242406	RAB6A GEF compex partner 1	protein-coding
ENSMUSG00000035898	16.6263142127596	1.71226975522992	0.617330865894266	2.77366619721748	0.00554285198392207	0.0367331377239581	Uba6	231380	ubiquitin-like modifier activating enzyme 6	protein-coding
ENSMUSG00000033809	130.860456302808	-0.850064738281156	0.30660503830436	-2.77250740229949	0.00556262542549242	0.0368313228930331	Alg3	208624	ALG3 alpha-1,3- mannosyltransferase	protein-coding
ENSMUSG00000015501	19.7916437447098	1.48819820150828	0.537157653205671	2.77050544216758	0.00559693649006295	0.0369925633315637	Hivep2	15273	human immunodeficiency virus type I enhancer binding protein 2	protein-coding
ENSMUSG00000041358	43.9462298965794	-1.23446524090431	0.445776957352794	-2.76924417142391	0.00561865100407383	0.0371030740526795	Nutm1	213765	NUT midline carcinoma, family member 1	protein-coding
ENSMUSG00000005262	365.729183474269	-0.816685190620446	0.295184548908154	-2.76669356049037	0.00566279570179375	0.0373282247281506	Ufd1	22230	ubiquitin recognition factor in ER-associated degradation 1	protein-coding
ENSMUSG00000054931	144.564412733872	-0.74477824267584	0.269192921681483	-2.7667081215348	0.00566254280109222	0.0373282247281506	Zkscan4	544922	zinc finger with KRAB and SCAN domains 4	protein-coding
ENSMUSG00000039110	490.298116179513	-0.685267490299854	0.247851097179243	-2.7648354116596	0.00569515233440621	0.037508232883248	Mycbpap	104601	MYCBP associated protein	protein-coding
ENSMUSG00000037336	32.0583297947848	1.18143314152008	0.427384852638556	2.76433087000216	0.00570396684376632	0.0375330112332506	Mfsd2b	432628	MFSD2 lysolipid transporter B, sphingolipid	protein-coding
ENSMUSG00000018171	46.8246638872103	-1.18444515124707	0.428766200867751	-2.76244990591598	0.00573693645098488	0.0377155329986091	Vmp1	75909	vacuole membrane protein 1	protein-coding
ENSMUSG00000022948	90.7427890217147	-0.882737540191586	0.319647943098836	-2.76159305651668	0.00575201223413975	0.0377155329986091	Setd4	224440	SET domain containing 4	protein-coding
ENSMUSG00000041124	229.799878501514	-0.67225272387189	0.243386269498619	-2.76208154739684	0.0057434131399215	0.0377155329986091	Msantd4	78100	Myb/SANT-like DNA-binding domain containing 4 with coiled-coils	protein-coding
ENSMUSG00000044442	43.3534209311221	-1.16556968159156	0.42203043886169	-2.76181425381392	0.0057481169751408	0.0377155329986091	N6amt1	67768	N-6 adenine-specific DNA methyltransferase 1 (putative)	protein-coding
ENSMUSG00000034473	132.329419486992	-1.03852669305241	0.376431164216517	-2.75887543799395	0.0058000638309425	0.0379970671958305	Sec22a	317717	SEC22 homolog A, vesicle trafficking protein	protein-coding
ENSMUSG00000020936	59.2685803594652	-0.97710748381708	0.354221383428194	-2.75846555157265	0.00580734256784193	0.0380112316621125	Nmt1	18107	N-myristoyltransferase 1	protein-coding
ENSMUSG00000032606	175.677385974159	-0.725025235345496	0.263029166641942	-2.75644425522004	0.00584335720136644	0.0381993819170959	Nicn1	66257	nicolin 1	protein-coding
ENSMUSG00000061981	146.515581462562	-0.766331759047498	0.2780316195534	-2.75627556419105	0.00584637195312129	0.0381993819170959	Flot2	14252	flotillin 2	protein-coding
ENSMUSG00000045211	28.6725890825052	1.4794846609427	0.536907279845801	2.75556826379333	0.0058590277005371	0.0382484330292531	Nudt18	213484	nudix hydrolase 18	protein-coding
ENSMUSG00000007880	2884.44330222586	-0.722793082581018	0.26238028950511	-2.75475373529131	0.005873632674945	0.0383101116261338	Arid1a	93760	AT-rich interaction domain 1A	protein-coding
ENSMUSG00000027075	17.0533554197103	1.6221287436415	0.58904789728082	2.75381467471427	0.00589051130178996	0.0383864986499979	Slc43a1	72401	solute carrier family 43, member 1	protein-coding
ENSMUSG00000040028	792.974316633126	-0.602546540546545	0.21903535065336	-2.75091001863037	0.00594299654192919	0.0386607016724973	Elavl1	15568	ELAV like RNA binding protein 1	protein-coding
ENSMUSG00000045962	100.90744834774	-0.912585453652537	0.331805276788132	-2.75036449837792	0.00595290061402942	0.0386912499226812	Wnk1	232341	WNK lysine deficient protein kinase 1	protein-coding
ENSMUSG00000067780	18.4948236707764	1.76408844693793	0.641484330679017	2.75001019131773	0.00595934112193685	0.0386992527927176	Pi15	94227	peptidase inhibitor 15	protein-coding
ENSMUSG00000023805	112.711481443512	-0.807908685647498	0.294119261634865	-2.74687445207338	0.00601661610677182	0.0389497528691591	Synj2	20975	synaptojanin 2	protein-coding
ENSMUSG00000033157	108.376549678895	-0.907523281389876	0.330398860031441	-2.7467506434602	0.00601888764218531	0.0389497528691591	Abhd10	213012	abhydrolase domain containing 10	protein-coding
ENSMUSG00000040209	54.2967535128255	-1.13341282270898	0.412635946614474	-2.74676220530038	0.00601867548264617	0.0389497528691591	Zfp704	170753	zinc finger protein 704	protein-coding
ENSMUSG00000009145	758.065457464026	-0.686514049111099	0.250132343032768	-2.74460327995714	0.00605840875400641	0.0391713826227272	Dqx1	93838	DEAQ RNA-dependent ATPase	protein-coding
ENSMUSG00000003234	123.157647281611	-0.834476985728979	0.304105961404419	-2.74403363181441	0.00606893198952452	0.0392053006523284	Abcf3	27406	ATP-binding cassette, sub-family F member 3	protein-coding
ENSMUSG00000047710	88.7272608910855	-0.929404551568915	0.338791141017229	-2.74329650054708	0.00608257361457792	0.0392592870397041	Champ1	101994	chromosome alignment maintaining phosphoprotein 1	protein-coding
ENSMUSG00000042628	79.1054813564873	-0.856605716607131	0.312356859221818	-2.74239444826412	0.00609930490596697	0.0393331042937749	Zfyve1	217695	zinc finger, FYVE domain containing 1	protein-coding
ENSMUSG00000020671	996.177962710045	-0.75356072887732	0.275078008237653	-2.73944374435881	0.0061543246056175	0.0396191312782776	Rab10	19325	RAB10, member RAS oncogene family	protein-coding
ENSMUSG00000004098	159.409477920747	-0.73147114135337	0.267051469245502	-2.73906428382509	0.00616143247835111	0.0396305470836973	Col5a3	53867	collagen, type V, alpha 3	protein-coding
ENSMUSG00000036202	24.407904150894	-1.36999765052133	0.500989658275501	-2.73458269625189	0.00624594040213626	0.0401393522901992	Rif1	51869	replication timing regulatory factor 1	protein-coding
ENSMUSG00000048078	34.915023516489	1.12945024027838	0.413123682339754	2.73392760705864	0.00625838024611387	0.0401845348732757	Tenm4	23966	teneurin transmembrane protein 4	protein-coding
ENSMUSG00000032583	92.1481177336078	-0.865366047584244	0.317166492248693	-2.72842834515351	0.00636369140450573	0.0408254433886641	Mon1a	72825	MON1 homolog A, secretory traffciking associated	protein-coding
ENSMUSG00000009569	89.9267712267525	0.817456948683777	0.299678022228065	2.72778411511827	0.00637613222221244	0.0408699622768044	Mrtfb	239719	myocardin related transcription factor B	protein-coding
ENSMUSG00000056342	123.744024749562	-0.877031380535967	0.321650497813775	-2.72665948443127	0.00639790258623867	0.0409741537182475	Usp34	17847	ubiquitin specific peptidase 34	protein-coding
ENSMUSG00000035109	100.781818761922	-0.857689375815045	0.31493192335049	-2.72341198913809	0.00646114283126129	0.0413435229056332	Shc4	271849	SHC (Src homology 2 domain containing) family, member 4	protein-coding
ENSMUSG00000026192	14.1656126228947	1.70544034814733	0.626318158972982	2.72296168283522	0.00646995614456781	0.0413642893270175	Atic	108147	5-aminoimidazole-4-carboxamide ribonucleotide formyltransferase/IMP cyclohydrolase	protein-coding
ENSMUSG00000057135	250.761545061994	-0.672245155693399	0.247360300820188	-2.71767601132596	0.00657421780785902	0.04199472407101	Scimp	327957	SLP adaptor and CSK interacting membrane protein	protein-coding
ENSMUSG00000027109	57.9805473756138	-1.13897353926525	0.419584351277608	-2.71452816530727	0.00663702563474023	0.0423595046739564	Sp3	20687	trans-acting transcription factor 3	protein-coding
ENSMUSG00000004895	72.1819221736932	-1.03397917154491	0.380993327649497	-2.71390362115776	0.0066495508873617	0.0423666496931476	Prcc	94315	papillary renal cell carcinoma (translocation-associated)	protein-coding
ENSMUSG00000022099	66.9803070797516	1.04756448044712	0.385990782408174	2.71396242654144	0.00664837063789424	0.0423666496931476	Dmtn	13829	dematin actin binding protein	protein-coding
ENSMUSG00000032135	110.423886068689	-0.931050197711202	0.343326952892742	-2.71184708880712	0.00669094505285145	0.0425938567246216	Mcam	84004	melanoma cell adhesion molecule	protein-coding
ENSMUSG00000022858	798.500753701274	-0.701889663189411	0.259043335222	-2.70954534532955	0.00673754946446749	0.0428538141879529	Tra2b	20462	transformer 2 beta	protein-coding
ENSMUSG00000020661	149.980902487541	-0.810271938188301	0.299258216865261	-2.70760130390378	0.00677713838173378	0.0430687434028232	Dnmt3a	13435	DNA methyltransferase 3A	protein-coding
ENSMUSG00000034913	63.4544564947856	0.879341449350832	0.325201989632726	2.70398545329915	0.00685132884338348	0.0432809275631417	Cby2	67926	chibby family member 2	protein-coding
ENSMUSG00000045826	5474.97350458535	0.620459023057135	0.229508777814379	2.70342175565479	0.00686296038085623	0.0432809275631417	Ptprcap	19265	protein tyrosine phosphatase receptor type C polypeptide-associated protein	protein-coding
ENSMUSG00000071659	70.0286078171356	-0.97644248081884	0.361097366003781	-2.70409748934202	0.00684901916302458	0.0432809275631417	Hnrnpul2	68693	heterogeneous nuclear ribonucleoprotein U-like 2	protein-coding
ENSMUSG00000076437	296.725730563121	-0.72968971613221	0.269865464178081	-2.70390180660796	0.00685305371900325	0.0432809275631417	Selenoh	72657	selenoprotein H	protein-coding
ENSMUSG00000025899	112.045402672649	-0.94077573052197	0.348116898659469	-2.70247073366652	0.00688262432805639	0.0433313696043482	Alkbh8	67667	alkB homolog 8, tRNA methyltransferase	protein-coding
ENSMUSG00000051456	68.5450177067238	-1.12204154137068	0.415149768471875	-2.70273917169893	0.0068770688082308	0.0433313696043482	Hspb3	56534	heat shock protein 3	protein-coding
ENSMUSG00000039347	14.0953428957588	1.94782997877131	0.720969309108697	2.70168224106423	0.0068989660777348	0.043360760568098	Atp6v0e2	76252	ATPase, H+ transporting, lysosomal V0 subunit E2	protein-coding
ENSMUSG00000055204	64.6941400254113	1.00233113071675	0.370991624334993	2.70176215571831	0.00689730823620721	0.043360760568098	Ankrd17	81702	ankyrin repeat domain 17	protein-coding
ENSMUSG00000049755	89.2094442425633	-0.902687727738744	0.334160810039122	-2.70135725261458	0.00690571170070667	0.0433664684907438	Zfp672	319475	zinc finger protein 672	protein-coding
ENSMUSG00000024395	166.928997148353	-0.855075776373607	0.316770149657043	-2.69935717522428	0.00694735690873506	0.043554358206745	Lims2	225341	LIM and senescent cell antigen like domains 2	protein-coding
ENSMUSG00000032489	60.6967078967507	-1.01876452557181	0.377692042170326	-2.69734178066792	0.00698954909408583	0.0437819226137973	Kif9	16578	kinesin family member 9	protein-coding
ENSMUSG00000037103	17.7539824213538	-1.66979222451766	0.61927101914312	-2.69638360733906	0.00700968900334153	0.0438336091823605	Dcaf15	212123	DDB1 and CUL4 associated factor 15	protein-coding
ENSMUSG00000107002	1331.7078933995	-0.657487780510123	0.243865563079586	-2.69610752829234	0.00701550159076951	0.0438336091823605	Ncbp2as2	106264	Ncbp2 antisense 2 (head to head)	protein-coding
ENSMUSG00000039219	104.095363967245	-0.738557416551709	0.27433968325367	-2.69212753981639	0.00709977887262193	0.044285690381787	Arid4b	94246	AT-rich interaction domain 4B	protein-coding
ENSMUSG00000059408	34.8865647178633	1.22590082145998	0.455358772934946	2.69216471565623	0.00709898747729515	0.044285690381787	Mrgprh	80978	MAS-related GPR, member H	protein-coding
ENSMUSG00000034832	138.727739616079	-0.82179914009304	0.305624638456889	-2.68891652270686	0.00716843428366114	0.0446389759374003	Tet3	194388	tet methylcytosine dioxygenase 3	protein-coding
ENSMUSG00000079304	36.8212653316128	-1.2735759724664	0.474227398449339	-2.68558075014398	0.00724038767014286	0.0450492797332423	Tex52	71149	testis expressed 52	protein-coding
ENSMUSG00000027282	139.21730550793	-0.729435505678205	0.271775381908049	-2.68396460546599	0.00727548081895063	0.0451919289330972	Mtch2	56428	mitochondrial carrier 2	protein-coding
ENSMUSG00000031622	44.1142947587089	-1.00447890050447	0.374234657087054	-2.68408839609637	0.00727278742740597	0.0451919289330972	Sin3b	20467	transcriptional regulator, SIN3B (yeast)	protein-coding
ENSMUSG00000022761	137.962833560365	-0.772001150828315	0.287907561984525	-2.68142019440882	0.00733103982083619	0.0453908467185255	Lztr1	66863	leucine-zipper-like transcriptional regulator, 1	protein-coding
ENSMUSG00000047036	181.476539869419	-0.826620390867407	0.3082818282596	-2.68137890427756	0.00733194455003777	0.0453908467185255	Zfp445	235682	zinc finger protein 445	protein-coding
ENSMUSG00000015837	1647.7388533646	-0.550300052412183	0.205667682493456	-2.67567585602416	0.0074578735988995	0.0460855412366374	Sqstm1	18412	sequestosome 1	protein-coding
ENSMUSG00000017204	26.6209357411829	-1.39703493461169	0.52213398874114	-2.67562534662784	0.00745899751034441	0.0460855412366374	Gsdma	57911	gasdermin A	protein-coding
ENSMUSG00000028772	67.1986089575248	-0.873884395758991	0.326630083982657	-2.67545593199367	0.0074627683547819	0.0460855412366374	Zcchc17	619605	zinc finger, CCHC domain containing 17	protein-coding
ENSMUSG00000032536	152.376384288879	-1.14070974942985	0.426442720522181	-2.6749424823879	0.00747420720186876	0.0461178449357832	Trak1	67095	trafficking protein, kinesin binding 1	protein-coding
ENSMUSG00000043388	74.7756852864762	-0.971419854105613	0.36345425622131	-2.67274309621541	0.00752338419248773	0.0463827561543497	Tmem130	243339	transmembrane protein 130	protein-coding
ENSMUSG00000032180	234.26543507369	-0.642473999142612	0.240517310370503	-2.67121729472576	0.00755767047263243	0.0465555007804198	Tmed1	17083	transmembrane p24 trafficking protein 1	protein-coding
ENSMUSG00000075376	61.9882234970332	-1.03701585961614	0.388781594016006	-2.66734813473049	0.00764524323952325	0.0470169801543197	Rc3h2	319817	ring finger and CCCH-type zinc finger domains 2	protein-coding
ENSMUSG00000034297	143.375041330052	-0.683099307872541	0.256250938953055	-2.66574362873919	0.0076818248997354	0.0472028760795155	Med13	327987	mediator complex subunit 13	protein-coding
ENSMUSG00000035314	13.9768051954071	1.88074587566994	0.705813403201697	2.66465027036683	0.00770684253221382	0.0473174654312533	Gdpd5	233552	glycerophosphodiester phosphodiesterase domain containing 5	protein-coding
ENSMUSG00000028266	17.2489349762929	-1.68962364828535	0.635072121608651	-2.66052246791356	0.00780195217252043	0.0478223619551603	Lmo4	16911	LIM domain only 4	protein-coding
ENSMUSG00000052117	19.5162347944705	-1.44675686263392	0.544071436032853	-2.65913033991102	0.00783426485116578	0.0479808355971233	D630039A03Rik	242484	RIKEN cDNA D630039A03 gene	protein-coding
ENSMUSG00000053977	27.5311848876923	-1.49004920096766	0.560736028796229	-2.6573095439693	0.00787670827013375	0.0481613709784556	Cd8a	12525	CD8 subunit alpha	protein-coding
ENSMUSG00000089678	89.0786613646483	-0.899884115833922	0.338768433596939	-2.65633992600559	0.00789939436533374	0.0482603624507108	Agxt2	268782	alanine-glyoxylate aminotransferase 2	protein-coding
ENSMUSG00000041828	17.4851380055048	1.51770578881183	0.57146918981422	2.65579635064004	0.00791213795161397	0.0482984986380774	Abca8a	217258	ATP-binding cassette, sub-family A member 8a	protein-coding
ENSMUSG00000052631	18.2322729551488	-1.54180716155688	0.580785988993443	-2.65469069635956	0.00793811575399406	0.0484172922302314	Sh2d6	71130	SH2 domain containing 6	protein-coding
ENSMUSG00000021223	19.1952248741357	1.48331092905466	0.559324584439391	2.65196805275667	0.00800241132367608	0.0486895280291479	Papln	170721	papilin, proteoglycan-like sulfated glycoprotein	protein-coding
ENSMUSG00000022515	83.5428228216174	-0.860918001568899	0.32498918007912	-2.64906665926326	0.00807144096860672	0.0490503611938001	Anks3	72615	ankyrin repeat and sterile alpha motif domain containing 3	protein-coding
ENSMUSG00000028837	161.534425828601	-0.861976002673123	0.325566623236923	-2.64761784885376	0.0081061100726679	0.0491788291942104	Psmb2	26445	proteasome (prosome, macropain) subunit, beta type 2	protein-coding
ENSMUSG00000040325	47.036795441841	1.10046200288652	0.415663263232646	2.64748439476738	0.00810931023864689	0.0491788291942104	Dcaf1	321006	DDB1 and CUL4 associated factor 1	protein-coding
ENSMUSG00000020788	68.5194264522556	-0.89757822173104	0.339145149598401	-2.64659017766849	0.00813078233473428	0.0492688270511753	Atp2a3	53313	ATPase, Ca++ transporting, ubiquitous	protein-coding
ENSMUSG00000009535	70.2776957251766	-1.13202020646621	0.427877659189059	-2.64566326882242	0.00815309313265645	0.0493637562204602	Rnmt	67897	RNA (guanine-7-) methyltransferase	protein-coding
ENSMUSG00000022568	112.470607232085	-0.720435154756644	0.27267256827443	-2.6421255328903	0.0082387513536724	0.0498012073282606	Scrib	105782	scribbled planar cell polarity	protein-coding
ENSMUSG00000006463	92.9596333967794	-0.836588633487919	0.316737791175654	-2.64126560453271	0.00825969384500823	0.0498872077842001	Zdhhc24	70605	zinc finger, DHHC domain containing 24	protein-coding
