# Supplementary material for: Genetic diversity of Collaborative Cross mice implicates FFAR3 as a target for ILC2 anti-inflammatory reprogramming
Source: Nat Commun. 2026 Jan 3;17:1053. doi: 10.1038/s41467-025-67813-2 (PMC12847941; doi:10.1038/s41467-025-67813-2)
Supplement: Supplementary file 9 — Supplementary Data 7 [file 41467_2025_67813_MOESM9_ESM.xlsx]

## Sheet: Manucript Antibodies
Target	Fluorophore	Clone	Catalog	Supplier	Dilution
Lineage	Streptavidin	N/A	130-092-613	Miltenyi	1:33.3
CD3	Streptavidin	17A2	100244	BioLegend	1:400
CD4	Streptavidin	GK1.5	100404	BioLegend	1:400
FcεR1	Streptavidin	"MAR-1"	134304	BioLegend	1:400
CD45	AF700	30-F11	56-0451-82	Invitrogen	1:200
ICOS	BB515	C398.4A	565880	BD	1:200
CD25	BV786	PC61	564023	BD	1:200
CD127	PE-Cy7	SB/199	560733	BD	1:200
GATA3	APC	TWAJ	50-9966-42	Invitrogen	1:100
CD90.2	APC	53-2.1	140312	BioLegend	1:6,666
ST2	BV421	U29-93	566309	BD	1:200
GATA3	PE-CF594	L50-823	563510	BD	1:100
CD25	AF488	PC61	102017	BioLegend	1:200
CD22	PE	OX-97	126112	BioLegend	1:200
CD19	BV786	1D3	563333	BD	1:200
CD22	N/A	Cy34.1	BE0011	BioXCell	2.5mg/mL
Isotype	N/A	MOPC-21	BE0083	BioXCell	2.5mg/mL
IL-5	APC	TRFK5	554396	BD	1:200
IL-13	PerCP-eF710	eBio13A	46-7133-80	Invitrogen	1:200
Ki-67	PE	SolA15	12-5698-80	Invitrogen	1:200
EGFR	N/A	H11	MA5-13070	Invitrogen	0.125μg/100μL
Goat anti-Mouse IgG	AF488	N/A	A28175	Invitrogen	1:1,000,000
Isotype	Super Bright 436	eBR2a	62-4321-80	Invitrogen	1:200
Isotype	BB515	A19-3	564460	BD	1:200
Isotype	BV786	R35-95	563335	BD	1:200
Isotype	PE-Cy7	A95-1	552849	BD	1:200
Isotype	APC	MPC-11	400319	BioLegend	1:100
Lineage (CD3/14/16/19/20/56)	FITC	N/A	348801	BioLegend	1:12.5
CD45	Super Bright 780	2D1	78-9459-42	Invitrogen	1:40
CD127	PE-Cy7	A019D5	351320	BioLegend	1:40
CRTH2	APC/Cy7	BM16	350114	BioLegend	1:20
EGFR	APC	AY13	352906	BioLegend	1:20
Isotype	APC	MOPC-21	400120	BioLegend	1:20
TCR-B	RB613	H57-597	758429	BD	1:200
CD4	BV421	GK15	100437	BioLegend	1:200
CD8a	APC-Cy7	53-6.7	557654	BD	1:200
FFAR3	FITC	N/A	FFAR3-FITC	FabGenix	1:100
FFAR3	N/A	1D10B7	66811-1-Ig	Proteintech	1:100
IL-10	N/A	JES052A5	MAB417	R&D	10μM
Isotype	N/A	43414	MAB005	R&D	10μM
Amphiregulin	N/A	N/A	AF989-SP	R&D	20μM
Isotype	N/A	N/A	02-6202	Invitrogen	20μM
FOXP3	PE-Cy7	FJK-16s	25-5773-82	Invitrogen	1:200
IL-13	PE-Cy7	eBio13A	25-7133-82	Invitrogen	1:200

## Sheet: Sheet1
	staining1		staining2		staining3
lin+CD3	APC-Cy7		APC-Cy7		APC-Cy7
CD45	A700		A700		A700
ICOS	BV785		BV785		PE
ST2	FITC		FITC		FITC
CD25	P.B.		P.B.		P.B.
CD127	PE-Cy7		PE-Cy7		PE-Cy7
IL-25R	APC		APC		APC
KLRG1	PerCP-Cy5.5		PE-TxRed		PerCP-Cy5.5
GATA3	PE		PE		PE-TxRed
L/D	Ghost UV450		Ghost UV450		Ghost UV450

## Sheet: Sheet2
		clone	subtype	Isotype	volume (ul)
Lin+CD3+CD4+FceRI	SA-APC-Cy7				3+0.25+0.25+0.25
CD45	A700				0.25
CD90	BUV737			Rat IgG2b	0.3
ST2	Super Blight 436	RMST2-2	Rat IgG2a	eFluor 450 rat IgG2a	1
ICOS	BB515 (FITC)	C398.4A	Armenian Hamster IgG	FITC Am Ham IgG	0.5
CD25	BV786	PC61	Rat IgG1	Rat IgG2a	0.5
CD127	PE-Cy7	eBioSB/199	Rat IgG2b	Rat IgG2b	0.5
IL-25R	PE	MUNC33	Rat IgG2a	Rat IgG2a	0.5
PD-1	BV605 (Qdot 605)	RMP1-30	Rat IgG2b	No	0.5
KLRG1	PE-Dazzle594	2F1	Syrian hamster IgG	PE-Dazzle594 Rat IgG2b	0.5
GATA3	APC	TWAJ	Rat IgG2b	eFluor660 Rat IgG2b	2
Live Dead	ghost UV450				0.4
