# Supplementary material for: Genetic diversity of Collaborative Cross mice implicates FFAR3 as a target for ILC2 anti-inflammatory reprogramming
Source: Nat Commun. 2026 Jan 3;17:1053. doi: 10.1038/s41467-025-67813-2 (PMC12847941; doi:10.1038/s41467-025-67813-2)
Supplement: Supplementary file 12 — Source Data [file 41467_2025_67813_MOESM12_ESM.xlsx]

## Sheet: Figure 1
(B)	ILC2 %
CC001	CC030	CC026	F-A/J	CC038	CC006	CC024	CC010	CC041	CC051	CC007	CC027	F-129S1/SvlmJ	F-WSB/EiJ	CC012	F-NOD/ShiLtJ	CC043	CC078	CC037	CC060	CC061	CC035	CC072	CC003	CC040	CC005	CC057	CC011	CC002	CC036	CC019	CC004	CC044	F-C57BL/6J	CC025	CC071	CC013	CC059	CC021	CC081	CC031	CC016	CC053	CC0074	CC023	CC039	CC080	F-CAST/EiJ
0.267	0.252	0.141	0.243	0.145	0.129	0.217	0.152	0.136	0.042	0.11	0.138	0.068	0.112	0.145	0.109	0.089		0.04	0.093	0.073		0.073	0.079	0.046	0.066	0.061		0.062	0.038		0.031		0.049	0.044		0.046	0.016	0.019				0.012	0.014	0.007	0	0	0
0.373	0.292	0.315	0.238	0.179	0.267	0.111	0.104	0.119	0.165	0.197	0.14	0.188		0.117	0.096		0.117	0.068	0.11	0.055	0.056	0.064	0.063	0.063	0.088	0.033	0.043	0.046	0.061	0.028	0.068		0.032			0.034	0.029	0.042		0.017	0.014	0.015	0.002	0.009
0.308	0.258	0.16	0.153		0.182	0.131	0.149	0.162	0.126	0.118	0.091	0.129		0.139	0.079		0.074			0.068	0.067	0.035	0.04	0.067	0.045		0.034	0.054	0.049	0.035		0.039	0.021	0.041		0.035	0.036			0.035		0.027	0.015	0.007
	0.274	0.155	0.166	0.194	0.102	0.216	0.179	0.159	0.175	0.118	0.116	0.08		0.067	0.073		0.08		0.047	0.079	0.064	0.07		0.058	0.03	0.08	0.074	0.038	0.033		0.023		0.049	0.028	0.035	0.018	0.05	0.026		0.031	0.027		0.015	0.007
0.33	0.287	0.172	0.135	0.208			0.141	0.134	0.139	0.081	0.115	0.135	0.116	0.076	0.15	0.113	0.094	0.155	0.082	0.105	0.08	0.074		0.06	0.048	0.048	0.033	0.027	0.042	0.069			0.039	0.036		0.033	0.035	0.043	0.031	0.038		0.024	0.003	0.005

## Sheet: Figure 3
(B)	ILC2 %		(C)	ILC2 Number		(E)	ST2 MFI
C57BL/6J	CC030		C57BL/6J	CC030		C57BL/6J	CC030
0.03	0.36		2019	23819		404	245
0.07	0.24		3852	23350		515	244
0.04	0.33		3109	36327		537	200
0.1	0.38		2911	27601		687	161
0.1	0.37		3006	45547		751	171
0.08	0.23		3719	21909		656	160

## Sheet: Figure 4
(A)	ILC2 Number		(C)	Proliferation Index		(D)	Division Index		(E)	IL-13 (pg/mL)		(F)	IL-13 MFI
C57BL/6J	CC030		C57BL/6J	CC030		C57BL/6J	CC030		C57BL/6J	CC030		C57BL/6J	CC030
11556	4891		1.94	1.23		1.5	0.73		17150.3	7236.23		13671	11786
11384	6227		1.84	1.16		1.37	0.6		18624.2	8370.44		12955	11883
9840	6025		1.86	1.1		1.43	0.74		21764	9159.74		14420	11543
			1.93	1.13		1.33	0.73
(H)	Caspase + Cells		(J)	Early Apoptotic %		(K)	Late Apoptotic %
C57BL/6J	CC030		C57BL/6J	CC030		C57BL/6J	CC030
18.3	14		7.99	36.3		26.1	16.9
18.6	13.1		9.4	19.5		30.8	14.6
18.3	14.9		8.99	23.3		20.7	18
20.4	14.8		7.33	26.3		29.5	13.9
			11.2	26		21.3	15.4
(M)	ILC2 %		(N)	ILC2 % of ILCs		(O)	IL-5 (pg/mL)		(P)	IL-13 (pg/mL)		(Q)	Eosinophils
C57BL/6J	CC030		C57BL/6J	CC030		C57BL/6J	CC030		C57BL/6J	CC030		C57BL/6J	CC030
0.149814	2.06112		10	58.2		232.166	26.002		996.295	38.624		188700	175707
0.0945908	1.31789		5.97	53		139.219	77.856		632.495	23.392		343920	126000
0.217556	1.52261		8.51	50.3		190.511	45.613		644.59	35.907		266436	15909
						246.153	82.834		862.045	26.916		287525	65687
							16.179			17.921		333300	94455
(S)	Ffar3 Expression		(T)	Ffar3 Expression
C57BL/6J	CC030		Lung	Bone Marrow	Adipose	Colon
0	52.586		1.16488	3.73409	0	0.00806104
0	57.169		0.352804	0.654788	0.389818	0.00149547
0	66.269		1.33133		0.921791	0.894943
			1.08685	3.64026	2.81874	0.207557
			1.06414	0.325434	0.615181

## Sheet: Figure 5
(B)	Total ILC2s		(C)	IL-5 (pg/mL)		(E)	IL-5 MFI		(G)	%ST2+		(H)	ST2 MFI		(I)	IL-10 (pg/mL)
Vehicle	AR420626		Vehicle	AR420626		Vehicle	AR420626		Vehicle	AR420626		Vehicle	AR420626		Vehicle	AR420626
6656	14669		30580.5	13897.4		866	643		94.6	32.8		29541	9002		187.91	1841.18
5239	11536		30678.5	12483.8		848	669		90.2	34.7		19361	10543		174.615	1965.59
2511	16567		21353.2	10295.6		880	736		91	20.8		24832	7754		78.125	1350.72
4460	12225		24966	9408.55		993	808		88.4	24.2		23832	7915		78.125	1173.2
3514	16063		21785.3	13091.9					90.5	27.4		25591	8749		78.125	824.59
				IL-13 (pg/mL)			IL-13 MFI
			Vehicle	AR420626		Vehicle	AR420626
			16322.1	10011.5		4915	3745
			14857.7	12935.9		5420	4249
			13289.2	8662		5214	4413
			12051.6	9398.88		5795	4337
			11395.1	8108.65
(K)	%Ki-67+		(M)	Proliferation Index		(O)	Early Apoptotic %		(P)	Late Apoptotic %
Vehicle	AR420626		Vehicle	AR420626		Vehicle	AR420626		Vehicle	AR420626
93.6	93.2		1.67	1.95		8.83	13.2		46.2	14.9
91.5	93.9		1.39	1.31		7.55	11.5		49.4	20.9
91.8	94.3		1.47	1.65		7.94	11.9		50.3	17.1
90.9	95.1		1.53	1.43		10.2	24.8		36.7	14.2
91.9	93.9					15	31.9		44.3	21.5
				Division Index
			Vehicle	AR420626
			0.59	0.37
			0.54	0.59
			0.52	0.44
			0.4	0.49

## Sheet: Figure 6
(A)	Total ILC2s					(B)	IL-5 (pg/mL)					(C)	IL-10 (pg/mL)					(E)	CD25 MFI
IL-2	-	-	+	+		IL-2	-	-	+	+		IL-2	-	-	+	+		Vehicle	AR420626
AR420626	-	+	-	+		AR420626	-	+	-	+		AR420626	-	+	-	+		860000	990000
	1526	4419	3898	16392			849.41	1265.69	7309.6	3417.4			7.8125	7.8125	7.8125	48.855		590000	1300000
	1127	4003	4040	12423			637.95	1234.82	8228.9	7497.4			7.8125	7.8125	7.8125	25.92		406000	975000
	1121	6209	3429	30483			881.06	1612.71	5992.4	2822.5			7.8125	7.8125	7.8125	266.885		513000	1110000
	1297	4548	3900	22338			554.2	1433.04	10723.6	6590.4			7.8125	7.8125	7.8125	125.085		465000	1110000
	1809	3090	5122	18254			896.21	931.025	8869	3791.2			7.8125	7.8125	7.8125	34.8
(F)	Total ILC2s					(G)	IL-5 (pg/mL)					(I)	IL-13 MFI
Antibody	Iso	Iso	α-IL-10	α-IL-10		Antibody	Iso	Iso	α-IL-10	α-IL-10		Antibody	Iso	Iso	α-IL-10	α-IL-10
AR420626	-	+	-	+		AR420626	-	+	-	+		AR420626	-	+	-	+
	4033	6655	3367	7947			15841.1	7097.4	15175.7	7035.5			5610	2064	5014	2064
	3159	12375	6141	7276			13627.8	8545.7	19276.4	5530.9			4249	1722	5788	1848
	2834	7498	2131	10212			10154.2	4446.1	8984.1	6098.1			4390	1976	4476	1763
	2255	3921	1650	4611			9346.9	2982.3	4453.1	2101.3			4516	1763	3569	1722
	2142	7386	2851	8891			7406.7	3970.2	6746.4	4208.4			5136	1558	3989	1498
(J)	IL-10 (pg/mL)			(K)	IL-5 (pg/mL)
Vehicle	AR420626	Retinoic Acid		Vehicle	AR420626	Retinoic Acid
1891.93	3502.88	3069.3		141651	62734.6	168146
1309.24	2296.23	2409.27		105835	55569.2	153895
2130.75	2504.55	2302.71		167404	75281.2	210391
1332.71	2503.4	2326.32		112921	60331.2	180526
1043.24	2189.68	2369.74		91236.2	48937.4	192814

## Sheet: Figure 7
(C)	Egfr Expression		(E)	EGFR MFI		(F)	Total ILC2s				(G)	IL-10 (ng/mL)
Vehicle	AR420626		Vehicle	AR420626		AR420626	-	+	+		AR420626	-	+	+
21.5413	764.717		188	496		Gefitinib	-	-	+		Gefitinib	-	-	+
18.0428	879.869		138	418			15333	25303	20533			78.125	433.415	317.26
6.13453	699.057		88.2	409			19104	28716	18698			78.125	556.855	316.91
8.7267	957.051		54.3	329			15578	33197	19747			168.355	518.785	445.85
31.8791	498.495		114	334			17877	28692	22806			311.89	779.41	359.085
							19281	28423	15359			334.77	674.865	555.36
(G)	IL-5 (MFI)				(J)	Amphiregulin (pg/mL)			(K)	IL-10 (pg/mL)
AR420626	-	+	+		Vehicle	AR420626			AR420626	+	+
Gefitinib	-	-	+		908.552	85.704			Antibody	Isotype	α-AREG
	866	643	1140		806.056	92.212				108.889	109.574
	848	669	1018		537.096	150.928				168.509	152.657
	880	736	1121		691.512	70.488				155.518	125.982
	993	808	1198		584.892	48.376				105.961	79.713
			1332							171.793	157.628

## Sheet: Figure 8
(B)	ILC2 Number		(C)	Viability		(D)	IL-5 (pg/mL)		(E)	IL-13 (pg/mL)		(F)	IL-10 (pg/mL)
Vehicle	AR420626 (1uM)		Vehicle	AR420626 (1uM)		Vehicle	AR420626 (1uM)		Vehicle	AR420626 (1uM)		Vehicle	AR420626 (1uM)
3219	5343		98	98.4		1321	3527		1427	2156		21	75
7467	5806		98.8	98.6		6037	4232		1500	942		235	118
573	685		100	93.6		845	399		360	233		15.63	15.63
450	717		96.4	97.4		242	475		292	155		15.63	15.63
8340	7190		99.5	99.3		8006	5260		3311	2182		15.63	15.63
Vehicle	AR420626 (5uM)		Vehicle	AR420626 (5uM)		Vehicle	AR420626 (5uM)		Vehicle	AR420626 (5uM)		Vehicle	AR420626 (5uM)
5663	3493		99.2	97.9		1562.91	872.622		1159.77	570.935		15.63	15.63
43678	32662		98.9	98.6		10684.7	7324.38		4658.38	3856.92		15.63	15.63
3503	2827		98.4	98		193.047	46.875		215.79	46.875		15.63	15.63
3858	2974		96.7	97.7		5903.74	2690.95		1976.31	906.453		105	15.63
3219	2185		98	96.9		1321	658		1427	544		21	45
7467	1844		98.8	98.2		6037	1839		1500	395		235	26
573	925		100	98.8		845	554		360	236		15.63	15.63
Vehicle	AR420626 (10uM)		Vehicle	AR420626 (10uM)		Vehicle	AR420626 (10uM)		Vehicle	AR420626 (10uM)		Vehicle	AR420626 (10uM)
1233	353					352.743	7.032		2939.12	443.727		15.63	15.63
8509	1784					2248.83	550.851		1213.82	528.015		15.63	15.63
4019	1205					1773.99	126.735		1427	378		15.63	15.63
3219	514		98	99.3		1321	297		1500	80		21	15.63
7467	2055		98.8	98.6		6037	1241		360	26		235	15.63
573	132		100	100		845	19					15.63	15.63
(H)	EGFR MFI		(I)	Total ILC2s				(J)	Viability % (PI-)
Day 4	Day 6		Vehicle	AR	Gef 0.1	Gef 0.5		Vehicle	AR	Gef 0.1	Gef 0.5
634	1324		9911	967	784	1502		99.8	99.2	99.4	98.9
652	851		11575	2920	5996	2543		99.6	95.6	99.1	98.9
515	860		1576	395	495	644		98.9	98.1	100	99.2
			120	104	58	101		97.9	97.5	91.3	95.1
			(K)	IL-5 (pg/mL)				(L)	IL-13 (pg/mL)
			Vehicle	AR	Gef 0.1	Gef 0.5		Vehicle	AR	Gef 0.1	Gef 0.5
			8781.04	318.98	395.4	1024.04		3125.5	62.5	62.5	551.776
			4703.2	1633.34	4323.22	1772.36		2553.24	818.846	1632.01	886.816
			1923.26	309.82	796.84	628.46		597.818	62.5	253.48	163.22
			18.636	5.859	26.79	84.576

## Sheet: Sup Figure 2
(A)	Total ILC2
CC001	CC030	CC024	CC007	CC061	CC027	CC026	F-A/J	CC060	F-129S1/SvlmJ	CC038	CC010	CC041	CC006	F-NOD/ShiLtJ	CC012	CC078	CC059	CC043	CC051	CC072	CC019	CC013	F-WSB/EiJ	CC036	CC081	CC037	CC057	CC005	CC002	CC035	CC011	CC040	CC003	CC044	CC004	CC025	F-C57BL/6J	CC031	CC021	CC016	CC053	CC071	CC023	CC0074	CC039	CC080	F-CAST/EiJ
38744	19563	16981	13164	21258	11940	11748	21207	18076	4374	6970	16731	14200	8616	11848			5325	7983	1730	12965		8574	6648	4170		2554	5710	3559	8197			2630	4049		4049	4962	3142		2098		831		702	1177	0	0	0
39890	34585	34392	32127	20189	29435	24956	20208	15782	26728	11599	5698	9196	18929	10741	9188	11847	10534		10434	5190	2366	12438		8190		2166	4303	10032	3550	4061	3664	5526	4424		4424		2215	1819	2802	956	1502		1340	155
55132	28656	32593	34898	14665	17395	20211	7354		16190		20669	15191	14173	7963	15913	7842	8212		9079	3543	5857	3228		4439				2305	3210	4616	3191	4863	1857	3205	1857	3106	1275	4510			1123		903	1652
	28517	34496	17640	27152	12424	14039	11841	14808	14016	20765	13939	18745	10262	14735	5191	6950	11110		8945	6815		2334		5747			4579	5610	5982	5385	3809	1932				1376	3724	2014	2704	2009		1058	1144	1542
36586	39032		15452	25008	19647	17092	25305	14498	17001	20173	12408	8450		13662	13194	8396	8055	9056	11152	7409	11215	5379	5396	5933	5636	11671	5784	2103	2149	3639	6607	2368				1994	2791	1925	2246		1448		666	212
(B)	Total ILC2
CC024	CC030	CC060	CC026	CC007	CC027	CC006	CC061	CC039	CC010	CC012	CC043	A/J	CC080	CC001	NOD/LtJ	CC013	CC041	CC011	CC037	CC046	CC051	CC008	CC081	CC038	129S1/SvImJ	CC044	CC078	NZO/HlLtJ	CC072	PWK/PhJ	CC057	CC045	CC019	CC005	C57BL/6J	CC036	CC021	CC040	WSB/EiJ	CC003	CC004	CC074	CC002	CC025	CAST/EiJ	CC023	CC042	CC053	CC031
29014.2	23818.5	11632.2	8357.75	10968.8	7680.7	9918.8	9296.25	7833.6	9571.25	8074	4082.1	9339.2	5006.1	4952.8	7022.4	4990	3977	4788	3775.8	6462.95	4248.75	4531.2	7809	4450.95	4927	5336.85	2964.6	3586.8	2875	2961.4	3327.7	2635.68	2433.9	1884.96	2018.85	1777.76	2757.2	2135.7	2754.4	1760	1148.16	427.5	1888.56	950.95	1540.8	1249.55	995.5	1092	1101.6
23939	23349.8	19954.8	14066.2	14998.8	9879	8913.4	8919.9	5779.04	8299.55	8866.75	12305.1	8916	7929.75	8972.48	7571.8	8236.8	7481.25	5206.08	6571.4	6213.6	6467.6	5420.8	1597.4	3909.6	4488	4200	4430.75	3649	3947.4	3988	3575.95	1996.8	1935.45	2872.8	3852	2782.4	4082.4	3238.5	2566.6	1747.2	2095.2	2289.6	975.6	1760.85	835.5	1203.45	1095.15	1046.4	719.55
30838	36326.7	11704	15210	7649.9	12421.5	10030	9391.65	13613.8	8005.65	8897	9144	6270.05	9894	8539.44	5448.6	6667.5	7568.4	8550.24	7550.9	4634.1	5151.85	5637.45	4612.05	5474.7	3716.4	3540.4	5355	5489.9	5577.75	4789.75	3933.6	5928	6008.75	4705.6	3108.6	4341.12	1863.45	3100		1832	1576.8	1788.6	1356.16		1384	1250	1384	1161	1473.45
(C)	ILC2 %
CC024	CC030	CC039	CC026	CC001	CC027J	CC060J	CC061	A/J	CC038	CC043J	CC080J	CC012J	WSB/EiJ	NOD/LtJ	CC006	CC010J	CC037	CC041	CC011J	PWK/PhJ	CC045	CC081	CC046	CC019	CC007	CC044	CC008	129S1/SvImJ	CAST/EiJ	CC051	CC005	CC013	CC057	CC072	CC078J	C57BL/6J	NZO/HlLtJ	CC040	CC036J	CC021	CC003	CC004	CC002	CC023J	CC025J	CC074	CC053	CC031	CC042
0.3582	0.3555	0.192	0.1655	0.151	0.1726	0.1955	0.1675	0.1796	0.1413	0.1237	0.1221	0.1468	0.1252	0.1254	0.1096	0.1235	0.0812	0.082	0.0855	0.0884	0.0646	0.137	0.0793	0.0798	0.0675	0.0757	0.0768	0.0758	0.0642	0.0515	0.0357	0.0499	0.0622	0.046	0.0366	0.0313	0.0427	0.0378	0.0271	0.0452	0.04	0.0312	0.0549	0.0373	0.0209	0.009	0.024	0.0216	0.0181
0.3235	0.2445	0.1901	0.2325	0.2549	0.178	0.2169	0.1683	0.1486	0.1448	0.1721	0.1455	0.1223	0.1252	0.1156	0.1087	0.1031	0.1133	0.1125	0.0986	0.0997	0.064	0.0326	0.0863	0.0561	0.0862	0.075	0.0704	0.068	0.0557	0.0874	0.063	0.0704	0.0601	0.0459	0.0479	0.072	0.0445	0.051	0.047	0.0432	0.039	0.0485	0.0271	0.0339	0.0273	0.0288	0.0218	0.0117	0.0149
0.3628	0.3258	0.2934	0.234	0.2093	0.2366	0.1463	0.1479	0.1409	0.1659	0.144	0.1455	0.1435		0.1009	0.118	0.1007	0.1127	0.1113	0.1137	0.0833	0.1425	0.0831	0.0813	0.1045	0.0674	0.0668	0.0637	0.0652	0.0692	0.0493	0.0865	0.0635	0.0596	0.0603	0.0612	0.0396	0.0533	0.04	0.0532	0.0369	0.0458	0.0365	0.0326	0.02		0.0271	0.018	0.0209	0.0173
[truncated: 2 more columns]

## Sheet: Sup Figure 3
(A)
ILC2 %	Lung				ILC2 %	Bone Marrow				ILC2 %	Colon				ILC2 %	Adipose
A	B	C	D		A	B	C	D		A	B	C	D		A	B	C	D
C57BL/6J	C57BL/6J	CC030	CC030		C57BL/6J	C57BL/6J	CC030	CC030		C57BL/6J	C57BL/6J	CC030	CC030		C57BL/6J	C57BL/6J	CC030	CC030
Female	Male	Female	Male		Female	Male	Female	Male		Female	Male	Female	Male		Female	Male	Female	Male
0.12	0.05	0.69	0.48		0.038	0.038	0.011	0.014		2.349	2.16	0.436	1.681		0.272	1.124	0.996	3.2
0.11	0.07	0.78	1.02		0.052	0.05	0.024	0.021		2.683	1.841	0.751	1.242		0.358	0.786	1.144	3.417
0.09	0.04	0.47	0.82		0.046	0.055	0.012	0.015		2.697	1.682	0.18	0.851		0.862	0.897	1.995
A-C	p=0.0093				A-C	p=0.0023				A-C	p<0.0001
B-D	p=0.0016				B-D	p=0.0018				C-D	p=0.032
Total ILC2s	Lung				Total ILC2s	Bone Marrow				Total ILC2s	Colon				Total ILC2s	Adipose
A	B	C	D		A	B	C	D		A	B	C	D		A	B	C	D
C57BL/6J	C57BL/6J	CC030	CC030		C57BL/6J	C57BL/6J	CC030	CC030		C57BL/6J	C57BL/6J	CC030	CC030		C57BL/6J	C57BL/6J	CC030	CC030
Female	Male	Female	Male		Female	Male	Female	Male		Female	Male	Female	Male		Female	Male	Female	Male
2911	2528	27601	19390		3733	3565	236	411		16959	13518	55	2761		330	270	619	835
3006	1774	45547	31932		3889	3901	1145	358		12467	13859	1309	47		257	660	1613	1557
3719	1434	21909	32754		3764	5353	313	289		19439	10594	46	29		265	467	1152
A-C	p=0.0039				A-C	p=0.0002				A-C	p<0.0001
B-D	p=0.0066				B-D	p<0.0001				B-D	p=0.0005

## Sheet: Sup Figure 5
(B)	ILC2s			B Cells			Tregs			CD8+			CD4+			Macrophages			Eosinophils			Lymphocytes			Neutrophils
	p=0.0007			ns			p=0.017			p=0.011			p=0.0056			p=0.0007			ns						p=0.0001
C57BL/6J	CC030		C57BL/6J	CC030		C57BL/6J	CC030		C57BL/6J	CC030		C57BL/6J	CC030		C57BL/6J	CC030		C57BL/6J	CC030		C57BL/6J	CC030		C57BL/6J	CC030
6655	36912		622473	1664560		9856	11332		144886	83238		122107	422166		47520	261900		4050	480		0	0		0	4050
3649	26813		594376	1033574		5211	13246		113504	52463		98355	243491		83520	222300		0	3480		0	0		0	5700
5096	26400		701751	499183		4321	14130		123504	29561		88772	173645		90000	338580		0	0		0	0		0	3420
7023	31723		797817	2188746		6766	14527		131703	91737		101255	312621		63000	218670		0	0		0	0		0	3330
7611	56450		1599828	2092800		12344	23000		221772	95400		193539	402200		66000	438750		4500	0		0	0		0	6750
(C)	ILC2s					ILC2 Expansion Ratio					IL-5 (pg/mL)					IL-13 (pg/mL)					B Cells					CD8+ Cells					CD4+ Cells					Tregs
Papain	p<0.0001	Alternaria	p=0.027		Papain	ns	Alternaria	ns (p=0.085)		Papain	ns	Alternaria	ns (p=0.083)		Papain	ns	Alternaria	p=0.047		Papain	ns	Alternaria	p=0.032		Papain	ns	Alternaria	p=0.0002		Papain	p=0.014	Alternaria	p=0.0007		Papain	ns	Alternaria	ns
C57BL/6J	CC030	C57BL/6J	CC030		C57BL/6J	CC030	C57BL/6J	CC030		C57BL/6J	CC030	C57BL/6J	CC030		C57BL/6J	CC030	C57BL/6J	CC030		C57BL/6J	CC030	C57BL/6J	CC030		C57BL/6J	CC030	C57BL/6J	CC030		C57BL/6J	CC030	C57BL/6J	CC030		C57BL/6J	CC030	C57BL/6J	CC030
11569	107140	26788	79028		1.92624	3.00457	4.46021	2.21621		7.8	7.8	15.233	11.283		1.8	18.9	104	22		854427	1306150	870068	1604816		158116	207394	132801	159810		180344	756230	490024	948531		9774	43719	136061	131454
17365	117277	87925	148849		2.89128	3.28885	14.6395	4.17423		7.8	7.8	147.026	24.433		1.8	1.8	540	112		811209	2123681	940946	1326826		113940	386582	94897	251208		193896	1368697	495714	1113992		9851	110170	155546	193647
45783	93080	49179	64818		7.62288	2.61028	8.18831	1.81772		66	7.8	43.761	8.377		74	80.069	242	1.953		1412090	1523820	624138	1629862		219980	158975	86945	225923		377773	613718	446048	941600		26984	24237	151605	135046
27538	113341	41231	94111		4.58508	3.17847	6.86497	2.63919		7.8	7.8	183.992	19.451		8.58	30.25	1261	6		1327971	1384367	368910	4954246		103569	244744	49910	253965		209271	669934	209328	1645754		7311	27965	61896	200702
28286	94160	17315	186899		4.70962	2.64057	2.88295	5.24129		7.8	7.8	42.4	36.705		1.8	7.75	440	76		1234778	1055057	421737	2503769		194938	115365	68368	255369		377799	468129	179053	1544569		18031	22224	33000	213062
	Macrophages					Eosinophils					Lymphocytes					Neutrophils
Papain	ns	Alternaria	ns		Papain	ns	Alternaria	p=0.0013		Papain	ns	Alternaria	ns		Papain	p=0.038	Alternaria	p=0.038
C57BL/6J	CC030	C57BL/6J	CC030		C57BL/6J	CC030	C57BL/6J	CC030		C57BL/6J	CC030	C57BL/6J	CC030		C57BL/6J	CC030	C57BL/6J	CC030
85930	116020	68000	247424		51558	59328	188700	175707		22915	51418	27200	78889		29598	38234	56100	207980
101282	145313	119497	115500		85897	65625	343920	126000		32051	128906	43719	31500		30769	110156	72864	77000
126212	63317	93366	67172		252424	52764	266436	15909		54444	32714	43267	44192		56919	61206	56931	222727
59104	124352	90297	122417		15871	104922	287525	65687		10945	85492	40396	71659		24080	60233	61782	370237
63571	99875	112200	170545		53571	52875	333300	94455		13571	24675	49500	89208		14286	57575	165000	175792

[truncated: 3 more sheets: Sup Figure 7, Sup Figure 8, Sup Figure 9]
